# Supplementary material for: Differential Expression of Immune Genes between Two Closely Related Beetle Species with Different Immunocompetence following Attack by Asecodes parviclava
Source: Genome Biol Evol. 2020 Apr 13;12(5):522–34. doi: 10.1093/gbe/evaa075 (PMC7211424; doi:10.1093/gbe/evaa075)
Supplement: evaa075_Supplementary_Data [file evaa075_supplementary_data.zip]

Archive with 6 entries (6 files):
- Additional_file_Table.xlsx
- Additional_file1_annotation_G.pusilla.txt
- Additional_file2_annotation_G.calmariensis.txt
- Figure S1.pdf
- Figure S2.pdf
- Figure S3.pdf
