# Supplementary material for: Differential Expression of Immune Genes between Two Closely Related Beetle Species with Different Immunocompetence following Attack by Asecodes parviclava
Source: Genome Biol Evol. 2020 Apr 13;12(5):522–34. doi: 10.1093/gbe/evaa075 (PMC7211424; doi:10.1093/gbe/evaa075)
Supplement: evaa075_Supplementary_Data [file evaa075_supplementary_data.zip › Additional_file_Table.xlsx]

## Sheet: Table S1
Table S1. Overrepresented Gene Ontology (GO) Categories Among Significantly Differentially Regulated Genes
1 hrs post-infection vs. 1h control, Gp
Up-regulated				Down-regulated
GO terms	Category	log10 p-value		GO terms	Category	log10 p-value
GO:0043043	peptide biosynthetic process	-6.0044		GO:0009452	7-methylguanosine RNA capping	-2.5086
GO:0007098	centrosome cycle	-4.2840		GO:0003383	apical constriction	-2.3279
GO:0019730	antimicrobial humoral response	-3.4815		GO:0010817	regulation of hormone levels	-1.4921
GO:0000226	microtubule cytoskeleton organization	-3.1549		GO:0031589	cell-substrate adhesion	-1.9355
GO:0002376	immune system process	-2.4377
GO:0008340	determination of adult lifespan	-1.9226
GO:0043462	regulation of ATPase activity	-1.9527
4 hrs post-infection vs. 4h control, Gp
Up-regulated				Down-regulated
GO terms	Category	log10 p-value		GO terms	Category	log10 p-value
GO:0042335	cuticle development	-7.7696		GO:0006396	RNA processing	-3.3565
GO:0006030	chitin metabolic process	-7.2840		GO:0006833	water transport	-3.1612
GO:0018958	phenol-containing compound metabolic process	-3.3565		GO:0003014	renal system process	-2.9957
GO:0045088	regulation of innate immune response	-3.0757		GO:0016071	mRNA metabolic process	-2.5272
GO:0000038	very long-chain fatty acid metabolic process	-2.7905		GO:0046040	IMP metabolic process	-2.7747
GO:0006898	receptor-mediated endocytosis	-1.9817		GO:0030721	spectrosome organization	-1.9570
GO:0006955	immune response	-1.5063
4 hrs post-infection vs. 1h post-infection, Gp
Up-regulated				Down-regulated
GO terms	Category	log10 p-value		GO terms	Category	log10 p-value
GO:0042335	cuticle development	-10.6778		GO:0043436	oxoacid metabolic process	-6.8539
GO:0006030	chitin metabolic process	-7.9586		GO:0006777	Mo-molybdopterin cofactor biosynthetic process	-4.8239
GO:0006022	aminoglycan metabolic process	-5.7959		GO:0044281	small molecule metabolic process	-4.6990
GO:0051923	sulfation	-4.3979		GO:0000272	polysaccharide catabolic process	-3.4437
GO:0003382	epithelial cell morphogenesis	-3.8239		GO:0006833	water transport	-2.0292
GO:0016339	calcium-dependent cell-cell adhesion via plasma membrane cell adhesion molecules	-3.3279		GO:0090097	regulation of decapentaplegic signaling pathway	-1.9367
GO:0008063	Toll signaling pathway	-1.9863
12 hrs post-infection vs. 12h control, Gp
Up-regulated				Down-regulated
GO terms	Category	log10 p-value		GO terms	Category	log10 p-value
GO:0050776	regulation of immune response	-4.2366		GO:0010035	response to inorganic substance	-3.0044
GO:0042254	ribosome biogenesis	-5.9586		GO:0043628	ncRNA 3'-end processing	-2.6778
GO:0031347	regulation of defense response	-4.1612		GO:0002251	organ or tissue specific immune response	-2.2534
GO:0045087	innate immune response	-3.1739		GO:0015711	organic anion transport	-2.0660
GO:0048935	peripheral nervous system neuron development	-2.3279		GO:0010675	regulation of cellular carbohydrate metabolic process	-1.8979
1 hrs post-infection vs. 1h control, Gc
Up-regulated				Down-regulated
GO terms	Category	log10 p-value		GO terms	Category	log10 p-value
GO:0006412	translation	-29.7696		GO:0018345	protein palmitoylation	-2.5850
GO:0043043	peptide biosynthetic process	-27.7959
GO:0043604	amide biosynthetic process	-27.1675
GO:0043603	cellular amide metabolic process	25.6778
GO:1901566	organonitrogen compound biosynthetic process	-23.0506
GO:0000022	mitotic spindle elongation	-25.7447
4 hrs post-infection vs. 4h control, Gc
Up-regulated				Down-regulated
GO terms	Category	P-value		GO terms	Category	P-value
GO:0006412	translation	-20.7959		GO:0042274	ribosomal small subunit biogenesis	-2.2147
GO:0000022	mitotic spindle elongation	-17.0458		GO:0016072	rRNA metabolic process	-1.6904
GO:0007017	microtubule-based process	-13.3098		GO:0034470	ncRNA processing	-1.4112
GO:0019538	protein metabolic process	-12.6383		GO:0022613	ribonucleoprotein complex biogenesis	-1.3098
GO:0016477	cell migration	-1.6540		GO:0007613	memory	-1.3655
4 hrs post-infection vs. 1h post-infection, Gc
Up-regulated				Down-regulated
GO terms	Category	P-value		GO terms	Category	P-value
GO:0006325	chromatin organization	-4.5686		GO:0045823	positive regulation of heart contraction	-3.3565
GO:0051173	positive regulation of nitrogen compound metabolic process	-3.0132		GO:1903524	positive regulation of blood circulation	-3.3665
GO:0009891	positive regulation of biosynthetic process	-2.9508		GO:0034587	piRNA metabolic process	-2.7570
GO:0031325	positive regulation of cellular metabolic process	-3.0757		GO:0035330	regulation of hippo signaling	-2.2147
GO:0034219	carbohydrate transmembrane transport	-2.5513
GO:0019547	arginine catabolic process to ornithine	-2.4389
GO:0040005	chitin-based cuticle attachment to epithelium	-1.9634
12 hrs post-infection vs. 12h control, Gc
Up-regulated				Down-regulated
GO terms	Category	P-value		GO terms	Category	P-value
GO:0046716	muscle cell cellular homeostasis	-3.1249		NA
GO:0042776	mitochondrial ATP synthesis coupled proton transport	-2.5391
GO:0045913	positive regulation of carbohydrate metabolic process	-2.5391
GO:0016243	regulation of autophagosome size	-2.5391
GO:0070873	regulation of glycogen metabolic process	-2.3635
GO:0002683	negative regulation of immune system process	-1.3973

## Sheet: Table S2
Table S2. The list of 166 candidate immune genes inferred from Drosophila melanogaster and their expression in G. pusilla and G. calmariensis.
								G. pusilla (Log2foldchange)				G.calmariensis (Log2foldchange)
								1h	4h	4h	12h	1h	4h	4h	12h
G.pusilla ID	G.calmariensis ID	Gene	gene full name	CG	Function	Expressed in G.pusilla	Expressed in G.calmariensis	vs. 1h control	vs. 4h control	vs. 1h	vs. 12h control	vs. 1h control	vs. 4h control	vs. 1h	vs. 12h control
TRINITY_DN73985_c0_g1	TRINITY_DN103900_c0_g1	CG2736	CG2736	CG2736	Recognition	+	+	-0.46	3.55	4.01	NA	1.20	0.97	-0.22	1.11
TRINITY_DN58157_c0_g1	TRINITY_DN92182_c0_g4	Corin	Corin	CG2105	Recognition	+	+	NA	NA	NA	NA	0.73	1.01	0.27	-0.57
TRINITY_DN69226_c0_g1	TRINITY_DN98457_c0_g1	GNBP3	Gram-negative bacteria binding protein 3	CG5008	Recognition	+	+	0.18	0.33	0.15	1.30	-0.27	0.07	0.34	0.11
TRINITY_DN72215_c1_g1	TRINITY_DN68806_c0_g1	Hml	Hemolectin	CG7002	Recognition	+	+	0.80	-2.28	-3.08	-1.03	-1.41	1.36	2.78	-0.58
TRINITY_DN77719_c0_g6	TRINITY_DN100156_c0_g4	PGRP-LB	Peptidoglycan recognition protein LB	CG14704	Recognition	+	+	0.26	0.67	0.40	-0.16	0.31	0.68	0.37	-0.32
TRINITY_DN72112_c0_g1	TRINITY_DN96061_c0_g1	PGRP-SA	Peptidoglycan recognition protein SA	CG11709	Recognition	+	+	-0.33	1.76	2.09	0.60	0.15	0.47	0.32	0.34
TRINITY_DN68877_c0_g1	TRINITY_DN99674_c0_g7	PGRP-SB1	Peptidoglycan recognition protein SB1	CG9681	Recognition	+	+	0.28	0.45	0.16	1.58	0.41	0.39	-0.01	1.09
TRINITY_DN75948_c0_g1	TRINITY_DN103251_c0_g2	PGRP-SD	Peptidoglycan recognition protein SD	CG7496	Recognition	+	+	0.05	0.14	0.09	0.65	0.06	-0.16	-0.23	-0.19
TRINITY_DN72342_c1_g1	TRINITY_DN101382_c0_g3	PGRP-LE	Peptidoglycan recognition protein LE	CG8995	Recognition	+	+	0.54	-0.04	-0.57	0.46	-0.26	-0.40	-0.14	0.37
TRINITY_DN74692_c1_g1	TRINITY_DN109332_c0_g2	alphaPS4	Integrin alphaPS4 subunit	CG16827	Recognition	+	+	-0.63	-0.07	0.56	-1.18	-0.03	-0.06	-0.03	-0.22
TRINITY_DN88519_c0_g1	TRINITY_DN70068_c0_g2	lectin-24A	lectin-24A	CG3410	Recognition	+	+	NA	NA	NA	NA	2.02	0.36	-1.66	0.29
TRINITY_DN79926_c1_g1	TRINITY_DN109467_c1_g3	santa-maria	scavenger receptor acting in neural tissue and majority of rhodopsin is absent	CG12789	Recognition	+	+	0.60	-0.32	-0.92	0.01	0.17	0.47	0.30	0.03
TRINITY_DN79878_c0_g1	TRINITY_DN109187_c0_g1	Tep3	Thioester-containing protein 3	CG7068	Recognition	+	+	0.18	0.14	-0.04	0.79	0.14	0.25	0.11	-0.08
TRINITY_DN59879_c0_g1	TRINITY_DN108358_c0_g12	18w	18 wheeler	CG8896	Signalling	+	+	0.97	-0.74	-1.71	-0.36	-1.05	-1.55	-0.50	0.60
TRINITY_DN73829_c4_g1	TRINITY_DN103747_c0_g1	Dif	Dorsal-related immunity factor	CG6794	Signalling	+	+	1.55	0.32	-1.23	1.49	-0.21	0.66	0.87	0.66
TRINITY_DN70957_c0_g1	TRINITY_DN99827_c0_g1	DmMyD88	Myd88	CG2078	Signalling	+	+	0.48	0.37	-0.12	0.64	0.08	0.20	0.12	-0.10
TRINITY_DN74299_c2_g1	TRINITY_DN109444_c6_g1	DmTak1	TGF-β activated kinase 1	CG18492	Signalling	+	+	-0.21	0.81	1.02	-0.15	-0.28	-0.18	0.09	-0.47
TRINITY_DN72788_c0_g1	TRINITY_DN104529_c1_g2	Jra	Jun-related antigen	CG2275	Signalling	+	+	0.10	0.59	0.49	-0.19	0.46	-0.26	-0.72	0.00
TRINITY_DN74829_c0_g2	TRINITY_DN103970_c1_g1	Rel	Relish	CG11992	Signalling	+	+	0.59	0.98	0.39	0.96	0.09	0.51	0.42	0.44
TRINITY_DN67058_c0_g1	TRINITY_DN104036_c0_g5	SPE	Spatzle-Processing Enzyme	CG16705	Signalling	+	+	0.51	3.79	3.28	1.75	0.12	1.55	1.44	-1.20
TRINITY_DN66246_c0_g2	TRINITY_DN109937_c28_g1	Socs36E	Suppressor of cytokine signaling at 36E	CG15154	Signalling	+	+	0.21	0.49	0.29	0.22	-0.18	0.07	0.25	-0.27
TRINITY_DN79371_c1_g4	TRINITY_DN104179_c2_g1	Stam	Signal transducing adaptor molecule	CG6521	Signalling	+	+	0.40	-0.70	-1.10	0.08	0.05	0.55	0.50	-0.15
TRINITY_DN79241_c3_g3	TRINITY_DN109666_c0_g2	Stat92E	Signal-transducer and activator of transcription protein at 92E	CG4257	Signalling	+	+	0.05	0.06	0.01	-0.09	-0.06	0.14	0.20	-0.24
TRINITY_DN81142_c98_g9	TRINITY_DN73094_c0_g1	Toll	Toll	CG5490	Signalling	+	+	0.99	1.00	0.02	0.94	6.43	3.46	-2.97	4.49
TRINITY_DN66619_c0_g1	TRINITY_DN90830_c1_g1	Toll-6	Toll-6	CG7250	Signalling	+	+	0.32	0.55	0.23	0.45	0.07	0.00	-0.07	0.19
TRINITY_DN78589_c0_g1	TRINITY_DN105815_c0_g1	Toll-7	Toll-7	CG8595	Signalling	+	+	-0.61	0.17	0.78	0.09	-0.04	0.17	0.21	-0.02
TRINITY_DN65366_c0_g1	TRINITY_DN103816_c0_g1	Tollo	Tollo	CG6890	Signalling	+	+	-1.24	-0.04	1.20	-1.65	0.07	-0.20	-0.27	0.07
TRINITY_DN69214_c0_g1	TRINITY_DN100518_c0_g1	bsk	bsk	CG5680	Signalling	+	+	0.71	-1.11	-1.83	0.07	-0.11	-0.47	-0.36	-0.07
TRINITY_DN66047_c0_g2	TRINITY_DN101018_c0_g2	cactus	cactus	CG5848	Signalling	+	+	0.80	1.73	0.93	1.35	0.39	-0.14	-0.53	0.55
TRINITY_DN76245_c0_g2	TRINITY_DN105033_c0_g1	dorsal	dorsal	CG6667	Signalling	+	+	0.45	0.44	-0.01	0.28	0.21	0.12	-0.09	-0.02
TRINITY_DN73064_c0_g1	Not detected	sphinx1	sphinx1	CG32383	Signalling	+	-	0.46	-0.44	-0.91	-0.42	NA	NA	NA	NA
TRINITY_DN80623_c0_g2	TRINITY_DN108983_c0_g2	dome	domeless	CG14226	Signalling	+	+	0.19	0.38	0.19	0.36	0.65	-0.55	-1.20	-0.09
TRINITY_DN74759_c3_g1	TRINITY_DN101597_c0_g2	grass	Gram-positive Specific Serine protease	CG5896	Signalling	+	+	-0.01	1.00	1.01	0.77	0.37	-0.15	-0.52	-0.05
TRINITY_DN68340_c0_g2	TRINITY_DN102924_c6_g5	hep	hemipterous	CG4353	Signalling	+	+	0.13	-0.69	-0.82	0.07	-0.15	0.40	0.55	-0.30
TRINITY_DN63271_c0_g1	TRINITY_DN107653_c0_g4	hop	hopscotch	CG1594	Signalling	+	+	0.60	0.38	-0.21	0.87	0.12	0.52	0.39	0.35
TRINITY_DN65415_c0_g1	TRINITY_DN52597_c0_g1	imd	immune deficiency	CG5576	Signalling	+	+	0.11	0.16	0.05	0.56	-0.19	0.25	0.45	0.22
TRINITY_DN79679_c0_g11	TRINITY_DN106702_c0_g4	pll	pelle	CG5974	Signalling	+	+	0.88	0.05	-0.83	0.98	-0.36	0.20	0.55	-0.08
Not detected	TRINITY_DN104882_c0_g3	puc	puckered	CG7850	Signalling	-	+	NA	NA	NA	NA	0.75	-0.17	-0.92	0.12
TRINITY_DN27071_c0_g1	TRINITY_DN111362_c0_g1	spz	spatzle	CG6134	Signalling	+	+	NA	NA	NA	NA	3.83	1.06	-2.76	1.44
TRINITY_DN75945_c3_g2	TRINITY_DN106129_c0_g1	spirit	Serine Protease Immune Response Integrator	CG2056	Signalling	+	+	0.44	0.41	-0.03	0.38	0.04	0.11	0.07	0.00
TRINITY_DN79679_c0_g7	Not detected	tub	tube	CG10520	Signalling	+	-	0.67	0.43	-0.25	1.09	NA	NA	NA	NA
TRINITY_DN76282_c4_g2	TRINITY_DN105339_c0_g8	dredd	Death related ced-3/Nedd2-like caspase	CG7486	Signalling	+	+	0.05	0.62	0.57	-0.42	0.14	-0.18	-0.32	0.20
TRINITY_DN75265_c0_g1	TRINITY_DN103060_c0_g1	IKKγ	kenny	CG16910	Signalling	+	+	0.18	-0.21	-0.38	0.84	-0.48	0.53	1.02	0.31
TRINITY_DN74206_c0_g1	TRINITY_DN104183_c0_g1	IKKβ	I-kappaB kinase β	CG4201	Signalling	+	+	0.27	0.87	0.61	0.75	0.26	-0.53	-0.79	0.20
TRINITY_DN73058_c0_g2	TRINITY_DN99953_c0_g2	Cyp9c1	Cytochrome P450-9c1	CG3616	Effector	+	+	0.78	-0.48	-1.26	-0.17	0.40	0.18	-0.22	-0.25
TRINITY_DN69064_c0_g1	TRINITY_DN98447_c0_g2	DHPR	Dihydropteridine reductase	CG4665	Effector	+	+	-0.08	0.21	0.29	-0.49	-0.19	0.09	0.27	-0.07
TRINITY_DN77073_c0_g1	TRINITY_DN108043_c0_g2	Pxn	Peroxidasin	CG12002	Effector	+	+	0.48	0.51	0.03	0.90	0.23	0.26	0.04	-0.06
TRINITY_DN69178_c0_g2	TRINITY_DN100865_c0_g7	Cyp12a4	Cyp12a4	CG6042	Effector	+	+	0.37	4.96	4.59	0.47	-0.34	0.19	0.53	2.24
TRINITY_DN63136_c0_g1	TRINITY_DN98610_c0_g1	Cyp6a17	Cyp6a17	CG10241	Effector	+	+	0.63	-0.09	-0.73	0.70	-0.10	0.58	0.67	0.12
TRINITY_DN77589_c2_g7	TRINITY_DN96326_c0_g2	Fmo-2	Flavin-containing monooxygenase 2	CG3174	Effector	+	+	0.25	0.36	0.10	0.61	-0.20	0.31	0.51	0.14
TRINITY_DN78090_c2_g2	TRINITY_DN105824_c3_g4	mthl2	methuselah-like 2	CG17795	Effector	+	+	-0.31	0.00	0.31	-0.45	-0.31	0.24	0.55	-0.45
Not detected	TRINITY_DN95636_c0_g1	Cyp12e1	Cyp12e1	CG14680	Effector	-	+					-0.61	0.99	1.60	0.50
TRINITY_DN75886_c3_g7	TRINITY_DN94805_c0_g1	CG12951	CG12951	CG12951	Protease	+	+	0.74	-1.32	-2.06	-1.16	-0.99	0.82	1.81	0.02
TRINITY_DN67270_c0_g1	TRINITY_DN96895_c0_g1	CG17572	CG17572	CG17572	Protease	+	+	0.29	-1.53	-1.82	-0.27	-0.63	1.07	1.70	-0.58
TRINITY_DN71718_c0_g2	TRINITY_DN102124_c0_g2	CG30371	CG30371	CG30371	Protease	+	+	-0.01	-1.24	-1.22	-0.74	-0.18	0.25	0.43	0.20
TRINITY_DN71202_c0_g1	TRINITY_DN101779_c3_g3	CG3344	CG3344	CG3344	Protease	+	+	0.28	-0.47	-0.75	-1.28	-0.21	0.36	0.57	0.17
TRINITY_DN59997_c0_g1	TRINITY_DN89599_c0_g2	CG3916	CG3916	CG3916	Protease	+	+	-0.38	0.17	0.54	0.01	-0.13	-0.35	-0.22	-2.85
TRINITY_DN75854_c4_g1	TRINITY_DN95504_c0_g1	CG6041	CG6041	CG6041	Protease	+	+	0.19	0.21	0.02	-0.59	0.35	1.04	NA	0.16
TRINITY_DN73628_c1_g2	TRINITY_DN97817_c2_g1	CG9240	CG9240	CG9240	Protease	+	+	0.05	-0.62	-0.67	-0.15	-0.19	-0.63	-0.45	0.10
TRINITY_DN61657_c0_g2	TRINITY_DN96443_c0_g2	CG9673	CG9673	CG9673	Protease	+	+	-1.50	0.63	2.12	-0.12	0.36	0.19	-0.18	-0.33
TRINITY_DN66523_c0_g1	TRINITY_DN96964_c0_g4	CG9733	CG9733	CG9733	Protease	+	+	0.31	0.87	0.56	0.80	0.15	-0.68	-0.83	0.33
TRINITY_DN79319_c1_g1	TRINITY_DN108380_c0_g7	Tequila	Tequila	CG4821	Protease	+	+	0.24	-0.36	-0.60	0.09	-0.36	0.36	0.72	0.24
TRINITY_DN74409_c2_g1	TRINITY_DN97225_c2_g3	λTry	λTry	CG12350	Protease	+	+	0.25	-0.29	-0.54	-0.07	-0.15	0.06	0.21	-0.31
TRINITY_DN75827_c0_g2	TRINITY_DN101166_c0_g1	spn28D	Serpin 28Dc	CG7219	Protease	+	+	0.19	1.09	0.90	1.05	0.05	0.19	0.14	0.58
TRINITY_DN17413_c0_g1	TRINITY_DN109867_c17_g6	spn4	Serpin 42Da	CG9453	Protease	+	+	NA	NA	NA	NA	-0.20	0.50	0.70	-0.27
TRINITY_DN63622_c0_g1	TRINITY_DN93108_c0_g1	CG16713	CG16713	CG16713	Protease	+	+	-1.41	4.43	5.84	0.43	-1.73	-0.52	1.21	3.51
TRINITY_DN57758_c0_g2	TRINITY_DN81032_c0_g1	CG30090	CG30090	CG30090	Protease	+	+	-0.17	-0.19	-0.02	0.41	0.79	3.11	2.32	-0.04
TRINITY_DN69849_c0_g2	TRINITY_DN97195_c0_g1	CG3117	CG3117	CG3117	Protease	+	+	-1.93	-0.66	1.26	NA	-0.40	-0.01	0.39	-0.26
TRINITY_DN75566_c0_g1	TRINITY_DN106575_c3_g1	CG31827	CG31827	CG31827	Protease	+	+	-2.70	2.97	5.68	-1.30	-0.18	0.48	0.66	0.01
TRINITY_DN65040_c0_g1	TRINITY_DN91556_c0_g2	CG32374	CG32374	CG32374	Protease	+	+	0.28	0.50	0.22	0.52	-0.92	0.62	1.54	-0.24
TRINITY_DN73329_c1_g2	TRINITY_DN102119_c0_g1	CG6639	CG6639	CG6639	Protease	+	+	0.29	0.70	0.40	0.11	-0.32	0.03	0.35	0.06
TRINITY_DN70734_c0_g5	TRINITY_DN99071_c0_g1	CG4053	CG4053	CG4053	Protease	+	+	0.46	-0.44	-0.91	-0.42	-0.72	0.85	3.57	-0.22
TRINITY_DN70762_c6_g1	TRINITY_DN97047_c0_g1	Spn88Eb	Serpin 88Eb	CG6687	Protease	+	+	-0.10	0.52	0.62	0.16	-0.01	0.34	0.35	0.01
Not detected	TRINITY_DN100983_c1_g1	CG30414	CG30414	CG30414	Protease	-	+					0.71	-1.18	-1.88	-0.40
TRINITY_DN80011_c1_g1	TRINITY_DN109911_c0_g2	Notch	Notch	CG3936	Hemopoiesis	+	+	-0.55	0.80	1.35	0.14	-0.22	-0.37	-0.15	0.04
TRINITY_DN68860_c0_g1	TRINITY_DN84045_c0_g1	wg	wingless	CG4889	Hemopoiesis	+	+	-0.04	-0.11	-0.08	0.06	0.12	2.13	2.01	-1.94
TRINITY_DN71538_c0_g1	TRINITY_DN101206_c0_g1	Adgf-A	Adenosine deaminase-related growth factor A	CG5992	Hemopoiesis	+	+	0.75	-0.09	-0.84	-0.43	-0.07	-0.13	-0.06	1.04
TRINITY_DN69873_c0_g1	TRINITY_DN107094_c3_g1	Dsor1	Downstream of raf1	CG15793	Hemopoiesis	+	+	0.00	-0.25	-0.25	0.14	-0.11	-0.22	-0.11	0.09
TRINITY_DN75203_c1_g1	TRINITY_DN105194_c1_g1	Pvf2	PDGF- and VEGF-related factor 2	CG13780	Hemopoiesis	+	+	0.48	0.49	0.01	1.22	0.01	0.40	0.39	0.23
TRINITY_DN81033_c4_g1	TRINITY_DN109769_c2_g1	Pvr	PDGF- and VEGF-receptor related	CG8222	Hemopoiesis	+	+	0.54	0.27	-0.27	0.53	0.42	1.05	0.63	0.22
TRINITY_DN73606_c1_g1	TRINITY_DN123058_c0_g1	Rac1	Rac1	CG2248	Hemopoiesis	+	+	0.02	0.49	0.47	-0.17	NA	NA	NA	NA
TRINITY_DN73274_c0_g1	TRINITY_DN108774_c0_g1	Ser	Serrate	CG6127	Hemopoiesis	+	+	-0.41	0.97	1.38	0.36	-0.30	-0.21	0.09	-0.06
TRINITY_DN66969_c0_g1	TRINITY_DN79668_c0_g1	srp	serpent	CG3992	Hemopoiesis	+	+	-1.20	2.73	3.93	-0.32	0.59	3.18	2.59	-0.67
TRINITY_DN73212_c1_g1	TRINITY_DN103311_c0_g1	Su(H)	Suppressor of Hairless	CG3497	Hemopoiesis	+	+	0.08	0.40	0.32	-0.03	0.12	-0.45	-0.57	-0.03
TRINITY_DN74820_c3_g2	TRINITY_DN108871_c0_g4	brm	brahma	CG5942	Hemopoiesis	+	+	0.70	0.23	-0.47	1.23	-0.27	0.26	0.53	-0.32
TRINITY_DN78891_c0_g1	TRINITY_DN98351_c0_g2	dpp	decapentaplegic	CG9885	Hemopoiesis	+	+	-0.02	0.95	0.97	0.78	0.16	-0.58	-0.74	0.18
TRINITY_DN38386_c0_g1	TRINITY_DN92391_c0_g1	gcm	glial cells missing	CG12245	Hemopoiesis	+	+	NA	NA	NA	NA	0.69	0.79	0.10	1.63
TRINITY_DN65118_c0_g1	TRINITY_DN41720_c0_g1	lwr	lesswright	CG3018	Hemopoiesis	+	+	0.06	-0.06	-0.11	0.07	4.36	1.08	-3.29	NA
TRINITY_DN70950_c0_g1	TRINITY_DN96163_c0_g1	lz	lozenge	CG1689	Hemopoiesis	+	+	-1.05	0.54	1.59	0.22	-0.31	0.42	0.73	0.34
TRINITY_DN77721_c2_g1	TRINITY_DN96356_c0_g1	mxc	multi sex combs	CG12124	Hemopoiesis	+	+	0.36	-0.65	-1.01	1.44	-0.79	-0.77	0.02	0.21
TRINITY_DN77503_c2_g7	TRINITY_DN104563_c4_g2	phl	Raf oncogene	CG2845	Hemopoiesis	+	+	-0.42	0.90	1.31	-0.11	0.22	0.10	-0.12	-0.21
TRINITY_DN65730_c0_g1	TRINITY_DN99143_c0_g1	ytr	yantar	CG18426	Hemopoiesis	+	+	-0.24	0.07	0.31	0.45	-0.42	0.25	0.67	0.11
TRINITY_DN79387_c0_g1	TRINITY_DN107987_c0_g1	zfh1	Zn finger homeodomain 1	CG1322	Hemopoiesis	+	+	-0.57	1.93	2.50	-0.28	0.20	0.57	0.37	0.55
TRINITY_DN70891_c0_g2	TRINITY_DN101863_c0_g1	Dronc	Death regulator Nedd2-like caspase	CG8091	Hemopoiesis	+	+	0.64	0.26	-0.37	0.11	0.25	0.04	-0.21	0.07
TRINITY_DN67383_c0_g1	TRINITY_DN95184_c0_g3	Cyt-b5	Cytochrome b5	CG2140	Hemopoiesis	+	+	0.37	1.14	0.77	0.59	-0.14	0.10	0.24	-0.11
TRINITY_DN74633_c1_g2	TRINITY_DN109366_c0_g2	Dom	domino	CG9696	Hemopoiesis	+	+	-0.24	-0.34	-0.10	1.14	-0.09	0.62	0.71	-0.49
TRINITY_DN80588_c2_g5	TRINITY_DN109434_c2_g3	Egfr	Epidermal growth factor receptor	CG10079	Hemopoiesis	+	+	-0.66	0.53	1.18	0.11	-0.05	-0.28	-0.24	-0.07
TRINITY_DN69216_c0_g1	TRINITY_DN102727_c0_g6	cher	cheerio	CG3937	Hemopoiesis	+	+	0.07	-0.07	-0.14	0.20	0.05	-0.16	-0.22	-0.26
TRINITY_DN72082_c0_g2	TRINITY_DN98046_c2_g3	chn	charlatan	CG11798	Hemopoiesis	+	+	0.67	1.22	0.55	0.61	0.27	-0.39	-0.66	0.17
TRINITY_DN64439_c0_g1	TRINITY_DN95088_c0_g1	kn	knot	CG10197	Hemopoiesis	+	+	NA	NA	NA	NA	-0.20	-0.17	0.03	-0.37
TRINITY_DN75351_c0_g1	TRINITY_DN97712_c0_g1	pnt	pointed	CG17077	Hemopoiesis	+	+	-0.08	0.88	0.96	0.10	0.22	-0.18	-0.40	-0.15
TRINITY_DN80022_c0_g4	TRINITY_DN108073_c0_g1	sgg	shaggy	CG2621	Hemopoiesis	+	+	0.21	0.13	-0.08	0.16	0.02	-0.34	-0.36	-0.11
TRINITY_DN77600_c0_g1	TRINITY_DN109680_c0_g1	ush	u-shaped	CG2762	Hemopoiesis	+	+	-0.28	-0.92	-0.64	-0.41	-0.12	0.09	0.21	-0.19
TRINITY_DN77085_c0_g4	TRINITY_DN104601_c0_g1	wts	warts	CG12072	Hemopoiesis	+	+	0.20	1.56	1.37	-0.13	0.30	0.15	-0.15	-0.10
TRINITY_DN80634_c3_g3	TRINITY_DN70505_c0_g1	Cyp4e3	Cyp4e3	CG4105	Melanization	+	+	0.43	0.57	0.14	1.13	NA	NA	NA	-0.02
TRINITY_DN75343_c0_g1	TRINITY_DN100321_c1_g4	Cyp9f2	Cyp9f2	CG11466	Melanization	+	+	0.66	0.83	0.17	0.02	0.59	0.33	-0.27	-0.14
TRINITY_DN79751_c2_g1	TRINITY_DN109266_c1_g4	Ddc	Dopa decarboxylase	CG10697	Melanization	+	+	-0.37	3.50	3.87	-0.15	1.17	0.49	-0.69	0.52
TRINITY_DN73568_c0_g1	TRINITY_DN100329_c0_g2	MP2	Serine protease 7	CG3066	Melanization	+	+	0.00	1.09	1.09	0.48	-0.05	-0.07	-0.02	-0.05
TRINITY_DN79936_c0_g6	TRINITY_DN107878_c2_g2	Mco1	Multicopper oxidase-1	CG3759	Melanization	+	+	0.44	1.38	0.94	1.10	0.51	1.09	0.58	-0.23
TRINITY_DN78572_c0_g1	TRINITY_DN103733_c0_g1	PPO2	Prophenoloxidase 2	CG8193	Melanization	+	+	1.45	-2.40	-3.86	-0.82	-0.36	1.49	1.85	0.94
TRINITY_DN76143_c0_g1	TRINITY_DN105660_c1_g5	Pu	Punch	CG9441	Melanization	+	+	-0.02	2.82	2.84	0.04	1.15	-0.04	-1.19	-0.46
TRINITY_DN75639_c2_g2	TRINITY_DN104094_c0_g2	ple	pale	CG10118	Melanization	+	+	-0.32	1.52	1.84	1.29	-0.02	1.66	1.67	-1.19
TRINITY_DN73779_c0_g1	TRINITY_DN101576_c0_g1	yellow	yellow	CG3757	Melanization	+	+	-0.37	4.68	5.05	-0.69	0.14	0.82	0.68	1.43
TRINITY_DN72818_c0_g2	TRINITY_DN105448_c0_g6	yellow-e	yellow-e	CG9792	Melanization	+	+	-1.36	2.38	3.74	NA	-0.43	0.68	1.11	0.86
TRINITY_DN76751_c1_g4	TRINITY_DN98678_c0_g1	Hayan	Hayan	CG6361	Melanization	+	+	0.87	-0.39	-1.26	0.78	-0.29	0.04	0.33	0.21
TRINITY_DN70761_c0_g1	TRINITY_DN103863_c0_g1	serpin-27A	Serpin 27A	CG11331	Melanization	+	+	0.54	0.34	-0.20	0.79	-0.13	-0.12	0.01	-0.09
TRINITY_DN77552_c0_g1	TRINITY_DN101360_c0_g4	yellow-b	yellow-b	CG17914	Melanization	+	+	0.34	2.55	2.21	0.84	0.38	1.11	0.73	0.55
TRINITY_DN69901_c0_g2	TRINITY_DN99966_c0_g1	yellow-c	yellow-c	CG4182	Melanization	+	+	1.28	-1.61	-2.89	0.25	0.67	-0.66	-1.33	0.11
TRINITY_DN74675_c0_g3	TRINITY_DN103658_c0_g1	Cht2	Chitinase 2	CG2054	Wound_healing	+	+	-0.79	1.13	1.92	0.21	-0.01	-0.04	-0.03	0.43
TRINITY_DN76437_c1_g2	TRINITY_DN101547_c1_g2	Cht5	Chitinase 5	CG9307	Wound_healing	+	+	-2.78	2.65	5.43	-0.84	-0.54	-0.88	-0.35	-0.94
TRINITY_DN73250_c0_g2	TRINITY_DN106730_c0_g2	Cht7	Chitinase 7	CG1869	Wound_healing	+	+	0.97	-0.11	-1.09	-1.38	-0.24	-0.20	0.04	0.70
TRINITY_DN76382_c1_g3	TRINITY_DN100398_c1_g1	Cht9	Chitinase 9	CG10531	Wound_healing	+	+	0.53	0.34	-0.19	-1.00	-0.93	0.74	1.67	-0.70
TRINITY_DN70074_c0_g2	TRINITY_DN102536_c0_g1	Idgf4	Imaginal disc growth factor 4	CG1780	Wound_healing	+	+	0.30	0.23	-0.08	0.16	-0.08	0.07	0.14	0.44

## Sheet: Table S3
Table S3. The list of candidate immune genes inferred from Tribolium castaneum and their expression in G. pusilla and G. calmariensis.
							G. pusilla (Log2foldchange)				G.calmariensis (Log2foldchange)
							1h	4h	4h	12h	1h	4h	4h	12h
G.pusilla ID	G.calmariensis ID	Tribolium Gene ID	Tribolium Gene Name	Gene family	Expressed in G.pusilla	Expressed in G.calmariensis	vs. 1h control	vs. 4h control	vs. 1h	vs. 12h control	vs. 1h control	vs. 4h control	vs. 1h	vs. 12h control
TRINITY_DN73785_c0_g1	TRINITY_DN103269_c1_g7	GLEAN_02546	PGRP-LD	PGRP	+	+	0.56	-0.38	-0.94	-0.06	-1.09	0.02	1.12	0.22
TRINITY_DN67924_c0_g1	TRINITY_DN107497_c0_g1	GLEAN_02790	PGRP-LC	PGRP	+	+	-0.77	3.44	4.20	0.25	0.20	0.46	0.26	-0.16
TRINITY_DN67404_c1_g1	TRINITY_DN98695_c0_g3	GLEAN_02295	βGRP1	βGRP/GNBP	+	+	0.42	-0.31	-0.73	-1.24	-0.47	0.79	1.26	-0.36
TRINITY_DN71503_c0_g1	TRINITY_DN102851_c1_g10	GLEAN_11529	βGRP2	βGRP/GNBP	+	+	0.22	0.58	0.35	0.67	-0.21	-0.31	-0.10	0.21
TRINITY_DN73139_c2_g1	TRINITY_DN107564_c0_g6	GLEAN_06978	CTL1	C-type lectin	+	+	-1.03	2.34	3.37	0.36	0.12	-0.45	-0.58	0.00
TRINITY_DN77970_c0_g4	TRINITY_DN108609_c0_g6	GLEAN_10898	CTL3	C-type lectin	+	+	-0.24	1.68	1.92	1.56	0.40	0.07	-0.33	0.08
TRINITY_DN79453_c0_g8	TRINITY_DN108609_c0_g7	GLEAN_10947	CTL4	C-type lectin	+	+	0.29	0.62	0.33	0.88	0.09	0.04	-0.05	-0.26
TRINITY_DN74238_c1_g7	TRINITY_DN103734_c1_g6	GLEAN_10419	CTL5	C-type lectin	+	+	NA	NA	NA	-1.23	-0.01	-0.10	-0.09	0.47
TRINITY_DN73824_c2_g1	TRINITY_DN99680_c0_g2	GLEAN_03708	CTL6	C-type lectin	+	+	-0.73	3.39	4.12	-0.22	0.33	-0.47	-0.79	0.59
TRINITY_DN63199_c0_g1	TRINITY_DN97919_c1_g4	GLEAN_10412	CTL8	C-type lectin	+	+	-2.63	5.28	7.91	0.38	-0.07	-0.41	-0.34	0.56
TRINITY_DN76406_c0_g1	TRINITY_DN106587_c0_g2	GLEAN_14328	CTL9	C-type lectin	+	+	-0.16	0.72	0.89	1.20	-0.17	-0.10	0.07	0.35
TRINITY_DN70524_c0_g1	TRINITY_DN79117_c0_g1	GLEAN_03135	CTL10	C-type lectin	+	+	-0.14	-1.09	-0.95	0.11	0.21	NA	NA	NA
TRINITY_DN76452_c0_g1	TRINITY_DN74271_c0_g1	GLEAN_03136	CTL11	C-type lectin	+	+	-0.19	0.22	0.41	0.44	NA	NA	NA	NA
TRINITY_DN70748_c2_g5	TRINITY_DN102503_c0_g2	GLEAN_13632	CTL12	C-type lectin	+	+	-0.01	1.12	1.13	-0.06	0.10	-0.06	-0.16	-0.03
TRINITY_DN81108_c0_g1		GLEAN_13911	CTL13	C-type lectin	+	-	-1.11	1.37	2.48	0.39
TRINITY_DN80493_c0_g5	TRINITY_DN110094_c1_g1	GLEAN_00871	CTL14	C-type lectin	+	+	-0.96	1.12	2.08	0.12	-0.16	0.07	0.23	-0.46
TRINITY_DN80243_c1_g3	TRINITY_DN109360_c0_g2	GLEAN_02811	CTL15	C-type lectin	+	+	-2.76	5.21	7.96	-1.16	-0.06	0.73	0.79	-0.01
TRINITY_DN78881_c0_g3	TRINITY_DN108461_c0_g8	GLEAN_02984	CTL16	C-type lectin	+	+	0.11	0.68	0.57	0.18	NA	NA	NA	-0.26
TRINITY_DN74711_c0_g1	TRINITY_DN109077_c2_g10	GLEAN_07619	GALE1	galectin	+	+	-0.19	-0.32	-0.14	-0.25	0.48	-0.04	-0.52	0.08
TRINITY_DN79744_c0_g1	TRINITY_DN108232_c0_g4	GLEAN_11871	GALE2	galectin	+	+	-0.19	-0.05	0.14	0.06	-0.05	0.24	0.30	-0.39
	TRINITY_DN107765_c0_g2	GLEAN_14802	GALE3	galectin	-	+					-0.30	0.26	0.56	-0.13
TRINITY_DN70441_c2_g3	TRINITY_DN93764_c0_g2	GLEAN_03194	FREP5	fibrinogen-like	+	+	-0.01	-0.78	-0.77	NA	0.46	NA	NA	NA
TRINITY_DN71500_c2_g3	TRINITY_DN93169_c0_g1	GLEAN_03276	FREP1	fibrinogen-like	+	+	-0.03	-1.65	NA	0.96	1.94	NA	NA	NA
TRINITY_DN62566_c0_g1		GLEAN_03277	FREP2	fibrinogen-like	+	-	NA	NA	NA	0.52
TRINITY_DN75612_c0_g1		GLEAN_03278	FREP3	fibrinogen-like	+	-	-1.02	0.80	1.82	-0.92
TRINITY_DN74498_c3_g1	TRINITY_DN101945_c1_g3	GLEAN_04004	FREP6	fibrinogen-like	+	+	-0.50	2.12	2.63	0.10	0.17	0.24	0.07	0.15
TRINITY_DN75032_c3_g3	TRINITY_DN102591_c1_g3	GLEAN_00252	H6	cSPH	+	+	0.16	0.78	0.62	0.49	-0.20	0.22	0.42	-0.15
TRINITY_DN70712_c1_g8	TRINITY_DN99927_c1_g3	GLEAN_00496	P9	SP	+	+	0.16	0.06	-0.10	0.88	-0.15	0.32	0.47	0.08
TRINITY_DN75945_c2_g4	TRINITY_DN101082_c2_g8	GLEAN_00546	P12	SP	+	+	-2.17	4.30	6.47	-0.08	0.52	-0.36	-0.88	0.20
TRINITY_DN71391_c2_g5	TRINITY_DN98603_c0_g1	GLEAN_00547	P13	SP	+	+	-1.63	0.90	2.53	-0.42	0.64	-0.09	-0.73	-0.39
TRINITY_DN72006_c0_g1	TRINITY_DN100800_c0_g4	GLEAN_00548	H14	SPH	+	+	0.12	3.86	3.74	-0.22	-0.13	1.22	1.35	0.84
TRINITY_DN74885_c0_g2	TRINITY_DN104603_c0_g6	GLEAN_00550	P15	SP	+	+	0.89	-0.65	-1.54	-0.42	-0.45	0.89	1.34	0.13
TRINITY_DN73412_c0_g3		GLEAN_00829	H18	SPH	+	-	0.14	-0.20	-0.34	0.31
TRINITY_DN38621_c0_g1	TRINITY_DN108906_c0_g1	GLEAN_00870	P19	SP	+	+	NA	NA	-0.61	NA	-0.45	-0.81	-0.36	-0.77
TRINITY_DN73457_c0_g5	TRINITY_DN104706_c0_g2	GLEAN_01023	P22	SP	+	+	-1.04	-0.46	0.58	0.19	-0.22	-0.11	0.11	0.20
TRINITY_DN79473_c1_g6	TRINITY_DN106060_c1_g8	GLEAN_02659	P36	SP	+	+	-1.67	3.95	5.61	-0.76	0.05	-1.18	-1.22	-0.54
TRINITY_DN67932_c0_g1	TRINITY_DN98134_c0_g1	GLEAN_02785	P40	SP	+	+	-1.02	4.09	5.11	-0.27	-0.02	0.94	0.95	1.93
TRINITY_DN71902_c0_g1	TRINITY_DN100773_c0_g2	GLEAN_03081	P42	SP	+	+	-0.82	2.16	2.98	-0.51	0.23	-0.96	-1.19	-0.44
TRINITY_DN79501_c0_g4	TRINITY_DN105141_c4_g3	GLEAN_04523	P46	SP	+	+	-0.27	0.28	0.55	0.48	-0.28	-0.21	0.08	0.18
TRINITY_DN69308_c1_g1	TRINITY_DN108424_c0_g9	GLEAN_04622	H51	cSPH	+	+	-1.78	2.22	4.00	0.02	-0.27	-0.49	-0.22	-0.41
TRINITY_DN64751_c1_g1	TRINITY_DN86426_c0_g1	GLEAN_04624	P52	cSP	+	+	1.41	0.26	-1.15	-1.12	0.43	1.49	1.06	1.00
TRINITY_DN69727_c3_g1	TRINITY_DN101082_c2_g9	GLEAN_04635	P53	cSP	+	+	-2.85	1.31	4.16	-0.52	-0.58	-0.64	-0.06	-0.49
TRINITY_DN35148_c0_g1	TRINITY_DN93240_c0_g1	GLEAN_04770	P55	cSP	+	+	0.34	0.51	0.17	0.23	-0.21	0.17	0.38	-0.05
TRINITY_DN76072_c1_g4	TRINITY_DN98578_c0_g2	GLEAN_04900	H57	SPH	+	+	-0.70	-0.44	0.26	-0.32	-0.62	1.93	2.56	-1.74
TRINITY_DN77127_c0_g1	TRINITY_DN105318_c3_g4	GLEAN_05230	P61	cSP	+	+	0.30	-0.46	-0.76	0.31	0.04	0.15	0.11	-0.37
TRINITY_DN68789_c0_g1	TRINITY_DN100276_c1_g5	GLEAN_05327	P62	SP	+	+	0.50	-0.54	NA	0.68	-0.30	-0.29	0.01	-1.22
TRINITY_DN75764_c0_g3	TRINITY_DN106655_c0_g2	GLEAN_05635	H63	SPH	+	+	-1.73	8.45	10.18	-0.49	0.52	-0.43	-0.95	0.48
	TRINITY_DN101917_c0_g2	GLEAN_06033	P68	SP	-	+					-0.24	0.28	0.52	0.01
TRINITY_DN71965_c0_g3	TRINITY_DN104975_c2_g4	GLEAN_06034	P69	SP	+	+	-0.02	-0.03	-0.01	0.18	-0.12	0.04	0.16	-0.05
TRINITY_DN74488_c1_g2	TRINITY_DN104462_c1_g4	GLEAN_06424	P74	SP	+	+	-0.43	6.06	6.49	-3.52	-0.24	2.15	2.40	0.46
TRINITY_DN72504_c0_g2	TRINITY_DN97233_c0_g1	GLEAN_08267	P79	SP	+	+	0.24	-0.53	-0.78	1.06	-0.34	0.80	1.13	0.66
TRINITY_DN77290_c0_g1	TRINITY_DN105814_c0_g8	GLEAN_08554	H82	cSPH	+	+	-2.01	5.55	7.56	0.02	-0.78	0.42	1.21	1.23
TRINITY_DN78306_c2_g1	TRINITY_DN107259_c0_g3	GLEAN_08653	P83	cSP	+	+	-1.18	4.62	5.80	0.29	0.76	0.08	-0.68	-0.88
TRINITY_DN72079_c0_g1	TRINITY_DN99185_c0_g1	GLEAN_08657	P84	cSP	+	+	-4.37	5.13	9.51	-0.16	NA	NA	NA	-0.95
TRINITY_DN79061_c1_g3	TRINITY_DN109279_c0_g3	GLEAN_08659	P87	cSP	+	+	-1.61	6.07	7.68	-0.96	0.39	-0.42	-0.82	-0.62
TRINITY_DN75515_c0_g1	TRINITY_DN105261_c0_g1	GLEAN_08930	H88	SPH	+	+	-0.35	5.50	5.85	-0.32	0.26	-0.02	-0.27	0.29
TRINITY_DN77643_c0_g2	TRINITY_DN101597_c0_g1	GLEAN_09089	P90	cSP	+	+	0.27	0.09	-0.17	0.88	-0.29	1.01	1.30	0.17
TRINITY_DN60172_c0_g2	TRINITY_DN100167_c0_g1	GLEAN_09602	P96	SP	+	+	-1.17	5.49	6.65	NA	-0.51	0.56	1.07	-0.31
TRINITY_DN73054_c0_g3		GLEAN_11067	H125	cSPH	+	-	-0.20	1.03	1.23	-0.16
TRINITY_DN69934_c0_g1		GLEAN_11825	P128	SP	+	-	0.86	-0.98	-1.84	-1.09
TRINITY_DN78401_c0_g6	TRINITY_DN108933_c2_g4	GLEAN_12390	H129	SPH	+	+	-1.40	4.23	5.63	0.09	0.13	-0.32	-0.45	0.00
TRINITY_DN75545_c0_g3	TRINITY_DN105784_c0_g3	GLEAN_13042	P133	SP	+	+	-0.64	2.87	3.51	0.35	0.65	0.37	-0.29	-0.58
TRINITY_DN75544_c1_g1	TRINITY_DN107676_c0_g1	GLEAN_13276	P135	SP	+	+	0.03	-0.30	-0.33	0.92	0.10	0.74	0.64	0.36
TRINITY_DN72638_c1_g1	TRINITY_DN106372_c1_g1	GLEAN_13277	P136	cSP	+	+	0.27	0.16	-0.11	0.26	-0.30	0.02	0.32	-0.34
TRINITY_DN63231_c0_g1	TRINITY_DN95537_c0_g1	GLEAN_13326	P140	cSP	+	+	-0.21	0.54	0.76	0.38	0.09	-0.25	-0.34	-0.37
TRINITY_DN26265_c0_g1	TRINITY_DN100663_c0_g1	GLEAN_15295	P156	SP	+	+	NA	NA	NA	NA	-0.47	-0.11	0.36	-0.29
TRINITY_DN72491_c0_g1	TRINITY_DN105891_c1_g3	GLEAN_15670	H164	cSPH	+	+	0.32	0.31	-0.01	0.72	0.16	1.34	1.18	-0.81
TRINITY_DN80528_c1_g2	TRINITY_DN109328_c0_g6	GLEAN_02085	serpin2	serpin	+	+	-2.99	2.45	5.44	0.14	0.02	-0.59	-0.61	-0.64
TRINITY_DN73774_c0_g1	TRINITY_DN102144_c0_g1	GLEAN_05065	serpin6	serpin	+	+	-0.33	0.10	0.44	1.56	-0.22	1.14	1.36	0.21
	TRINITY_DN100462_c1_g1	GLEAN_05742	serpin10	serpin	-	+					-0.06	0.11	0.17	0.19
TRINITY_DN69252_c2_g2		GLEAN_05747	serpin16	serpin	+	-	0.43	-0.41	-0.84	0.21
TRINITY_DN66296_c0_g1	TRINITY_DN102268_c0_g4	GLEAN_05751	serpin19	serpin	+	+	-0.06	1.45	1.51	0.32	-0.18	0.25	0.42	0.23
TRINITY_DN74072_c0_g3	TRINITY_DN102502_c0_g1	GLEAN_11718	serpin27	serpin	+	+	0.19	1.09	0.90	1.05	0.07	0.16	0.09	0.21
TRINITY_DN78178_c1_g5		GLEAN_13389	serpin29	serpin	+	-	0.47	-0.87	-1.34	-0.02
TRINITY_DN70285_c0_g1	TRINITY_DN101913_c0_g2	GLEAN_01053	spz7	spätzle	+	+	0.11	0.51	0.40	0.11	-0.10	0.06	0.16	-0.24
	TRINITY_DN99418_c0_g1	GLEAN_01054	spz2	spätzle	-	+					-0.08	0.46	0.54	0.43
TRINITY_DN72356_c0_g1	TRINITY_DN106881_c0_g2	GLEAN_05940	spz3	spätzle	+	+	-0.70	2.03	2.73	0.35	0.05	-0.57	-0.62	-0.13
TRINITY_DN71353_c0_g1		GLEAN_06726	spz4	spätzle	+	-	-1.62	6.36	7.98	-0.65
TRINITY_DN72404_c2_g1	TRINITY_DN107360_c1_g3	GLEAN_13304	spz5	spätzle	+	+	-0.87	1.40	2.27	0.11	0.01	0.47	0.47	0.05
TRINITY_DN71647_c0_g1	TRINITY_DN103147_c3_g1	GLEAN_16368	spz6	spätzle	+	+	-2.00	3.74	5.75	-0.35	-0.18	-0.32	-0.14	0.12
TRINITY_DN70084_c0_g3	TRINITY_DN104883_c1_g2	GLEAN_08202	ML1	MD2-like	+	+	0.63	-0.83	-1.47	-0.46	-0.08	0.24	0.32	0.12
TRINITY_DN75609_c1_g1		GLEAN_14068	ML3	MD2-like	+	-	0.92	-1.26	-2.18	-2.00
	TRINITY_DN96983_c1_g1	GLEAN_14069	ML4	MD2-like	-	+					-1.41	1.06	2.48	-0.61
TRINITY_DN78215_c3_g5		GLEAN_16351	ML5	MD2-like	+	-	-0.21	0.23	0.44	0.55
TRINITY_DN14430_c0_g1	TRINITY_DN110634_c0_g1	GLEAN_07252	ML6	MD2-like	+	+	NA	NA	NA	NA	NA	NA	NA	NA
TRINITY_DN70976_c0_g5		GLEAN_16352	ML8	MD2-like	+	-	-0.23	1.29	1.52	-0.25
TRINITY_DN62883_c0_g2	TRINITY_DN108719_c0_g7	GLEAN_09672	pellino	pellino	+	+	0.22	0.27	0.05	0.64	0.24	0.06	-0.18	-0.14
	TRINITY_DN94771_c0_g2	GLEAN_07706	Traf2	Traf	-	+					-0.03	-0.22	-0.19	0.19
TRINITY_DN76717_c2_g10	TRINITY_DN87691_c0_g1	GLEAN_14042	FADD	FADD	+	+	0.43	-0.42	-0.85	0.27	-0.10	-0.24	-0.15	0.23
TRINITY_DN67619_c1_g1		GLEAN_00541	IKKg	IKKg	+	-	-0.03	0.32	0.36	0.99
TRINITY_DN74947_c0_g1	TRINITY_DN104830_c0_g1	GLEAN_05572	TAK1	TAK	+	+	0.19	-0.05	-0.24	0.12	0.13	0.22	0.08	-0.21
TRINITY_DN69618_c2_g1	TRINITY_DN99339_c1_g7	GLEAN_03841	casps1	caspase	+	+	0.64	-1.40	-2.05	-1.00	-0.17	-0.03	0.14	-0.05
TRINITY_DN71614_c0_g1	TRINITY_DN104953_c0_g1	GLEAN_12580	casps3	caspase	+	+	-0.03	-0.28	-0.25	-0.03	0.13	0.36	0.23	0.17
TRINITY_DN68258_c0_g1	TRINITY_DN97997_c0_g3	GLEAN_00105	casps5	caspase	+	+	1.32	-0.68	-2.00	0.06	0.04	1.36	1.32	0.34
TRINITY_DN71494_c0_g1	TRINITY_DN103370_c2_g1	GLEAN_00068	casps8	caspase	+	+	0.31	-0.14	-0.44	0.15	-0.16	-0.03	0.13	0.20
TRINITY_DN72827_c0_g1	TRINITY_DN93485_c0_g2	GLEAN_09985	caspar	blocking caspase	+	+	-0.05	-0.35	-0.30	0.69	-0.22	-0.43	-0.21	-0.20
TRINITY_DN80146_c0_g1	TRINITY_DN109296_c1_g1	GLEAN_14708	REL2	REL	+	+	0.58	0.29	-0.29	0.12	0.19	0.65	0.46	-0.21
TRINITY_DN71978_c0_g1	TRINITY_DN100933_c2_g2	GLEAN_05952	Tab2	Tab2	+	+	0.42	-0.34	-0.76	0.18	0.07	0.54	0.47	-0.41
TRINITY_DN75965_c2_g6	TRINITY_DN108560_c0_g1	GLEAN_11967	basket2	basket	+	+	0.20	0.40	0.20	0.23	0.11	-0.35	-0.46	0.05
TRINITY_DN72267_c0_g1	TRINITY_DN101753_c3_g2	GLEAN_11870	kay	kay	+	+	0.42	0.25	-0.17	0.32	0.31	0.48	0.18	0.25
TRINITY_DN74935_c0_g1	TRINITY_DN100943_c0_g1	GLEAN_05374	hexamerin1	hexamerin	+	+	-0.48	2.35	2.83	2.58	-1.18	-1.41	-0.23	0.03
TRINITY_DN63944_c0_g1	TRINITY_DN95690_c0_g1	GLEAN_11385	catalase1	catalase	+	+	NA	NA	NA	NA	-1.69	-1.40	NA	-0.75
TRINITY_DN49361_c0_g1	TRINITY_DN107117_c0_g1	GLEAN_10362	GTX1	glutathione oxidase	+	+	0.29	-0.39	-0.69	0.00	-0.22	-0.05	0.17	0.16
	TRINITY_DN91639_c0_g1	GLEAN_10355	GTX2	glutathione oxidase	-	+					-0.17	-0.21	-0.04	0.03
TRINITY_DN66673_c0_g1	TRINITY_DN97888_c0_g1	GLEAN_10354	GTX3	glutathione oxidase	+	+	-0.01	-0.44	-0.43	0.56	-0.08	-1.22	-1.14	0.06
TRINITY_DN77468_c0_g2	TRINITY_DN104851_c0_g3	GLEAN_05493	HPX1	heme peroxidase	+	+	-0.79	3.20	3.99	0.87	0.20	-0.18	-0.38	0.87
TRINITY_DN66756_c0_g2	TRINITY_DN106631_c0_g3	GLEAN_15234	HPX2	heme peroxidase	+	+	NA	NA	NA	NA	0.02	0.04	0.02	-0.08
TRINITY_DN77566_c3_g2	TRINITY_DN107085_c0_g3	GLEAN_11222	HPX3	heme peroxidase	+	+	-0.91	4.29	5.20	0.18	0.12	0.36	0.24	1.69
TRINITY_DN66722_c0_g1		GLEAN_04579	HPX4	heme peroxidase	+	-	-0.51	0.10	0.62	1.28
TRINITY_DN68645_c0_g2	TRINITY_DN98709_c0_g1	GLEAN_04551	HPX5	heme peroxidase	+	+	0.53	-0.78	-1.30	1.93	0.34	0.24	-0.09	0.06
TRINITY_DN56298_c0_g1		GLEAN_00751	HPX6	heme peroxidase	+	-	NA	NA	NA	NA
TRINITY_DN77337_c0_g1	TRINITY_DN98460_c1_g3	GLEAN_00175	HPX7	heme peroxidase	+	+	-0.66	3.46	4.12	-0.14	-0.08	0.32	0.40	3.68
TRINITY_DN73701_c0_g1		GLEAN_04661	HPX8	heme peroxidase	+	-	0.34	8.01	7.67	-1.32
TRINITY_DN78448_c1_g1	TRINITY_DN109412_c0_g3	GLEAN_02498	HPX10	heme peroxidase	+	+	0.64	1.00	0.36	1.48	0.10	-0.14	-0.24	0.49
TRINITY_DN73738_c1_g2	TRINITY_DN59831_c0_g2	GLEAN_04592	HPX11	heme peroxidase	+	+	NA	NA	NA	NA	1.04	1.22	NA	NA
TRINITY_DN69970_c1_g3	TRINITY_DN102558_c0_g4	GLEAN_14929	TPX6	peroxiredoxin	+	+	-0.41	-0.80	-0.40	-0.71	-0.53	0.43	0.96	-0.42
TRINITY_DN70257_c0_g1		GLEAN_12328	TPX1	peroxiredoxin	+	-	0.20	0.25	0.05	0.13
TRINITY_DN64309_c0_g1	TRINITY_DN95156_c0_g1	GLEAN_01071	TPX3	peroxiredoxin	+	+	0.10	-0.15	-0.25	-0.54	-0.03	-0.37	-0.34	0.16
TRINITY_DN64934_c0_g1	TRINITY_DN94213_c0_g1	GLEAN_13791	TPX5	peroxiredoxin	+	+	-0.40	-0.89	-0.49	-0.83	-0.54	0.04	0.58	-0.36
TRINITY_DN67235_c0_g1	TRINITY_DN97177_c0_g2	GLEAN_11676	SOD2	superoxide dismutase	+	+	-0.31	-0.09	0.21	-1.10	-0.06	0.74	0.80	-0.95
TRINITY_DN93592_c0_g1	TRINITY_DN46927_c0_g1	GLEAN_11675	SOD4	superoxide dismutase	+	+	NA	NA	NA	NA	6.69	5.21	-1.49	NA
TRINITY_DN80280_c0_g7	TRINITY_DN108726_c0_g2	GLEAN_11770	SOD1	superoxide dismutase	+	+	-0.71	1.21	1.92	0.65	0.32	0.05	-0.27	-0.39
TRINITY_DN70295_c1_g1	TRINITY_DN98005_c0_g1	GLEAN_07737	attacin1	antimicrobial peptide	+	+	-2.07	1.08	3.15	2.51	-1.36	0.63	1.99	2.35
	TRINITY_DN81147_c0_g1	GLEAN_07738	attacin2	antimicrobial peptide	-	+					0.41	0.87	0.46	4.79
	TRINITY_DN98005_c0_g2	GLEAN_07739	attacin3	antimicrobial peptide	-	+					0.62	0.49	-0.13	5.19
	TRINITY_DN95553_c0_g1	GLEAN_00499	cecropin1	antimicrobial peptide	-	+					-0.86	0.78	1.64	1.46
TRINITY_DN63092_c0_g2		GLEAN_06250	defensin1	antimicrobial peptide	+	-	1.34	-0.82	-2.16	1.84
TRINITY_DN68867_c0_g1	TRINITY_DN98122_c1_g3	GLEAN_12469	defensin3	antimicrobial peptide	+	+	0.68	-0.78	-1.46	0.58	0.77	0.98	0.21	2.06
TRINITY_DN66901_c0_g1	TRINITY_DN97917_c0_g2	GLEAN_05093	coleoptericin1	antimicrobial peptide	+	+	-1.64	0.80	2.44	NA	-0.58	-0.23	0.35	0.65
TRINITY_DN78311_c4_g2	TRINITY_DN107126_c1_g3	GLEAN_10349	lysozyme1	lysozyme	+	+	-0.39	0.93	1.32	0.03	-0.46	0.04	0.51	-1.19
TRINITY_DN63033_c0_g1	TRINITY_DN73373_c0_g2	GLEAN_10350	lysozyme2	lysozyme	+	+	NA	NA	NA	NA	1.61	NA	NA	NA
	TRINITY_DN108706_c0_g4	GLEAN_10351	lysozyme3	lysozyme	-	+					-1.06	NA	NA	NA
TRINITY_DN76891_c0_g10	TRINITY_DN105988_c2_g5	GLEAN_00948	SR-B6	scavenger receptor	+	+	0.97	0.66	-0.31	0.68	0.79	0.86	0.06	-0.53
TRINITY_DN75414_c2_g1	TRINITY_DN107484_c0_g10	GLEAN_07247	SR-B7	scavenger receptor	+	+	0.49	0.40	-0.09	0.42	-0.17	-0.04	0.13	0.13
TRINITY_DN81094_c2_g1	TRINITY_DN110061_c1_g1	GLEAN_07861	SR-A1	scavenger receptor	+	+	-0.02	0.62	0.63	0.29	-0.13	0.96	1.09	-0.39
TRINITY_DN72348_c0_g3	TRINITY_DN50417_c0_g1	GLEAN_08210	SR-B3	scavenger receptor	+	+	0.38	1.37	0.99	0.66	1.57	NA	NA	NA
TRINITY_DN78311_c3_g2	TRINITY_DN107126_c0_g1	GLEAN_10348	SR-B11	scavenger receptor	+	+	1.06	2.12	1.05	0.64	0.06	-0.40	NA	NA
TRINITY_DN72765_c1_g1	TRINITY_DN101618_c0_g1	GLEAN_10353	SR-B12	scavenger receptor	+	+	0.79	-1.21	-1.99	-0.98	-0.19	0.84	1.04	-0.07
TRINITY_DN71072_c0_g1	TRINITY_DN79691_c0_g1	GLEAN_10356	SR-B13	scavenger receptor	+	+	0.05	-0.36	-0.41	0.78	-0.39	0.75	1.15	-0.06
TRINITY_DN78477_c0_g5	TRINITY_DN104844_c0_g1	GLEAN_11653	SR-A2	scavenger receptor	+	+	0.64	-0.92	-1.56	0.28	0.06	0.52	0.46	0.29
TRINITY_DN78683_c1_g2	TRINITY_DN107955_c2_g2	GLEAN_14946	SR-B5	scavenger receptor	+	+	0.75	0.28	-0.47	0.42	0.67	0.72	0.05	-0.50
TRINITY_DN78197_c1_g1	TRINITY_DN105873_c1_g1	GLEAN_14951	SR-B8	scavenger receptor	+	+	1.58	0.52	-1.06	0.17	-0.07	1.58	1.65	0.39
TRINITY_DN73527_c0_g2	TRINITY_DN97102_c2_g1	GLEAN_15640	SR-C	scavenger receptor	+	+	0.71	0.08	-0.63	0.59	NA	NA	NA	NA
TRINITY_DN79189_c3_g2	TRINITY_DN107474_c3_g3	GLEAN_15854	SR-B2	scavenger receptor	+	+	0.15	1.95	1.81	-0.20	-0.42	-0.03	0.39	1.09
TRINITY_DN76366_c1_g3	TRINITY_DN108997_c0_g3	GLEAN_11428	NimB	nimrod	+	+	-0.22	0.64	0.87	0.46	-0.19	0.02	0.21	0.09
TRINITY_DN78890_c0_g2	TRINITY_DN108037_c1_g3	GLEAN_00689	draper	draper	+	+	0.10	0.85	0.75	0.46	0.59	0.40	-0.19	-0.33
		GLEAN_14184	CTL2	C-type lectin
		GLEAN_14053	CTL7	C-type lectin
		GLEAN_03294	FREP4	fibrinogen-like
		GLEAN_04864	FREP7	fibrinogen-like
		GLEAN_00545	P11	SP
		GLEAN_00635	P16	SP
		GLEAN_00740	H17	SPH
		GLEAN_01157	P23	SP
		GLEAN_01946	H31	SPH
		GLEAN_02061	P32	SP
		GLEAN_02786	P41	SP
		GLEAN_04535	P50	SP
		GLEAN_04863	P56	cSP
		GLEAN_04937	P58	SP
		GLEAN_04957	H59	cSPH
		GLEAN_05130	P60	cSP
		GLEAN_05908	H64	SPH
		GLEAN_05925	H65	SPH
		GLEAN_06026	P67	SP
		GLEAN_06246	H70	SPH
		GLEAN_06247	H71	SPH
		GLEAN_06268	P72	SP
		GLEAN_06269	H73	SPH
		GLEAN_08505	H81	SPH
		GLEAN_08931	H89	SPH
		GLEAN_10959	P123	SP
		GLEAN_11014	P124	SP
		GLEAN_11078	P126	cSP
		GLEAN_11824	P127	SP
		GLEAN_12573	H130	SPH
		GLEAN_12574	H131	SPH
		GLEAN_12575	H132	SPH
		GLEAN_13084	P134	SP
		GLEAN_13415	P141	SP
		GLEAN_13416	P142	cSP
		GLEAN_13421	H143	SPH
		GLEAN_05743	serpin11	serpin
		GLEAN_05744	serpin12	serpin
		GLEAN_05749	serpin17	serpin
		GLEAN_05750	serpin18	serpin
		GLEAN_05771	serpin23	serpin
		GLEAN_15224	serpin31	serpin
		GLEAN_08203	ML2	MD2-like
		GLEAN_14067	ML7	MD2-like
		GLEAN_12581	casps2	caspase
		GLEAN_01189	IAP2	IAP
		GLEAN_01192	IAP1	IAP
		GLEAN_09848	IAP3	IAP
		GLEAN_02709	IAP4	IAP
		GLEAN_06342	MI	melanization inhibitor
		GLEAN_05375	hexamerin2	hexamerin
		GLEAN_05376	hexamerin3	hexamerin
		GLEAN_05377	hexamerin4	hexamerin
		GLEAN_06515	hexamerin5	hexamerin
		GLEAN_06769	hexamerin6	hexamerin
		GLEAN_11090	catalase2	catalase
		GLEAN_00083	catalase3	catalase
		GLEAN_00084	catalase4	catalase
		GLEAN_01700	TPX2	peroxiredoxin
		GLEAN_04948	TPX4	peroxiredoxin
		GLEAN_00500	cecropin3	antimicrobial peptide
		GLEAN_10517	defensin2	antimicrobial peptide
		GLEAN_10352	lysozyme4	lysozyme
		GLEAN_11324	WAP	antimicrobial peptide
		GLEAN_01889	neuroglian	neuroglian/hemolin
		GLEAN_05096	coleoptericin2	antimicrobial peptide
		GLEAN_08191	SR-B10	scavenger receptor
		GLEAN_15144	SR-B4	scavenger receptor
		GLEAN_11427	NimA	nimrod
		GLEAN_02053	NimCl1	nimrod
		GLEAN_15258	NimCl2	nimrod
