# Supplementary material for: Differential Expression of Immune Genes between Two Closely Related Beetle Species with Different Immunocompetence following Attack by Asecodes parviclava
Source: Genome Biol Evol. 2020 Apr 13;12(5):522–34. doi: 10.1093/gbe/evaa075 (PMC7211424; doi:10.1093/gbe/evaa075)
Supplement: evaa075_Supplementary_Data [file evaa075_supplementary_data.zip › Additional_file1_annotation_G.pusilla.txt]

#qseqid	sseqid	pident	length	mismatch	gapopen	qstart	qend	sstart	send	evalue	bitscore	db_hit_len	pct_hit_len_aligned	hit_descr
TRINITY_DN80773_c0_g1_i7	gi|7291548|gb|AAF46972.1|	33.91	115	67	2	183	288	4184	3840	1e-12	68.6	345	110.58	(AE003460) CG9871 gene product [Drosophila melanogaster]
TRINITY_DN91174_c0_g1_i1	gi|7301645|gb|AAF56762.1|	28.93	121	75	3	392	509	39	377	8e-10	60.1	339	24.20	(AE003763) CG4976 gene product [Drosophila melanogaster]
TRINITY_DN72215_c0_g1_i1	gi|7291288|gb|AAF46719.1|	25.63	199	128	4	278	467	646	83	6e-15	76.3	564	84.81	(AE003453) CG15671 gene product [Drosophila melanogaster]
TRINITY_DN64858_c0_g1_i2	gi|7295461|gb|AAF50776.1|	32.05	259	113	4	66	291	255	941	8e-32	125	687	224.51	(AE003566) CG10629 gene product [Drosophila melanogaster]
TRINITY_DN79176_c0_g2_i3	gi|7290748|gb|AAF46194.1|	81.82	154	28	0	1	154	873	412	2e-88	267	462	248.39	(AE003438) CG3203 gene product [alt 1] [Drosophila melanogaster]
TRINITY_DN76629_c1_g1_i1	gi|7293011|gb|AAF48398.1|	66.07	333	111	1	25	355	336	1334	5e-154	458	999	142.11	(AE003497) CG9518 gene product [Drosophila melanogaster]
TRINITY_DN72418_c2_g1_i2	gi|7292698|gb|AAF48095.1|	89.62	636	66	0	1	636	3297	1390	0.0	1104	1908	290.85	(AE003487) Hsc70-3 gene product [Drosophila melanogaster]
TRINITY_DN72684_c0_g4_i1	gi|7299446|gb|AAF54635.1|	29.91	321	153	9	1238	1553	1320	559	3e-25	115	762	35.02	(AE003691) CG5270 gene product [Drosophila melanogaster]
TRINITY_DN63973_c0_g1_i1	gi|7301122|gb|AAF56256.1|	30.31	287	156	10	7	260	1297	2124	2e-22	98.2	828	297.84	(AE003746) CG5534 gene product [Drosophila melanogaster]
TRINITY_DN66490_c0_g2_i1	gi|7301584|gb|AAF56704.1|	43.00	100	34	3	129	227	648	415	2e-14	70.5	234	95.51	(AE003760) CG13980 gene product [Drosophila melanogaster]
TRINITY_DN87255_c0_g1_i1	gi|7293669|gb|AAF49039.1|	27.47	91	66	0	43	133	284	556	4e-06	49.3	273	51.80	(AE003514) CG18565 gene product [Drosophila melanogaster]
TRINITY_DN50214_c0_g1_i1	gi|7298246|gb|AAF53478.1|	51.35	74	35	1	351	424	221	3	6e-18	84.0	219	30.89	(AE003648) CycE gene product [alt 3] [Drosophila melanogaster]
TRINITY_DN79072_c2_g2_i1	gi|7291986|gb|AAF47401.1|	23.95	593	289	17	215	698	175	1794	4e-35	145	1620	162.81	(AE003469) CG12189 gene product [Drosophila melanogaster]
TRINITY_DN73168_c3_g5_i1	gi|7290888|gb|AAF46329.1|	33.18	217	120	5	128	343	742	164	3e-32	126	579	168.31	(AE003443) CG2120 gene product [Drosophila melanogaster]
TRINITY_DN48774_c0_g1_i1	gi|7294824|gb|AAF50157.1|	36.22	381	230	8	15	394	1395	289	2e-60	217	1107	107.68	(AE003548) Dhh1 gene product [Drosophila melanogaster]
TRINITY_DN78121_c0_g2_i6	gi|7300586|gb|AAF55738.1|	71.05	38	11	0	141	178	1	114	1e-12	67.8	114	21.27	(AE003728) CG10889 gene product [Drosophila melanogaster]
TRINITY_DN71658_c0_g1_i2	gi|7297593|gb|AAF52846.1|	45.36	302	155	4	282	573	898	1803	1e-66	231	906	157.84	(AE003627) CG4747 gene product [Drosophila melanogaster]
TRINITY_DN47457_c0_g2_i1	gi|7302744|gb|AAF57822.1|	55.00	40	18	0	22	61	8	127	3e-07	50.1	120	28.71	(AE003802) CG10683 gene product [Drosophila melanogaster]
TRINITY_DN74928_c1_g3_i4	gi|7303392|gb|AAF58450.1|	23.87	222	157	5	147	366	793	158	2e-09	59.7	636	100.00	(AE003820) CG17574 gene product [Drosophila melanogaster]
TRINITY_DN38739_c0_g3_i1	gi|7302299|gb|AAF57390.1|	64.91	57	20	0	218	274	362	192	1e-21	89.4	171	58.76	(AE003789) Eb1 gene product [alt 2] [Drosophila melanogaster]
TRINITY_DN70290_c0_g1_i1	gi|7290142|gb|AAF45606.1|	26.06	165	105	4	233	380	40	534	3e-07	52.8	495	129.24	(AE003420) EG:8D8.6 gene product [alt 2] [Drosophila melanogaster]
TRINITY_DN67882_c0_g1_i1	gi|7295324|gb|AAF50644.1|	45.60	182	87	2	34	204	1368	826	7e-44	162	543	130.22	(AE003561) CG10103 gene product [Drosophila melanogaster]
TRINITY_DN75409_c1_g2_i3	gi|7297469|gb|AAF52726.1|	39.47	114	68	1	4	117	62	400	2e-19	92.4	339	65.57	(AE003623) CG9524 gene product [Drosophila melanogaster]
TRINITY_DN7122_c0_g1_i1	gi|7295994|gb|AAF51291.1|	52.53	99	45	2	82	178	30	326	3e-26	100	297	130.84	(AE003584) Uch gene product [Drosophila melanogaster]
TRINITY_DN69914_c0_g1_i1	gi|7302937|gb|AAF58008.1|	56.28	382	163	4	1	382	1236	103	6e-161	465	1134	295.31	(AE003807) CG7997 gene product [Drosophila melanogaster]
TRINITY_DN112180_c0_g1_i1	gi|7291121|gb|AAF46556.1|	35.00	120	75	2	14	130	475	116	6e-18	77.4	360	258.99	(AE003449) CG12102 gene product [Drosophila melanogaster]
TRINITY_DN100538_c0_g1_i1	gi|7294089|gb|AAF49444.1|	51.92	156	74	1	47	201	4	471	8e-50	170	468	106.36	(AE003526) CG4169 gene product [Drosophila melanogaster]
TRINITY_DN89675_c0_g1_i1	gi|7294562|gb|AAF49902.1|	84.30	121	19	0	146	266	363	1	2e-72	224	363	116.35	(AE003541) eIF-2beta gene product [Drosophila melanogaster]
TRINITY_DN77054_c2_g6_i6	gi|7293829|gb|AAF49195.1|	28.57	483	324	9	19	497	1547	150	6e-54	196	1398	219.81	(AE003518) CG3797 gene product [Drosophila melanogaster]
TRINITY_DN64951_c0_g1_i1	gi|7299831|gb|AAF55009.1|	35.10	510	315	10	6	505	118	1629	2e-97	311	1512	297.64	(AE003702) Cyp6d5 gene product [Drosophila melanogaster]
TRINITY_DN77020_c0_g1_i1	gi|7297230|gb|AAF52495.1|	76.95	334	77	0	387	720	1179	178	0.0	548	1002	137.45	(AE003616) CG4567 gene product [Drosophila melanogaster]
TRINITY_DN71324_c0_g1_i1	gi|7303500|gb|AAF58555.1|	27.87	488	321	10	22	496	1502	93	3e-61	212	1410	281.44	(AE003823) Cyp6t3 gene product [Drosophila melanogaster]
TRINITY_DN74468_c0_g1_i2	gi|7294123|gb|AAF49477.1|	35.00	60	38	1	28	86	503	682	5e-06	43.5	180	82.95	(AE003527) CG12255 gene product [Drosophila melanogaster]
TRINITY_DN80735_c0_g1_i1	gi|7292108|gb|AAF47520.1|	39.85	921	466	18	151	993	262	2994	0.0	622	2733	254.23	(AE003472) CG7934 gene product [Drosophila melanogaster]
TRINITY_DN113896_c0_g1_i1	gi|7293087|gb|AAF48472.1|	40.48	84	39	2	127	199	411	160	8e-14	66.6	252	118.87	(AE003499) CG15643 gene product [Drosophila melanogaster]
TRINITY_DN77874_c0_g1_i4	gi|7295707|gb|AAF51012.1|	29.60	571	284	12	81	551	9932	8274	8e-66	236	1659	300.54	(AE003576) CG15433 gene product [Drosophila melanogaster]
TRINITY_DN79840_c2_g2_i1	gi|7291903|gb|AAF47321.1|	50.74	136	67	0	217	352	594	187	1e-38	145	408	81.27	(AE003466) Kr gene product [Drosophila melanogaster]
TRINITY_DN58626_c0_g2_i1	gi|7304298|gb|AAF59331.1|	47.87	94	49	0	16	109	434	153	3e-25	99.8	282	215.27	(AE003843) CG11260 gene product [Drosophila melanogaster]
TRINITY_DN74821_c0_g1_i3	gi|7293921|gb|AAF49283.1|	22.25	436	278	13	221	626	2806	1592	5e-13	73.6	1215	152.26	(AE003522) CG5290 gene product [Drosophila melanogaster]
TRINITY_DN71806_c0_g1_i1	gi|7291957|gb|AAF47374.1|	25.68	296	164	9	524	815	1196	465	2e-10	65.1	732	72.40	(AE003467) CG1225 gene product [Drosophila melanogaster]
TRINITY_DN79817_c0_g1_i2	gi|7290165|gb|AAF45628.1|	30.52	426	235	16	125	504	2179	947	3e-45	174	1233	203.47	(AE003421) EG:BACN32G11.5 gene product [Drosophila melanogaster]
TRINITY_DN67997_c0_g1_i1	gi|10728214|gb|AAG22346.1|	69.23	26	8	0	143	168	2	79	1e-06	47.8	78	18.10	(AE003490) ade5 gene product [Drosophila melanogaster]
TRINITY_DN68045_c0_g1_i3	gi|7290471|gb|AAF45925.1|	24.36	468	295	15	84	530	79	1368	1e-23	105	1290	158.28	(AE003430) Fas2 gene product [Drosophila melanogaster]
TRINITY_DN78510_c1_g7_i1	gi|7298934|gb|AAF54139.1|	38.36	159	64	5	69	220	256	651	1e-19	87.8	396	148.87	(AE003675) CG15189 gene product [Drosophila melanogaster]
TRINITY_DN71287_c0_g1_i2	gi|7290694|gb|AAF46141.1|	48.65	74	38	0	5	78	239	18	1e-17	76.3	222	189.74	(AE003437) CG3566 gene product [Drosophila melanogaster]
TRINITY_DN63688_c0_g1_i1	gi|7296380|gb|AAF51668.1|	45.60	375	187	6	68	442	324	1397	8e-105	327	1074	239.73	(AE003593) CG10585 gene product [Drosophila melanogaster]
TRINITY_DN30644_c0_g2_i1	gi|7301282|gb|AAF56411.1|	59.57	47	15	1	602	644	259	119	3e-11	63.2	141	18.98	(AE003751) CG11849 gene product [Drosophila melanogaster]
TRINITY_DN68221_c0_g2_i2	gi|7292968|gb|AAF48357.1|	35.10	151	82	6	158	306	365	775	3e-19	87.8	411	100.49	(AE003495) CG15871 gene product [Drosophila melanogaster]
TRINITY_DN80580_c1_g1_i3	gi|7290217|gb|AAF45679.1|	31.46	302	172	11	12	293	3768	4628	1e-35	142	861	180.13	(AE003422) EG:63B12.8 gene product [Drosophila melanogaster]
TRINITY_DN79080_c1_g5_i2	gi|10726597|gb|AAF55509.2|	43.00	307	171	2	384	690	1	909	2e-86	284	909	128.39	(AE003721) BcDNA:GH04120 gene product [Drosophila melanogaster]
TRINITY_DN66694_c0_g2_i1	gi|7303634|gb|AAF58686.1|	33.33	129	71	4	1	114	637	251	2e-10	55.8	387	330.77	(AE003826) CG9070 gene product [Drosophila melanogaster]
TRINITY_DN58352_c0_g1_i1	gi|7290360|gb|AAF45819.1|	39.82	226	135	1	303	528	684	10	3e-51	180	675	114.21	(AE003425) dwg gene product [Drosophila melanogaster]
TRINITY_DN112915_c0_g1_i1	gi|7303007|gb|AAF58077.1|	62.00	150	55	1	1	150	446	3	1e-60	192	444	198.21	(AE003808) CG8392 gene product [Drosophila melanogaster]
TRINITY_DN76217_c0_g3_i1	gi|7304154|gb|AAF59191.1|	35.89	457	228	9	1233	1631	7686	6337	7e-69	258	1350	72.23	(AE003839) CG1925 gene product [Drosophila melanogaster]
TRINITY_DN115006_c0_g1_i1	gi|7295041|gb|AAF50368.1|	42.22	45	26	0	135	179	3	137	4e-06	43.9	135	75.00	(AE003554) CG6576 gene product [Drosophila melanogaster]
TRINITY_DN75176_c0_g1_i1	gi|7291920|gb|AAF47337.1|	82.50	40	7	0	294	333	72	191	1e-14	74.7	120	35.71	(AE003467) CG7049 gene product [Drosophila melanogaster]
TRINITY_DN79059_c0_g3_i1	gi|7296673|gb|AAF51953.1|	40.46	131	77	1	145	274	395	3	4e-31	117	393	97.04	(AE003601) CG2051 gene product [Drosophila melanogaster]
TRINITY_DN76324_c1_g1_i6	gi|7296736|gb|AAF52015.1|	73.91	23	6	0	1395	1417	14	82	9e-06	45.4	69	2.43	(AE003602) Itp-r83A gene product [Drosophila melanogaster]
TRINITY_DN59997_c0_g1_i1	gi|7299580|gb|AAF54765.1|	30.58	278	159	16	9	265	960	166	6e-18	81.6	795	297.75	(AE003695) CG3916 gene product [Drosophila melanogaster]
TRINITY_DN79771_c0_g1_i2	gi|7299372|gb|AAF54564.1|	51.15	217	100	4	15	230	253	888	2e-57	192	636	270.64	(AE003688) CG6567 gene product [Drosophila melanogaster]
TRINITY_DN39583_c0_g1_i1	gi|7292535|gb|AAF47937.1|	28.41	88	60	2	177	261	78	341	2e-06	45.8	264	100.76	(AE003482) CG12493 gene product [Drosophila melanogaster]
TRINITY_DN73581_c0_g5_i1	gi|10727736|gb|AAG22301.1|	62.56	195	70	1	49	243	177	752	3e-81	251	576	171.43	(AE003838) CG11546 gene product [alt 2] [Drosophila melanogaster]
TRINITY_DN65126_c0_g2_i1	gi|10726927|gb|AAF51686.2|	34.29	140	90	1	338	477	520	107	7e-26	104	414	85.54	(AE003593) CG10517 gene product [alt 2] [Drosophila melanogaster]
TRINITY_DN114648_c0_g1_i1	gi|7300127|gb|AAF55295.1|	45.45	33	18	0	268	300	364	462	2e-06	45.1	99	20.00	(AE003712) CG6898 gene product [Drosophila melanogaster]
TRINITY_DN77033_c0_g1_i1	gi|7291527|gb|AAF46952.1|	29.30	215	130	8	38	248	935	345	7e-13	70.5	591	145.57	(AE003459) CG9882 gene product [Drosophila melanogaster]
TRINITY_DN73848_c1_g1_i1	gi|7292317|gb|AAF47724.1|	29.73	111	73	3	1	111	839	522	2e-07	53.1	318	62.11	(AE003477) CG15812 gene product [Drosophila melanogaster]
TRINITY_DN79371_c1_g1_i3	gi|7297777|gb|AAF53027.1|	72.22	72	20	0	342	413	849	634	2e-27	114	216	31.35	(AE003630) Stam gene product [Drosophila melanogaster]
TRINITY_DN74273_c1_g1_i6	gi|7295124|gb|AAF50449.1|	23.33	360	209	15	1	306	153	1193	5e-14	73.2	1041	300.87	(AE003556) CG7194 gene product [Drosophila melanogaster]
TRINITY_DN72855_c0_g2_i1	gi|7292077|gb|AAF47490.1|	40.91	154	86	2	17	170	204	650	1e-31	120	447	190.21	(AE003471) CG1214 gene product [Drosophila melanogaster]
TRINITY_DN70692_c0_g5_i2	gi|7296748|gb|AAF52027.1|	70.18	114	33	1	45	157	102	443	1e-53	172	342	217.83	(AE003602) CG2099 gene product [Drosophila melanogaster]
TRINITY_DN69286_c1_g1_i1	gi|7295782|gb|AAF51084.1|	26.14	482	337	9	23	500	1538	138	4e-46	171	1401	260.89	(AE003579) Dot gene product [Drosophila melanogaster]
TRINITY_DN78783_c0_g2_i1	gi|7292900|gb|AAF48291.1|	70.77	65	12	1	520	577	551	357	2e-21	94.4	195	27.58	(AE003493) CG11178 gene product [Drosophila melanogaster]
TRINITY_DN73304_c1_g1_i1	gi|7290534|gb|AAF45986.1|	33.99	456	279	6	41	478	110	1465	2e-83	273	1356	283.09	(AE003432) CG6978 gene product [Drosophila melanogaster]
TRINITY_DN75219_c0_g1_i1	gi|7293021|gb|AAF48408.1|	41.18	102	58	2	65	165	1931	1629	1e-16	78.6	303	179.29	(AE003497) BcDNA:GH02901 gene product [Drosophila melanogaster]
TRINITY_DN105304_c0_g1_i1	gi|7303352|gb|AAF58411.1|	28.28	99	57	3	531	624	273	4	2e-06	44.7	270	37.45	(AE003819) lat gene product [Drosophila melanogaster]
TRINITY_DN100300_c0_g1_i1	gi|7296831|gb|AAF52107.1|	59.14	186	75	1	907	1092	9	563	2e-71	237	555	50.23	(AE003605) Karybeta3 gene product [Drosophila melanogaster]
TRINITY_DN100932_c0_g1_i1	gi|7293414|gb|AAF48791.1|	29.72	249	153	5	256	489	882	157	3e-11	66.6	726	64.08	(AE003507) CG15373 gene product [Drosophila melanogaster]
TRINITY_DN68247_c1_g5_i1	gi|7294677|gb|AAF50015.1|	30.17	116	79	1	273	388	121	462	2e-11	63.2	342	74.51	(AE003543) CG6004 gene product [Drosophila melanogaster]
TRINITY_DN66759_c0_g2_i2	gi|7290662|gb|AAF46110.1|	32.81	506	275	17	31	509	259	1662	4e-72	248	1404	260.00	(AE003436) CG5966 gene product [Drosophila melanogaster]
TRINITY_DN79076_c1_g2_i3	gi|7292840|gb|AAF48233.1|	42.50	80	43	1	151	230	387	157	3e-13	68.6	231	99.57	(AE003491) CG4318 gene product [Drosophila melanogaster]
TRINITY_DN81836_c0_g1_i1	gi|7295256|gb|AAF50578.1|	68.03	244	59	4	21	254	1187	483	2e-100	306	705	200.28	(AE003559) lark gene product [Drosophila melanogaster]
TRINITY_DN43136_c0_g1_i1	gi|7291015|gb|AAF46453.1|	66.02	259	83	2	162	420	765	4	8e-119	352	762	169.71	(AE003446) Ost48 gene product [Drosophila melanogaster]
TRINITY_DN96594_c0_g1_i1	gi|7295945|gb|AAF51244.1|	30.63	111	74	3	40	149	327	1	4e-08	52.4	327	84.72	(AE003582) CG3515 gene product [Drosophila melanogaster]
TRINITY_DN88572_c0_g1_i1	gi|7290427|gb|AAF45883.1|	45.79	107	50	1	364	462	321	1	4e-23	95.5	321	64.59	(AE003428) CG2875 gene product [alt 1] [Drosophila melanogaster]
TRINITY_DN22710_c0_g1_i1	gi|7301037|gb|AAF56173.1|	56.85	248	106	1	115	361	18	761	5e-87	270	744	194.76	(AE003744) Rpn4 gene product [alt 1] [Drosophila melanogaster]
TRINITY_DN71007_c0_g1_i2	gi|7294423|gb|AAF49768.1|	34.31	204	132	2	46	247	276	887	9e-26	108	612	109.29	(AE003536) CG6661 gene product [Drosophila melanogaster]
TRINITY_DN74674_c0_g2_i1	gi|7292995|gb|AAF48383.1|	33.79	506	321	5	56	559	227	1708	1e-91	299	1482	247.41	(AE003496) CG15890 gene product [Drosophila melanogaster]
TRINITY_DN70691_c0_g2_i4	gi|7296022|gb|AAF51319.1|	33.33	123	80	2	25	147	1237	1599	3e-16	76.3	363	245.27	(AE003584) CG7291 gene product [Drosophila melanogaster]
TRINITY_DN75647_c0_g6_i1	gi|7294406|gb|AAF49752.1|	70.00	140	42	0	108	247	3	422	4e-66	218	420	56.00	(AE003535) CG5842 gene product [Drosophila melanogaster]
TRINITY_DN55726_c0_g1_i1	gi|7290896|gb|AAF46337.1|	40.00	145	87	0	3	147	122	556	4e-32	118	435	212.20	(AE003443) CG18262 gene product [Drosophila melanogaster]
TRINITY_DN54015_c0_g1_i1	gi|7303139|gb|AAF58204.1|	67.50	40	9	2	440	478	1464	1354	3e-06	47.0	111	19.30	(AE003813) kn gene product [Drosophila melanogaster]
TRINITY_DN79671_c1_g1_i1	gi|7293127|gb|AAF48511.1|	25.17	298	217	3	1197	1488	1899	2792	2e-23	110	894	34.98	(AE003500) CG8473 gene product [Drosophila melanogaster]
TRINITY_DN76318_c1_g3_i1	gi|7303152|gb|AAF58217.1|	74.74	95	24	0	609	703	364	80	4e-33	130	285	37.40	(AE003813) CG12858 gene product [Drosophila melanogaster]
TRINITY_DN76385_c0_g2_i4	gi|10727685|gb|AAF58911.2|	33.66	202	133	1	893	1093	1245	1850	7e-34	140	606	53.30	(AE003832) CG1794 gene product [Drosophila melanogaster]
TRINITY_DN75831_c0_g1_i2	gi|7291159|gb|AAF46593.1|	40.11	177	97	7	158	329	456	974	9e-29	118	519	151.75	(AE003450) CG2887 gene product [Drosophila melanogaster]
TRINITY_DN67804_c0_g2_i1	gi|7292459|gb|AAF47863.1|	65.45	55	19	0	91	145	269	433	2e-17	77.8	165	87.77	(AE003480) CG15008 gene product [Drosophila melanogaster]
TRINITY_DN71363_c1_g1_i2	gi|7293658|gb|AAF49029.1|	22.48	298	175	9	372	616	433	1317	4e-09	61.2	885	76.16	(AE003513) CG11940 gene product [Drosophila melanogaster]
TRINITY_DN56008_c0_g2_i1	gi|7300318|gb|AAF55479.1|	45.61	114	41	2	394	502	301	8	2e-20	91.7	294	11.93	(AE003719) CG7321 gene product [Drosophila melanogaster]
TRINITY_DN75709_c1_g1_i1	gi|7296893|gb|AAF52167.1|	46.94	49	24	1	398	444	248	102	1e-06	47.8	147	32.81	(AE003607) CG18143 gene product [Drosophila melanogaster]
TRINITY_DN77144_c0_g1_i2	gi|10727175|gb|AAF52099.2|	39.34	122	73	1	1063	1184	2323	2685	3e-11	68.2	363	30.50	(AE003605) tacc gene product [Drosophila melanogaster]
TRINITY_DN72813_c0_g1_i1	gi|7292140|gb|AAF47552.1|	31.29	163	90	7	1	148	1454	987	2e-12	70.1	468	78.79	(AE003472) BcDNA:GH03529 gene product [Drosophila melanogaster]
TRINITY_DN67535_c0_g3_i1	gi|7296509|gb|AAF51794.1|	66.67	45	15	0	56	100	225	91	3e-12	68.2	135	15.25	(AE003596) CG7143 gene product [Drosophila melanogaster]
TRINITY_DN78075_c2_g4_i10	gi|7303710|gb|AAF58760.1|	53.06	49	20	2	93	138	127	273	2e-08	52.4	147	47.88	(AE003828) CG12338 gene product [Drosophila melanogaster]
TRINITY_DN76889_c0_g8_i2	gi|7301762|gb|AAF56874.1|	58.94	207	82	2	152	358	1	612	5e-82	254	612	168.13	(AE003768) ESTS:39C10S gene product [Drosophila melanogaster]
TRINITY_DN79706_c1_g3_i1	gi|7300953|gb|AAF56092.1|	34.12	211	118	6	222	430	602	27	1e-27	113	576	75.00	(AE003741) CG17111 gene product [Drosophila melanogaster]
TRINITY_DN75937_c0_g1_i1	gi|7295012|gb|AAF50340.1|	30.70	114	73	2	248	355	761	1102	3e-07	52.8	342	74.51	(AE003553) CG5644 gene product [Drosophila melanogaster]
TRINITY_DN78556_c0_g1_i3	gi|7297450|gb|AAF52708.1|	38.57	1006	520	22	2	966	2987	141	0.0	629	2847	294.11	(AE003622) CG9463 gene product [Drosophila melanogaster]
TRINITY_DN66770_c0_g1_i2	gi|7303362|gb|AAF58421.1|	46.67	45	24	0	2	46	434	568	6e-06	43.5	135	133.66	(AE003819) CG13328 gene product [Drosophila melanogaster]
TRINITY_DN11294_c0_g1_i1	gi|7290950|gb|AAF46390.1|	30.00	120	69	3	430	546	334	11	4e-11	63.9	324	30.59	(AE003444) CG11265 gene product [Drosophila melanogaster]
TRINITY_DN72870_c5_g2_i7	gi|7292948|gb|AAF48338.1|	42.18	147	81	1	6	148	570	130	7e-38	131	441	292.05	(AE003494) ben gene product [Drosophila melanogaster]
TRINITY_DN25926_c0_g2_i1	gi|7294333|gb|AAF49682.1|	43.33	90	48	1	8	97	263	3	2e-16	73.9	261	99.62	(AE003532) CG11552 gene product [Drosophila melanogaster]
TRINITY_DN78812_c0_g1_i3	gi|7294410|gb|AAF49756.1|	92.59	81	6	0	121	201	1911	1669	3e-42	157	243	62.63	(AE003535) CG7345 gene product [Drosophila melanogaster]
TRINITY_DN75088_c0_g1_i1	gi|7296850|gb|AAF52125.1|	27.76	335	211	8	26	351	1311	373	2e-29	120	939	204.13	(AE003606) CG1074 gene product [Drosophila melanogaster]
TRINITY_DN74103_c0_g1_i11	gi|7292439|gb|AAF47843.1|	44.35	248	131	3	18	261	5273	4539	2e-58	206	735	222.05	(AE003480) RfC40 gene product [Drosophila melanogaster]
TRINITY_DN67571_c0_g1_i2	gi|7300526|gb|AAF55679.1|	23.35	197	140	4	126	318	228	797	1e-07	53.9	570	104.01	(AE003727) CG7333 gene product [Drosophila melanogaster]
TRINITY_DN44241_c0_g5_i1	gi|7292449|gb|AAF47853.1|	49.32	221	109	3	198	416	705	46	4e-66	216	660	127.91	(AE003480) CG15003 gene product [Drosophila melanogaster]
TRINITY_DN77516_c0_g2_i1	gi|7294017|gb|AAF49373.1|	26.59	173	123	2	137	306	2798	2283	3e-06	49.7	516	133.68	(AE003525) CG7853 gene product [Drosophila melanogaster]
TRINITY_DN76029_c3_g2_i1	gi|7300682|gb|AAF55829.1|	54.93	71	29	1	354	421	3508	3296	5e-22	75.9	213	22.42	(AE003733) Calx gene product [Drosophila melanogaster]
TRINITY_DN74407_c0_g3_i2	gi|7297926|gb|AAF53171.1|	26.95	141	96	5	142	277	985	1401	2e-07	55.8	417	30.80	(AE003635) CG17211 gene product [Drosophila melanogaster]
TRINITY_DN56917_c0_g1_i1	gi|7298243|gb|AAF53475.1|	28.10	121	85	1	43	161	315	677	5e-08	53.9	363	66.00	(AE003648) BG:DS07108.4 gene product [Drosophila melanogaster]
TRINITY_DN95073_c0_g1_i1	gi|7300635|gb|AAF55784.1|	41.09	129	71	3	294	420	2	379	1e-19	87.4	378	58.15	(AE003731) CG5434 gene product [Drosophila melanogaster]
TRINITY_DN80988_c0_g1_i1	gi|7291679|gb|AAF47101.1|	46.75	1076	463	23	7	989	20917	24093	0.0	767	3177	317.07	(AE003462) Ca-P60A gene product [alt 1] [Drosophila melanogaster]
TRINITY_DN74567_c0_g1_i5	gi|7301054|gb|AAF56190.1|	36.69	308	113	16	36	325	1311	580	3e-19	94.0	732	45.72	(AE003744) CG10198 gene product [Drosophila melanogaster]
TRINITY_DN77578_c1_g2_i5	gi|10726380|gb|AAF54196.2|	32.21	149	92	1	77	216	994	548	4e-11	65.5	447	83.86	(AE003678) CG7800 gene product [Drosophila melanogaster]
TRINITY_DN73714_c0_g2_i2	gi|7292489|gb|AAF47892.1|	37.50	104	62	2	72	174	11	316	1e-19	82.4	306	128.57	(AE003481) CG11342 gene product [Drosophila melanogaster]
TRINITY_DN73385_c0_g1_i1	gi|7290271|gb|AAF45732.1|	42.98	477	258	9	1	467	2855	1437	9e-110	357	1419	295.01	(AE003423) Pgd gene product [Drosophila melanogaster]
TRINITY_DN80551_c2_g3_i2	gi|7299182|gb|AAF54380.1|	34.78	69	43	1	1	69	4503	4303	2e-07	53.9	201	40.77	(AE003682) CG8144 gene product [Drosophila melanogaster]
TRINITY_DN71534_c0_g1_i2	gi|7292697|gb|AAF48094.1|	44.32	185	94	5	9	189	44	583	3e-35	130	540	251.16	(AE003487) CkIIbeta gene product [alt 3] [Drosophila melanogaster]
TRINITY_DN80344_c0_g4_i1	gi|7297823|gb|AAF53072.1|	35.99	753	398	16	211	890	5706	3481	2e-128	436	2226	181.71	(AE003631) BcDNA:GH06032 gene product [Drosophila melanogaster]
TRINITY_DN76467_c2_g1_i1	gi|7290651|gb|AAF46100.1|	50.42	119	59	0	1	119	2022	1666	4e-32	131	357	64.56	(AE003435) CG12236 gene product [Drosophila melanogaster]
TRINITY_DN95550_c0_g1_i1	gi|7301903|gb|AAF57011.1|	73.46	162	43	0	86	247	3	488	7e-79	239	486	196.76	(AE003772) Tpi gene product [Drosophila melanogaster]
TRINITY_DN108142_c0_g1_i1	gi|7299204|gb|AAF54401.1|	55.93	118	51	1	95	212	353	3	2e-39	135	351	155.31	(AE003683) methyl-CpG-binding-domain-like-protein gene product [alt 2] [Drosophila melanogaster]
TRINITY_DN58009_c0_g2_i1	gi|10727334|gb|AAF51018.2|	26.45	121	83	2	921	1036	408	49	9e-06	45.4	360	24.93	(AE003576) l(2)k05819 gene product [Drosophila melanogaster]
TRINITY_DN68783_c0_g1_i1	gi|7300694|gb|AAF55841.1|	55.63	302	134	0	9	310	228	1133	9e-101	306	906	279.63	(AE003733) AnnIX gene product [Drosophila melanogaster]
TRINITY_DN76748_c0_g1_i4	gi|7291196|gb|AAF46628.1|	25.64	546	364	15	25	543	1633	41	1e-46	174	1593	293.37	(AE003452) CG17999 gene product [Drosophila melanogaster]
TRINITY_DN72835_c1_g4_i7	gi|7300862|gb|AAF56003.1|	49.42	172	80	4	2	172	56	553	4e-42	143	498	278.21	(AE003739) CG7054 gene product [Drosophila melanogaster]
TRINITY_DN69560_c0_g1_i1	gi|7294466|gb|AAF49810.1|	32.89	152	94	2	15	159	1016	564	6e-18	86.7	453	74.51	(AE003537) CG10089 gene product [Drosophila melanogaster]
TRINITY_DN79917_c0_g7_i1	gi|7295248|gb|AAF50570.1|	60.36	111	43	1	1	110	1908	1576	3e-34	137	333	69.96	(AE003559) CG8582 gene product [Drosophila melanogaster]
TRINITY_DN114350_c0_g1_i1	gi|7293808|gb|AAF49175.1|	32.65	147	82	6	320	464	2	397	3e-15	75.1	396	49.94	(AE003517) CG14085 gene product [Drosophila melanogaster]
TRINITY_DN65646_c0_g1_i1	gi|7293096|gb|AAF48481.1|	32.79	61	35	2	744	804	172	8	7e-06	50.1	165	15.90	(AE003499) sog gene product [Drosophila melanogaster]
TRINITY_DN76699_c0_g2_i1	gi|7304050|gb|AAF59089.1|	34.34	99	62	2	20	116	467	174	3e-10	60.8	294	50.95	(AE003837) LvpH gene product [Drosophila melanogaster]
TRINITY_DN72468_c1_g2_i2	gi|7299343|gb|AAF54535.1|	76.67	30	7	0	246	275	2	91	5e-09	56.6	90	31.14	(AE003688) CG14681 gene product [Drosophila melanogaster]
TRINITY_DN64933_c0_g1_i1	gi|7292341|gb|AAF47748.1|	30.46	174	113	2	55	227	1280	1780	2e-20	91.7	501	212.29	(AE003477) CG12078 gene product [Drosophila melanogaster]
TRINITY_DN73937_c1_g4_i3	gi|7292921|gb|AAF48312.1|	29.82	218	138	8	247	456	846	1478	2e-13	73.2	633	124.85	(AE003493) CG10990 gene product [Drosophila melanogaster]
TRINITY_DN116889_c0_g1_i1	gi|7299100|gb|AAF54300.1|	53.42	73	31	2	1373	1445	107	316	5e-23	74.7	210	14.53	(AE003680) pyd gene product [Drosophila melanogaster]
TRINITY_DN80735_c0_g3_i1	gi|7290313|gb|AAF45774.1|	31.62	291	157	11	427	690	2405	3232	2e-31	132	828	112.04	(AE003423) phl gene product [Drosophila melanogaster]
TRINITY_DN77157_c0_g1_i1	gi|7293923|gb|AAF49285.1|	37.39	706	402	7	33	736	210	2213	2e-135	423	2004	270.08	(AE003522) CG5485 gene product [Drosophila melanogaster]
TRINITY_DN80122_c0_g1_i8	gi|7291151|gb|AAF46585.1|	40.66	182	106	1	3	182	4988	5533	2e-44	160	546	280.00	(AE003450) CG2885 gene product [Drosophila melanogaster]
TRINITY_DN80702_c0_g1_i5	gi|7296333|gb|AAF51623.1|	54.72	159	70	1	26	184	5522	5992	1e-54	192	471	181.15	(AE003591) CG4858 gene product [Drosophila melanogaster]
TRINITY_DN79044_c1_g1_i3	gi|7291590|gb|AAF47013.1|	39.89	188	113	0	1	188	1369	1932	6e-38	143	564	213.64	(AE003461) CG18678 gene product [Drosophila melanogaster]
TRINITY_DN72858_c0_g2_i2	gi|7291220|gb|AAF46652.1|	31.64	256	142	9	716	970	565	1236	3e-28	122	672	51.65	(AE003452) CG10543 gene product [Drosophila melanogaster]
TRINITY_DN46530_c0_g1_i1	gi|7290595|gb|AAF46045.1|	28.46	123	71	2	418	540	6	323	1e-09	58.2	318	49.69	(AE003434) CG15780 gene product [Drosophila melanogaster]
TRINITY_DN81069_c0_g2_i6	gi|7290175|gb|AAF45638.1|	48.45	194	100	0	98	291	30128	29547	5e-54	194	582	176.36	(AE003421) sta gene product [Drosophila melanogaster]
TRINITY_DN79655_c1_g1_i1	gi|7297553|gb|AAF52807.1|	54.55	374	151	5	85	448	3756	2662	3e-125	405	1095	244.42	(AE003626) und gene product [Drosophila melanogaster]
TRINITY_DN75756_c0_g12_i1	gi|10727362|gb|AAF51125.2|	28.61	374	251	3	18	389	1423	344	2e-37	148	1080	130.91	(AE003580) CG15407 gene product [Drosophila melanogaster]
TRINITY_DN72588_c0_g6_i9	gi|7302565|gb|AAF57647.1|	35.51	214	131	4	1	213	244	867	1e-31	121	624	282.35	(AE003798) CG18609 gene product [Drosophila melanogaster]
TRINITY_DN77321_c0_g1_i2	gi|7293060|gb|AAF48446.1|	43.25	437	231	9	465	890	2217	925	1e-104	354	1293	105.64	(AE003498) CG6227 gene product [Drosophila melanogaster]
TRINITY_DN49278_c0_g1_i1	gi|7304380|gb|AAF59409.1|	26.62	154	77	3	1	118	593	132	4e-11	57.4	462	391.53	(AE003847) CG11231 gene product [Drosophila melanogaster]
TRINITY_DN78462_c0_g1_i2	gi|7303518|gb|AAF58573.1|	71.45	1629	424	12	117	1705	6908	11791	0.0	2348	4884	203.84	(AE003823) CG8877 gene product [Drosophila melanogaster]
TRINITY_DN75842_c1_g2_i2	gi|7295848|gb|AAF51148.1|	39.46	2410	1352	32	36	2437	7122	190	0.0	1714	6933	284.37	(AE003581) BcDNA:GH07626 gene product [Drosophila melanogaster]
TRINITY_DN28686_c0_g2_i1	gi|7298705|gb|AAF53918.1|	31.34	67	42	1	716	782	17	205	6e-06	47.0	189	21.38	(AE003667) Fs(2)Ket gene product [Drosophila melanogaster]
TRINITY_DN71283_c0_g1_i1	gi|7300326|gb|AAF55486.1|	33.94	165	98	2	160	324	2	463	4e-27	106	462	126.23	(AE003720) CG7780 gene product [Drosophila melanogaster]
TRINITY_DN64702_c0_g1_i1	gi|7292326|gb|AAF47733.1|	32.35	68	45	1	4	70	44	247	2e-06	46.6	204	37.99	(AE003477) CG14965 gene product [Drosophila melanogaster]
TRINITY_DN7272_c0_g1_i1	gi|7299246|gb|AAF54442.1|	44.91	167	83	4	197	363	10	483	5e-38	141	474	119.70	(AE003684) CG8417 gene product [Drosophila melanogaster]
TRINITY_DN59642_c0_g1_i1	gi|7294516|gb|AAF49858.1|	31.58	228	142	5	453	670	59	730	3e-17	82.8	672	100.30	(AE003539) CG11261 gene product [Drosophila melanogaster]
TRINITY_DN78899_c0_g2_i1	gi|7296629|gb|AAF51910.1|	41.03	78	42	3	88	161	218	451	8e-08	49.7	234	121.24	(AE003600) CG15588 gene product [Drosophila melanogaster]
TRINITY_DN68604_c0_g1_i2	gi|7294783|gb|AAF50118.1|	46.18	340	160	3	26	343	423	1439	3e-110	340	1017	286.48	(AE003546) Fad2 gene product [Drosophila melanogaster]
TRINITY_DN65480_c0_g1_i1	gi|7298225|gb|AAF53458.1|	37.41	147	85	2	301	444	436	864	3e-23	101	429	91.28	(AE003647) esg gene product [Drosophila melanogaster]
TRINITY_DN112086_c0_g1_i1	gi|7291296|gb|AAF46726.1|	55.14	107	46	2	26	132	105	419	4e-33	122	315	145.83	(AE003454) Fkbp13 gene product [Drosophila melanogaster]
TRINITY_DN35091_c0_g1_i1	gi|7293023|gb|AAF48410.1|	91.37	139	11	1	328	465	2	418	9e-73	239	417	35.52	(AE003497) eag gene product [Drosophila melanogaster]
TRINITY_DN78071_c0_g1_i1	gi|7293637|gb|AAF49008.1|	26.49	370	222	14	21	371	6496	5480	5e-21	95.9	1017	248.66	(AE003513) CG14231 gene product [Drosophila melanogaster]
TRINITY_DN72167_c1_g1_i1	gi|7300655|gb|AAF55803.1|	63.64	55	20	0	138	192	999	835	6e-16	74.7	165	84.62	(AE003732) CG15689 gene product [Drosophila melanogaster]
TRINITY_DN115068_c0_g1_i1	gi|7301415|gb|AAF56541.1|	38.37	86	47	2	92	171	20	277	2e-11	64.7	258	20.31	(AE003754) CG8968 gene product [Drosophila melanogaster]
TRINITY_DN88714_c0_g1_i1	gi|7298629|gb|AAF53845.1|	71.70	106	30	0	32	137	1	318	2e-52	167	318	206.49	(AE003664) CG10466 gene product [Drosophila melanogaster]
TRINITY_DN100108_c0_g1_i1	gi|7295247|gb|AAF50569.1|	43.28	67	36	1	136	200	343	143	5e-10	55.8	201	100.00	(AE003559) CG8580 gene product [Drosophila melanogaster]
TRINITY_DN75034_c0_g4_i4	gi|7293203|gb|AAF48586.1|	29.86	221	145	6	4	219	973	326	2e-11	63.9	648	220.41	(AE003501) CG9914 gene product [Drosophila melanogaster]
TRINITY_DN77259_c3_g3_i8	gi|7295776|gb|AAF51078.1|	40.43	47	28	0	40	86	2827	2967	2e-07	48.1	141	160.23	(AE003579) CG3513 gene product [Drosophila melanogaster]
TRINITY_DN62168_c0_g1_i1	gi|7298960|gb|AAF54164.1|	53.79	145	67	0	3	147	188	622	8e-52	167	435	284.31	(AE003676) CG2846 gene product [Drosophila melanogaster]
TRINITY_DN107634_c0_g1_i1	gi|7300250|gb|AAF55413.1|	31.52	184	121	5	68	250	593	54	2e-12	66.2	540	165.64	(AE003717) sds22 gene product [Drosophila melanogaster]
TRINITY_DN80453_c0_g1_i2	gi|7300154|gb|AAF55321.1|	36.81	182	105	3	49	230	3417	2902	5e-27	114	516	157.80	(AE003713) CH5 gene product [Drosophila melanogaster]
TRINITY_DN76965_c3_g2_i2	gi|7291139|gb|AAF46573.1|	43.73	263	142	4	4	264	487	1263	1e-66	226	777	294.32	(AE003450) Gip gene product [Drosophila melanogaster]
TRINITY_DN76378_c1_g4_i1	gi|7292991|gb|AAF48379.1|	43.68	451	240	4	1	437	242	1594	8e-118	359	1353	304.04	(AE003496) CG9413 gene product [Drosophila melanogaster]
TRINITY_DN92827_c0_g1_i1	gi|7294761|gb|AAF50096.1|	64.71	34	12	0	368	401	215	114	3e-08	52.0	102	21.07	(AE003546) CG7638 gene product [Drosophila melanogaster]
TRINITY_DN80916_c0_g2_i1	gi|7291757|gb|AAF47178.1|	63.35	382	140	0	32	413	39	1184	8e-148	473	1146	225.59	(AE003463) Nop60B gene product [Drosophila melanogaster]
TRINITY_DN80240_c0_g3_i4	gi|7290144|gb|AAF45608.1|	21.10	237	173	7	11	238	318	1013	3e-10	59.7	696	285.25	(AE003420) EG:8D8.7 gene product [Drosophila melanogaster]
TRINITY_DN87242_c0_g1_i1	gi|7291436|gb|AAF46862.1|	85.71	147	21	0	1	147	442	2	1e-75	226	441	297.97	(AE003458) CG4046 gene product [Drosophila melanogaster]
TRINITY_DN117464_c0_g1_i1	gi|7290693|gb|AAF46140.1|	58.86	175	71	1	1232	1406	525	4	2e-63	217	522	28.51	(AE003437) spt6 gene product [Drosophila melanogaster]
TRINITY_DN110520_c0_g1_i1	gi|10726983|gb|AAF50900.2|	46.94	49	26	0	559	607	68	214	2e-06	48.5	147	14.20	(AE003571) CG1695 gene product [Drosophila melanogaster]
TRINITY_DN46590_c0_g1_i1	gi|7300647|gb|AAF55796.1|	61.47	109	38	2	527	634	9	326	7e-38	143	318	49.30	(AE003731) Oamb gene product [alt 2] [Drosophila melanogaster]
TRINITY_DN74842_c0_g3_i1	gi|7295055|gb|AAF50382.1|	49.25	67	34	0	28	94	686	486	2e-13	67.4	201	143.57	(AE003554) CG6469 gene product [Drosophila melanogaster]
TRINITY_DN80765_c1_g1_i14	gi|7295299|gb|AAF50620.1|	29.08	196	121	5	164	357	2008	1469	6e-14	74.3	540	124.42	(AE003560) CG8641 gene product [Drosophila melanogaster]
TRINITY_DN73440_c0_g1_i1	gi|7292938|gb|AAF48329.1|	47.59	435	213	6	223	645	1360	65	2e-119	381	1296	196.96	(AE003493) CG11058 gene product [Drosophila melanogaster]
TRINITY_DN66601_c0_g3_i1	gi|7291350|gb|AAF46779.1|	25.29	174	128	1	300	473	488	1003	8e-07	52.0	516	86.14	(AE003455) CG9304 gene product [Drosophila melanogaster]
TRINITY_DN79697_c0_g3_i5	gi|7299471|gb|AAF54659.1|	59.04	166	68	0	88	253	499	2	1e-69	219	498	137.19	(AE003692) CG5344 gene product [Drosophila melanogaster]
TRINITY_DN87990_c0_g1_i1	gi|7299171|gb|AAF54369.1|	70.27	111	32	1	1	110	368	36	9e-51	162	333	198.21	(AE003682) CG9354 gene product [Drosophila melanogaster]
TRINITY_DN75034_c0_g5_i1	gi|7303163|gb|AAF58227.1|	27.27	242	162	5	4	238	970	266	3e-14	73.2	705	223.81	(AE003814) CG10131 gene product [Drosophila melanogaster]
TRINITY_DN79518_c1_g2_i1	gi|7301192|gb|AAF56324.1|	83.78	37	6	0	533	569	168	58	1e-13	70.5	111	9.45	(AE003748) slo gene product [Drosophila melanogaster]
TRINITY_DN81194_c0_g1_i1	gi|7293244|gb|AAF48626.1|	61.68	107	41	0	56	162	900	580	3e-40	140	321	192.22	(AE003502) Ubc7 gene product [Drosophila melanogaster]
TRINITY_DN72170_c0_g6_i1	gi|7292777|gb|AAF48172.1|	44.62	65	35	1	83	146	147	341	1e-10	59.7	195	98.98	(AE003489) CG2555 gene product [Drosophila melanogaster]
TRINITY_DN31841_c0_g1_i1	gi|7291309|gb|AAF46739.1|	33.33	90	33	1	962	1051	273	85	5e-08	54.3	189	13.73	(AE003454) PTP-ER gene product [Drosophila melanogaster]
TRINITY_DN78318_c1_g6_i1	gi|7301957|gb|AAF57063.1|	54.17	144	39	4	55	195	501	142	1e-37	130	360	184.62	(AE003774) jdp gene product [Drosophila melanogaster]
TRINITY_DN71409_c5_g1_i2	gi|7291788|gb|AAF47208.1|	32.14	112	73	1	121	232	2995	2669	1e-11	64.3	327	137.39	(AE003464) CG3494 gene product [Drosophila melanogaster]
TRINITY_DN87882_c0_g1_i1	gi|7299120|gb|AAF54319.1|	29.04	303	188	8	8	308	1106	273	2e-29	117	834	264.76	(AE003681) CG11980 gene product [Drosophila melanogaster]
TRINITY_DN76382_c1_g2_i4	gi|7291109|gb|AAF46544.1|	37.50	408	226	6	33	428	53	1225	5e-88	300	1173	26.08	(AE003449) CG2989 gene product [Drosophila melanogaster]
TRINITY_DN77115_c1_g1_i3	gi|7298329|gb|AAF53557.1|	56.86	102	44	0	13	114	269	574	8e-30	112	306	259.32	(AE003652) CG17996 gene product [Drosophila melanogaster]
TRINITY_DN73506_c0_g1_i3	gi|7295325|gb|AAF50645.1|	49.02	102	52	0	1	102	697	1002	7e-24	102	306	121.43	(AE003561) CG8549 gene product [Drosophila melanogaster]
TRINITY_DN74819_c0_g1_i2	gi|7290343|gb|AAF45802.1|	34.51	113	62	3	171	278	2793	2476	4e-07	52.0	318	84.57	(AE003425) HLH3B gene product [Drosophila melanogaster]
TRINITY_DN110972_c0_g1_i1	gi|7293608|gb|AAF48980.1|	40.21	97	55	2	89	182	427	137	7e-16	72.4	291	159.02	(AE003512) CG14207 gene product [Drosophila melanogaster]
TRINITY_DN79687_c1_g3_i2	gi|7291708|gb|AAF47130.1|	49.41	253	121	4	12	260	1555	2304	4e-69	237	750	164.84	(AE003462) CG3860 gene product [Drosophila melanogaster]
TRINITY_DN70425_c0_g1_i2	gi|7301911|gb|AAF57019.1|	25.41	122	81	3	3	117	2055	1699	4e-09	54.7	357	246.21	(AE003772) CG1359 gene product [Drosophila melanogaster]
TRINITY_DN54530_c0_g1_i1	gi|7297473|gb|AAF52730.1|	77.78	99	22	0	1	99	179	475	1e-47	165	297	52.85	(AE003623) CG9541 gene product [Drosophila melanogaster]
TRINITY_DN71793_c0_g1_i2	gi|7293498|gb|AAF48873.1|	29.15	199	137	3	339	535	2039	2629	7e-12	68.6	591	102.96	(AE003509) Cyp306a1 gene product [Drosophila melanogaster]
TRINITY_DN44115_c0_g1_i1	gi|7297442|gb|AAF52700.1|	65.04	123	43	0	9	131	371	3	3e-54	173	369	244.37	(AE003622) CG9296 gene product [Drosophila melanogaster]
TRINITY_DN70528_c0_g1_i2	gi|7303260|gb|AAF58322.1|	48.73	316	158	2	22	337	1362	427	5e-98	305	936	276.11	(AE003816) CG16935 gene product [Drosophila melanogaster]
TRINITY_DN95662_c0_g1_i1	gi|10727909|gb|AAF49579.2|	40.19	107	58	2	313	418	471	166	8e-15	74.3	306	38.69	(AE003529) CG6169 gene product [Drosophila melanogaster]
TRINITY_DN77976_c0_g2_i2	gi|7304211|gb|AAF59246.1|	38.64	132	81	0	527	658	425	30	2e-23	99.0	396	56.73	(AE003841) CG1624 gene product [alt 2] [Drosophila melanogaster]
TRINITY_DN71503_c0_g1_i1	gi|10733355|gb|AAF49245.2|	26.38	398	228	13	29	407	373	1428	3e-37	142	1056	257.56	(AE003519) CG4144 gene product [alt 1] [Drosophila melanogaster]
TRINITY_DN73856_c0_g2_i1	gi|7298379|gb|AAF53604.1|	45.24	126	50	6	1573	1690	3315	3659	2e-26	119	345	20.41	(AE003655) CLIP-190 gene product [alt 1] [Drosophila melanogaster]
TRINITY_DN79283_c0_g1_i6	gi|7294186|gb|AAF49539.1|	25.87	835	473	31	59	780	10	2415	1e-53	204	2406	270.34	(AE003528) CG5414 gene product [Drosophila melanogaster]
TRINITY_DN76418_c0_g1_i4	gi|7301852|gb|AAF56961.1|	23.58	318	181	11	486	783	1051	1878	3e-12	71.2	828	90.39	(AE003771) CG7814 gene product [Drosophila melanogaster]
TRINITY_DN67261_c0_g1_i1	gi|7289855|gb|AAF45461.1|	56.67	30	13	0	691	720	421	332	1e-07	39.7	90	11.55	(AE002751) p120ctn gene product [Drosophila melanogaster]
TRINITY_DN80268_c0_g1_i1	gi|7295014|gb|AAF50342.1|	59.15	639	225	5	5	607	8253	10169	0.0	776	1917	313.75	(AE003553) CG5651 gene product [Drosophila melanogaster]
TRINITY_DN29260_c0_g2_i1	gi|10728083|gb|AAF50595.2|	46.28	188	88	4	150	327	843	289	7e-45	158	555	149.60	(AE003559) Neos gene product [Drosophila melanogaster]
TRINITY_DN68334_c0_g1_i2	gi|7297369|gb|AAF52629.1|	31.77	192	127	3	26	217	320	883	5e-18	83.6	564	192.49	(AE003620) CG8086 gene product [Drosophila melanogaster]
TRINITY_DN64614_c0_g1_i1	gi|7295516|gb|AAF50829.1|	61.88	160	55	1	5	164	137	598	2e-60	194	462	278.31	(AE003568) dod gene product [Drosophila melanogaster]
TRINITY_DN80710_c0_g1_i2	gi|7290497|gb|AAF45950.1|	30.73	218	133	4	68	272	220	858	7e-15	80.1	639	55.09	(AE003431) rb gene product [Drosophila melanogaster]
TRINITY_DN71798_c0_g1_i1	gi|7302483|gb|AAF57567.1|	50.00	68	33	1	1	67	781	578	1e-14	67.8	204	258.23	(AE003796) CG10460 gene product [Drosophila melanogaster]
TRINITY_DN80884_c0_g1_i5	gi|7291334|gb|AAF46763.1|	28.23	124	73	3	53	160	5163	5534	1e-06	51.6	372	72.80	(AE003455) CG4402 gene product [Drosophila melanogaster]
TRINITY_DN45391_c0_g2_i1	gi|7295859|gb|AAF51159.1|	89.05	137	15	0	319	455	3	413	2e-82	261	411	55.99	(AE003581) CG3605 gene product [Drosophila melanogaster]
TRINITY_DN69876_c0_g1_i2	gi|7295206|gb|AAF50529.1|	24.11	336	226	7	124	449	426	1376	5e-23	102	951	165.97	(AE003558) CG7492 gene product [Drosophila melanogaster]
TRINITY_DN71498_c1_g9_i1	gi|7295296|gb|AAF50617.1|	53.16	79	33	1	32	106	403	167	4e-16	72.8	237	141.07	(AE003560) CG8638 gene product [Drosophila melanogaster]
TRINITY_DN81009_c0_g1_i7	gi|7293390|gb|AAF48768.1|	42.91	282	149	4	1	279	12846	12028	3e-59	208	819	284.38	(AE003506) CG8142 gene product [Drosophila melanogaster]
TRINITY_DN76300_c0_g1_i17	gi|7301099|gb|AAF56233.1|	36.89	103	64	1	48	150	778	473	3e-19	87.8	306	116.79	(AE003746) CG10716 gene product [Drosophila melanogaster]
TRINITY_DN73625_c0_g2_i1	gi|7299860|gb|AAF55037.1|	34.07	361	202	7	21	353	6918	5860	2e-56	201	1059	297.47	(AE003703) CG8684 gene product [Drosophila melanogaster]
TRINITY_DN79606_c1_g1_i1	gi|10726734|gb|AAF56220.2|	43.62	243	71	7	71	301	1070	504	2e-39	154	567	48.71	(AE003745) KrT95D gene product [Drosophila melanogaster]
TRINITY_DN75682_c0_g1_i2	gi|7293712|gb|AAF49081.1|	56.97	488	198	5	2	483	157	1602	0.0	554	1446	297.53	(AE003515) CG7433 gene product [Drosophila melanogaster]
TRINITY_DN76507_c0_g3_i7	gi|7290816|gb|AAF46260.1|	36.81	489	280	6	109	574	1737	289	5e-86	287	1449	221.90	(AE003440) CG9657 gene product [Drosophila melanogaster]
TRINITY_DN76453_c0_g3_i2	gi|7291817|gb|AAF47237.1|	37.84	74	46	0	68	141	774	553	6e-07	51.6	222	49.01	(AE003464) CG3548 gene product [Drosophila melanogaster]
TRINITY_DN81247_c0_g1_i1	gi|7300454|gb|AAF55610.1|	63.64	44	16	0	48	91	3	134	4e-13	61.2	132	123.36	(AE003724) CG14290 gene product [alt 2] [Drosophila melanogaster]
TRINITY_DN80130_c0_g2_i4	gi|7294515|gb|AAF49857.1|	38.77	503	244	15	446	931	2143	3510	9e-68	248	1368	137.35	(AE003539) CG11259 gene product [Drosophila melanogaster]
TRINITY_DN78950_c0_g1_i2	gi|7292053|gb|AAF47466.1|	37.40	262	146	8	1094	1347	2646	3401	2e-39	161	756	55.47	(AE003471) CG9146 gene product [Drosophila melanogaster]
TRINITY_DN77437_c0_g1_i4	gi|7300986|gb|AAF56124.1|	52.03	246	116	1	11	254	743	6	1e-88	280	738	141.92	(AE003742) CG4434 gene product [Drosophila melanogaster]
TRINITY_DN72172_c0_g1_i1	gi|7299616|gb|AAF54801.1|	32.46	422	272	4	16	434	745	1980	4e-62	226	1236	168.39	(AE003695) CG17227 gene product [Drosophila melanogaster]
TRINITY_DN74409_c2_g1_i5	gi|7303605|gb|AAF58657.1|	49.47	95	43	2	48	139	1335	1613	1e-06	43.5	279	197.87	(AE003826) gammaTry gene product [Drosophila melanogaster]
TRINITY_DN64081_c0_g1_i1	gi|10733349|gb|AAF49100.2|	51.70	176	70	3	1	162	528	4	4e-48	176	525	29.51	(AE003515) CG8334 gene product [Drosophila melanogaster]
TRINITY_DN71466_c0_g1_i1	gi|7290551|gb|AAF46002.1|	30.95	168	89	3	867	1007	811	308	3e-18	87.4	504	49.03	(AE003433) ovo gene product [alt 1] [Drosophila melanogaster]
TRINITY_DN79913_c0_g2_i1	gi|7297874|gb|AAF53121.1|	42.49	346	195	2	268	610	1244	210	8e-82	281	1035	110.81	(AE003633) crol gene product [Drosophila melanogaster]
TRINITY_DN78467_c2_g1_i2	gi|7301264|gb|AAF56394.1|	30.63	160	100	6	102	256	2087	1626	1e-12	68.9	462	140.85	(AE003750) CG9996 gene product [Drosophila melanogaster]
TRINITY_DN59941_c0_g1_i1	gi|7296913|gb|AAF52186.1|	54.76	42	19	0	210	251	187	62	6e-07	48.5	126	48.46	(AE003608) CG8886 gene product [Drosophila melanogaster]
TRINITY_DN71956_c0_g1_i1	gi|7295643|gb|AAF50950.1|	28.57	182	120	7	97	273	419	949	1e-10	63.2	531	166.46	(AE003574) CG14618 gene product [Drosophila melanogaster]
TRINITY_DN76910_c1_g1_i2	gi|7294560|gb|AAF49900.1|	24.68	385	234	18	409	780	143	1168	5e-17	85.1	1026	125.27	(AE003541) CG10620 gene product [Drosophila melanogaster]
TRINITY_DN78919_c0_g2_i2	gi|7293454|gb|AAF48830.1|	80.67	119	20	1	792	907	357	1	9e-62	206	357	37.07	(AE003508) betaCop gene product [Drosophila melanogaster]
TRINITY_DN72722_c0_g1_i1	gi|7291235|gb|AAF46667.1|	44.02	527	285	5	6	528	231	1793	1e-129	395	1563	285.22	(AE003452) CG9364 gene product [alt 1] [Drosophila melanogaster]
TRINITY_DN109846_c0_g1_i1	gi|7297843|gb|AAF53092.1|	73.27	101	27	0	84	184	303	1	4e-49	161	303	105.21	(AE003631) CG4851 gene product [Drosophila melanogaster]
TRINITY_DN83567_c0_g1_i1	gi|7298477|gb|AAF53697.1|	49.56	113	54	2	115	226	337	5	2e-31	118	333	71.77	(AE003660) Faf gene product [Drosophila melanogaster]
TRINITY_DN80676_c1_g1_i1	gi|7295327|gb|AAF50647.1|	40.98	366	164	15	1704	2061	3343	2378	1e-47	189	966	31.36	(AE003561) CG10115 gene product [Drosophila melanogaster]
TRINITY_DN79443_c0_g1_i1	gi|10728128|gb|AAF50749.2|	29.69	192	114	4	313	485	1679	2248	3e-12	69.7	570	110.04	(AE003565) CG10575 gene product [Drosophila melanogaster]
TRINITY_DN57686_c0_g1_i1	gi|7303664|gb|AAF58715.1|	27.62	105	76	0	396	500	1212	1526	7e-09	58.9	315	53.66	(AE003827) CG12391 gene product [Drosophila melanogaster]
TRINITY_DN74856_c0_g4_i1	gi|10727884|gb|AAF49402.2|	30.63	160	106	4	57	212	1072	596	1e-20	92.4	477	153.87	(AE003526) CG13030 gene product [Drosophila melanogaster]
TRINITY_DN27629_c0_g1_i1	gi|10727341|gb|AAF51031.2|	30.73	192	112	9	142	331	542	24	1e-11	64.3	519	147.86	(AE003577) CG15426 gene product [Drosophila melanogaster]
TRINITY_DN84627_c0_g1_i1	gi|7301931|gb|AAF57038.1|	34.29	70	40	2	13	76	211	2	3e-07	47.8	210	92.51	(AE003773) Fer2LCH gene product [Drosophila melanogaster]
TRINITY_DN77487_c4_g1_i2	gi|7294646|gb|AAF49984.1|	25.37	268	160	9	302	566	241	933	4e-08	55.5	693	107.44	(AE003543) CG17826 gene product [Drosophila melanogaster]
TRINITY_DN63584_c0_g1_i1	gi|7293861|gb|AAF49226.1|	47.52	141	73	1	419	559	18	437	2e-24	107	420	73.43	(AE003519) CG3979 gene product [alt 1] [Drosophila melanogaster]
TRINITY_DN103537_c0_g1_i1	gi|7301660|gb|AAF56776.1|	51.28	78	33	2	87	164	3	221	7e-15	68.9	219	106.31	(AE003764) CG4787 gene product [Drosophila melanogaster]
TRINITY_DN80210_c0_g3_i4	gi|7295086|gb|AAF50412.1|	33.70	92	57	2	24	111	7034	6759	3e-06	50.1	276	11.29	(AE003555) CG6915 gene product [Drosophila melanogaster]
TRINITY_DN80209_c0_g2_i2	gi|7296743|gb|AAF52022.1|	45.13	113	61	1	408	520	338	3	8e-28	110	336	40.83	(AE003602) CG14670 gene product [Drosophila melanogaster]
TRINITY_DN71173_c0_g1_i2	gi|7301375|gb|AAF56502.1|	32.82	131	73	4	31	156	2211	1849	5e-11	63.2	363	129.64	(AE003753) CG17198 gene product [Drosophila melanogaster]
TRINITY_DN100693_c0_g1_i1	gi|7293493|gb|AAF48868.1|	55.07	69	25	1	618	686	20	208	7e-24	99.4	189	27.55	(AE003509) CG6632 gene product [Drosophila melanogaster]
TRINITY_DN80099_c0_g2_i2	gi|7291882|gb|AAF47301.1|	38.86	211	126	3	14	222	9867	9238	1e-38	153	630	116.67	(AE003465) BcDNA:GH03108 gene product [Drosophila melanogaster]
TRINITY_DN102459_c0_g1_i1	gi|7303100|gb|AAF58167.1|	57.82	211	85	2	130	338	629	3	3e-81	253	627	142.18	(AE003811) CG8090 gene product [Drosophila melanogaster]
TRINITY_DN95148_c0_g1_i1	gi|7298097|gb|AAF53336.1|	26.88	93	65	1	147	236	473	195	1e-06	46.2	279	62.42	(AE003641) Sos gene product [Drosophila melanogaster]
TRINITY_DN80915_c0_g1_i2	gi|7293116|gb|AAF48500.1|	26.80	250	162	9	154	394	8585	9298	3e-16	81.6	714	170.00	(AE003500) CG11679 gene product [Drosophila melanogaster]
TRINITY_DN80409_c0_g1_i5	gi|10728196|gb|AAF48097.2|	36.82	239	132	10	1	223	3530	2823	8e-30	127	708	97.12	(AE003487) CG1578 gene product [Drosophila melanogaster]
TRINITY_DN78572_c0_g1_i4	gi|7291521|gb|AAF46946.1|	51.80	361	171	3	2	361	48	1124	2e-125	381	1077	157.69	(AE003459) CG2952 gene product [Drosophila melanogaster]
TRINITY_DN71890_c0_g1_i1	gi|7296807|gb|AAF52084.1|	37.67	146	75	6	231	375	418	26	8e-20	89.0	393	64.53	(AE003604) opa gene product [Drosophila melanogaster]
TRINITY_DN77496_c0_g1_i3	gi|7292447|gb|AAF47851.1|	26.56	433	221	16	7	405	2713	3822	2e-29	122	1110	266.83	(AE003480) Ero1L gene product [Drosophila melanogaster]
TRINITY_DN85687_c0_g1_i1	gi|7299427|gb|AAF54617.1|	45.61	57	27	1	25	81	286	128	1e-09	51.6	159	184.88	(AE003690) CG14701 gene product [Drosophila melanogaster]
TRINITY_DN72483_c0_g1_i2	gi|7291984|gb|AAF47399.1|	66.23	154	15	2	2	123	69	515	1e-59	196	447	363.41	(AE003469) CG3402 gene product [Drosophila melanogaster]
TRINITY_DN75951_c2_g2_i2	gi|7302084|gb|AAF57185.1|	92.05	453	35	1	1	452	1595	237	0.0	868	1359	294.16	(AE003779) Ef1alpha100E gene product [Drosophila melanogaster]
TRINITY_DN75854_c4_g1_i1	gi|7290656|gb|AAF46104.1|	37.44	195	102	6	383	557	89	673	5e-28	117	585	101.04	(AE003436) CG6041 gene product [Drosophila melanogaster]
TRINITY_DN69887_c0_g3_i2	gi|7302242|gb|AAF57335.1|	47.37	57	23	1	152	201	692	522	1e-06	49.7	171	56.44	(AE003787) CG10453 gene product [Drosophila melanogaster]
TRINITY_DN81155_c8_g4_i2	gi|7293569|gb|AAF48942.1|	43.75	96	54	0	67	162	495	782	2e-19	91.7	288	14.98	(AE003511) CG8002 gene product [Drosophila melanogaster]
TRINITY_DN70658_c0_g1_i6	gi|7296293|gb|AAF51583.1|	20.36	329	168	11	30	334	1047	271	5e-10	60.5	777	232.63	(AE003591) CG13247 gene product [Drosophila melanogaster]
TRINITY_DN69617_c7_g1_i1	gi|7301368|gb|AAF56495.1|	72.59	135	37	0	1	135	660	256	4e-52	168	405	300.00	(AE003753) CG4759 gene product [Drosophila melanogaster]
TRINITY_DN75927_c0_g3_i2	gi|7295201|gb|AAF50524.1|	72.66	417	113	1	1	416	75	1325	0.0	628	1251	298.57	(AE003558) CG12262 gene product [Drosophila melanogaster]
TRINITY_DN66756_c0_g2_i1	gi|7301203|gb|AAF56334.1|	50.56	358	158	3	4	342	188	1261	3e-111	360	1074	74.64	(AE003749) CG6879 gene product [Drosophila melanogaster]
TRINITY_DN57207_c0_g1_i1	gi|7298030|gb|AAF53271.1|	25.68	222	156	6	31	250	834	190	1e-11	63.2	645	258.00	(AE003639) CG5945 gene product [Drosophila melanogaster]
TRINITY_DN1004_c0_g1_i1	gi|7297898|gb|AAF53144.1|	63.82	152	52	2	93	241	501	46	3e-54	175	456	186.12	(AE003634) CG6746 gene product [Drosophila melanogaster]
TRINITY_DN71890_c1_g8_i3	gi|7301879|gb|AAF56987.1|	51.90	79	33	2	34	111	220	444	2e-16	73.9	225	144.23	(AE003772) CG7911 gene product [Drosophila melanogaster]
TRINITY_DN71614_c0_g1_i4	gi|7294849|gb|AAF50180.1|	26.76	355	232	12	105	450	362	1369	5e-26	111	1008	224.00	(AE003550) Nc gene product [Drosophila melanogaster]
TRINITY_DN73227_c1_g11_i3	gi|10728097|gb|AAF50638.2|	67.37	475	143	7	1	470	2588	1185	0.0	649	1404	298.72	(AE003561) CG10078 gene product [alt 2] [Drosophila melanogaster]
TRINITY_DN76492_c0_g1_i1	gi|10728747|gb|AAG22430.1|	34.52	1437	768	24	181	1540	3617	7639	0.0	760	4023	260.05	(AE003637) CG6214 gene product [alt 2] [Drosophila melanogaster]
TRINITY_DN75210_c0_g3_i1	gi|7301309|gb|AAF56438.1|	26.89	238	144	6	46	280	79	711	7e-15	75.5	633	176.32	(AE003751) CG11891 gene product [Drosophila melanogaster]
TRINITY_DN73236_c0_g2_i1	gi|10728073|gb|AAF50542.2|	26.85	149	107	1	8	156	4211	3771	2e-17	87.4	441	53.52	(AE003558) lqf gene product [alt 1] [Drosophila melanogaster]
TRINITY_DN112242_c0_g1_i1	gi|7301494|gb|AAF56617.1|	28.76	153	90	4	139	289	188	595	5e-12	66.2	408	102.77	(AE003757) CG5484 gene product [Drosophila melanogaster]
TRINITY_DN46591_c0_g1_i1	gi|7291183|gb|AAF46616.1|	27.54	167	116	3	38	201	41	535	1e-09	58.5	495	68.56	(AE003451) CG1826 gene product [Drosophila melanogaster]
TRINITY_DN78255_c0_g1_i1	gi|7293036|gb|AAF48423.1|	37.80	209	119	5	256	460	659	54	1e-34	134	606	131.17	(AE003497) CG5599 gene product [Drosophila melanogaster]
TRINITY_DN76294_c0_g3_i1	gi|7290150|gb|AAF45614.1|	61.32	243	93	1	39	280	62	790	4e-105	335	729	125.26	(AE003420) SNF1A gene product [Drosophila melanogaster]
TRINITY_DN79664_c0_g2_i4	gi|7290871|gb|AAF46313.1|	29.19	555	334	21	312	841	3	1565	6e-45	171	1563	184.97	(AE003442) mys gene product [Drosophila melanogaster]
TRINITY_DN95139_c0_g1_i1	gi|7299570|gb|AAF54756.1|	61.59	453	165	3	80	531	1498	164	0.0	535	1335	242.29	(AE003694) CG4810 gene product [Drosophila melanogaster]
TRINITY_DN77016_c1_g4_i2	gi|7294062|gb|AAF49417.1|	28.86	395	210	13	361	716	62	1150	4e-30	124	1089	128.72	(AE003526) Nrt gene product [alt 2] [Drosophila melanogaster]
TRINITY_DN74580_c0_g1_i2	gi|7302982|gb|AAF58052.1|	34.72	72	45	1	33	104	48	257	1e-06	50.1	210	67.09	(AE003808) CG8435 gene product [Drosophila melanogaster]
TRINITY_DN78630_c1_g1_i3	gi|10728384|gb|AAG22382.1|	47.37	57	30	0	551	607	756	586	6e-09	59.7	171	16.43	(AE003419) su(w[a]) gene product [Drosophila melanogaster]
TRINITY_DN65094_c0_g1_i1	gi|7291377|gb|AAF46805.1|	22.28	193	123	7	267	452	1090	572	2e-07	53.9	519	88.72	(AE003456) NtR gene product [Drosophila melanogaster]
TRINITY_DN72042_c0_g1_i1	gi|10727920|gb|AAF49656.2|	26.88	960	594	31	227	1140	875	3568	3e-93	327	2694	226.39	(AE003532) CG7003 gene product [Drosophila melanogaster]
TRINITY_DN79154_c0_g1_i1	gi|7298835|gb|AAF54043.1|	61.17	103	39	1	491	593	308	3	7e-36	133	306	37.23	(AE003672) CG1234 gene product [Drosophila melanogaster]
TRINITY_DN60425_c0_g1_i1	gi|7299413|gb|AAF54603.1|	41.71	175	92	6	1	172	522	19	7e-34	120	504	293.02	(AE003690) CG4800 gene product [Drosophila melanogaster]
TRINITY_DN71707_c0_g2_i5	gi|7296658|gb|AAF51938.1|	41.06	979	480	23	241	1193	741	3464	0.0	645	2724	223.65	(AE003601) disp gene product [Drosophila melanogaster]
TRINITY_DN108710_c0_g1_i1	gi|7301278|gb|AAF56408.1|	41.03	39	23	0	29	67	331	215	3e-06	43.5	117	27.92	(AE003750) CG13651 gene product [Drosophila melanogaster]
TRINITY_DN74229_c1_g1_i4	gi|7291962|gb|AAF47378.1|	29.35	293	191	10	253	532	1349	480	1e-29	125	870	136.58	(AE003468) CG17061 gene product [Drosophila melanogaster]
TRINITY_DN68347_c0_g3_i3	gi|7288984|gb|AAF45330.1|	41.18	85	49	1	116	199	1747	2001	1e-14	73.2	255	116.97	(AE003146) CG17418 gene product [Drosophila melanogaster]
TRINITY_DN9569_c0_g2_i1	gi|7293670|gb|AAF49040.1|	50.00	146	71	2	100	244	1	435	3e-44	149	435	166.03	(AE003514) CG6480 gene product [Drosophila melanogaster]
TRINITY_DN77385_c0_g1_i2	gi|7301377|gb|AAF56504.1|	37.23	94	49	4	105	193	3018	2752	2e-09	58.2	267	96.74	(AE003753) CG17196 gene product [Drosophila melanogaster]
TRINITY_DN80485_c0_g1_i1	gi|7295881|gb|AAF51181.1|	28.15	238	137	9	77	287	4831	5523	6e-16	81.3	693	149.35	(AE003581) NTPase gene product [alt 1] [Drosophila melanogaster]
TRINITY_DN79569_c0_g1_i2	gi|7295099|gb|AAF50425.1|	35.59	59	38	0	80	138	315	139	2e-06	48.5	177	20.70	(AE003555) CG7163 gene product [Drosophila melanogaster]
TRINITY_DN80694_c0_g1_i1	gi|7293138|gb|AAF48522.1|	29.87	1818	1056	43	6	1615	12600	7180	0.0	728	5421	323.06	(AE003500) Chc gene product [Drosophila melanogaster]
TRINITY_DN75691_c0_g2_i1	gi|7299190|gb|AAF54387.1|	66.67	96	32	0	216	311	1200	913	1e-32	130	288	45.57	(AE003683) CG9373 gene product [Drosophila melanogaster]
TRINITY_DN77667_c0_g2_i3	gi|7302518|gb|AAF57601.1|	73.68	95	25	0	704	798	287	3	1e-41	150	285	29.32	(AE003797) BcDNA:LD21192 gene product [Drosophila melanogaster]
TRINITY_DN75117_c0_g1_i1	gi|7291871|gb|AAF47290.1|	24.24	297	192	9	23	304	1607	771	1e-17	84.0	837	259.13	(AE003465) CG2857 gene product [Drosophila melanogaster]
TRINITY_DN76843_c3_g5_i3	gi|7296953|gb|AAF52225.1|	28.83	444	280	11	75	501	344	1618	8e-55	197	1275	254.49	(AE003609) Cyp28d2 gene product [Drosophila melanogaster]
TRINITY_DN78837_c0_g2_i2	gi|7293676|gb|AAF49046.1|	39.02	123	66	5	28	147	3183	3533	7e-14	70.9	351	172.91	(AE003514) CG6951 gene product [Drosophila melanogaster]
TRINITY_DN69587_c0_g1_i1	gi|7302672|gb|AAF57752.1|	29.27	369	189	8	281	640	1625	708	6e-34	139	918	89.47	(AE003800) stau gene product [alt 1] [Drosophila melanogaster]
TRINITY_DN53041_c0_g2_i1	gi|7292370|gb|AAF47776.1|	33.65	104	51	1	82	167	29	340	5e-12	63.5	312	80.83	(AE003478) CycJ gene product [Drosophila melanogaster]
TRINITY_DN80694_c0_g1_i8	gi|7296727|gb|AAF52006.1|	59.81	107	43	0	176	282	6038	6358	2e-38	147	321	106.29	(AE003602) CG2931 gene product [Drosophila melanogaster]
TRINITY_DN80294_c0_g2_i2	gi|7301092|gb|AAF56226.1|	51.11	45	21	1	65	109	349	480	4e-06	47.4	132	56.90	(AE003746) CG5986 gene product [Drosophila melanogaster]
TRINITY_DN65369_c1_g1_i1	gi|7297023|gb|AAF52293.1|	32.53	83	52	3	11	91	337	95	4e-06	48.9	243	50.84	(AE003611) CG14003 gene product [Drosophila melanogaster]
TRINITY_DN71525_c0_g2_i3	gi|7291498|gb|AAF46923.1|	50.00	84	42	0	24	107	706	957	4e-24	101	252	98.05	(AE003459) CG13533 gene product [Drosophila melanogaster]
TRINITY_DN80104_c0_g1_i5	gi|7299563|gb|AAF54749.1|	28.61	741	460	19	869	1555	1959	4136	5e-65	245	2178	126.78	(AE003694) CG14741 gene product [Drosophila melanogaster]
TRINITY_DN80962_c0_g1_i2	gi|7296767|gb|AAF52045.1|	26.15	218	142	5	1123	1324	20901	20257	9e-17	87.0	645	48.68	(AE003603) l(3)82Fd gene product [alt 3] [Drosophila melanogaster]
TRINITY_DN75344_c0_g1_i2	gi|7298468|gb|AAF53688.1|	43.16	190	107	1	68	257	4	570	1e-53	176	567	203.23	(AE003660) CG15164 gene product [Drosophila melanogaster]
TRINITY_DN56599_c0_g1_i1	gi|7297121|gb|AAF52389.1|	89.67	213	22	0	208	420	639	1	5e-141	405	639	151.06	(AE003613) CG9539 gene product [Drosophila melanogaster]
TRINITY_DN78624_c22_g1_i1	gi|7294015|gb|AAF49371.1|	52.74	146	68	1	11	155	241	678	1e-37	131	438	282.58	(AE003525) TpnC73F gene product [Drosophila melanogaster]
TRINITY_DN79737_c9_g11_i3	gi|7300689|gb|AAF55836.1|	24.58	240	160	5	221	452	485	1165	2e-11	65.5	681	147.40	(AE003733) CG7096 gene product [Drosophila melanogaster]
TRINITY_DN80474_c0_g1_i1	gi|7294189|gb|AAF49542.1|	27.91	756	402	17	81	720	8997	6811	7e-63	231	2187	298.77	(AE003528) CG5284 gene product [Drosophila melanogaster]
TRINITY_DN76865_c1_g2_i2	gi|7289868|gb|AAF45471.1|	42.79	222	113	2	3	210	4189	3524	2e-48	174	666	279.83	(AE003226) CG17411 gene product [Drosophila melanogaster]
TRINITY_DN74560_c0_g3_i1	gi|7300938|gb|AAF56077.1|	29.30	157	107	3	229	383	542	78	4e-13	68.9	465	121.41	(AE003741) Or94b gene product [Drosophila melanogaster]
TRINITY_DN74371_c0_g5_i4	gi|7295021|gb|AAF50349.1|	38.86	368	209	11	26	387	1945	872	1e-70	238	1074	219.18	(AE003553) GNBP3 gene product [Drosophila melanogaster]
TRINITY_DN80659_c0_g1_i4	gi|10728861|gb|AAF53722.2|	27.24	279	158	7	1544	1790	950	153	5e-20	94.4	798	44.38	(AE003661) CG18397 gene product [Drosophila melanogaster]
TRINITY_DN67648_c0_g1_i1	gi|7299217|gb|AAF54414.1|	35.05	194	113	8	30	211	689	111	1e-27	107	579	271.83	(AE003683) CG9427 gene product [Drosophila melanogaster]
TRINITY_DN79360_c0_g7_i2	gi|7290254|gb|AAF45715.1|	46.87	399	207	3	20	417	400	1584	7e-120	367	1185	214.67	(AE003423) EG:22E5.5 gene product [alt 2] [Drosophila melanogaster]
TRINITY_DN78003_c0_g1_i2	gi|7294842|gb|AAF50174.1|	24.49	147	104	1	711	850	1969	1529	2e-06	48.5	441	45.32	(AE003549) CG6645 gene product [Drosophila melanogaster]
TRINITY_DN79752_c1_g3_i4	gi|7292626|gb|AAF48025.1|	60.00	60	24	0	762	821	624	803	4e-16	82.0	180	19.25	(AE003485) CG11759 gene product [Drosophila melanogaster]
TRINITY_DN66021_c0_g1_i1	gi|7296759|gb|AAF52037.1|	31.45	159	100	5	163	318	1079	1537	2e-13	71.2	459	142.11	(AE003603) CG14667 gene product [Drosophila melanogaster]
TRINITY_DN65798_c0_g1_i1	gi|7298304|gb|AAF53533.1|	30.32	277	183	7	1	275	105	911	2e-35	132	807	275.43	(AE003651) BG:DS09218.5 gene product [Drosophila melanogaster]
TRINITY_DN79727_c2_g1_i1	gi|7296643|gb|AAF51923.1|	37.74	159	91	5	96	253	44	499	6e-30	116	456	166.42	(AE003601) CG1075 gene product [Drosophila melanogaster]
TRINITY_DN78301_c0_g1_i1	gi|7295995|gb|AAF51292.1|	36.99	73	44	1	465	537	7365	7153	1e-06	52.0	213	36.29	(AE003584) CG15385 gene product [Drosophila melanogaster]
TRINITY_DN78032_c0_g1_i1	gi|7302749|gb|AAF57827.1|	32.12	193	102	8	101	290	238	738	8e-11	65.9	501	50.10	(AE003802) CG6477 gene product [Drosophila melanogaster]
TRINITY_DN68748_c1_g2_i4	gi|7293110|gb|AAF48494.1|	46.32	95	47	2	14	104	1020	736	2e-19	87.8	285	102.89	(AE003500) CG15601 gene product [Drosophila melanogaster]
TRINITY_DN79844_c0_g2_i2	gi|10726942|gb|AAF51752.2|	44.07	59	32	1	818	876	4	177	4e-10	62.4	174	18.28	(AE003595) CG7169 gene product [Drosophila melanogaster]
TRINITY_DN66296_c0_g1_i1	gi|7293664|gb|AAF49034.1|	26.58	365	232	12	86	435	199	1230	4e-27	112	1032	233.48	(AE003514) CG6680 gene product [alt 1] [Drosophila melanogaster]
TRINITY_DN74615_c0_g1_i6	gi|7292032|gb|AAF47446.1|	26.52	132	82	6	339	468	1330	1686	5e-06	46.2	357	73.91	(AE003470) SP512 gene product [Drosophila melanogaster]
TRINITY_DN80947_c0_g1_i4	gi|7301354|gb|AAF56482.1|	33.14	172	94	6	486	643	1022	1516	6e-11	66.2	495	76.27	(AE003752) CG5071 gene product [Drosophila melanogaster]
TRINITY_DN80013_c0_g1_i6	gi|7303619|gb|AAF58671.1|	32.09	134	79	3	316	443	458	841	8e-13	71.6	384	71.51	(AE003826) CG7741 gene product [Drosophila melanogaster]
TRINITY_DN75675_c0_g2_i4	gi|7300459|gb|AAF55615.1|	41.51	212	119	3	19	226	469	1101	4e-50	173	633	253.20	(AE003724) dnk gene product [Drosophila melanogaster]
TRINITY_DN72192_c0_g3_i1	gi|7291795|gb|AAF47215.1|	58.33	168	67	2	63	229	547	50	1e-71	221	498	197.62	(AE003464) Pros28.1B gene product [Drosophila melanogaster]
TRINITY_DN74357_c0_g1_i1	gi|7303228|gb|AAF58291.1|	45.67	508	249	9	38	540	1497	40	1e-147	442	1458	261.29	(AE003815) CG8257 gene product [Drosophila melanogaster]
TRINITY_DN55937_c0_g1_i1	gi|10728498|gb|AAF46142.2|	89.18	231	24	1	1	231	776	87	6e-146	412	690	298.70	(AE003437) CG18282 gene product [Drosophila melanogaster]
TRINITY_DN100382_c0_g1_i1	gi|7293606|gb|AAF48978.1|	66.93	127	39	1	1	127	524	153	5e-54	172	372	235.44	(AE003512) CG14206 gene product [Drosophila melanogaster]
TRINITY_DN98785_c0_g1_i1	gi|7298207|gb|AAF53441.1|	55.80	138	59	1	927	1062	15	428	9e-38	141	414	38.23	(AE003646) stc gene product [Drosophila melanogaster]
TRINITY_DN78725_c0_g3_i1	gi|7291652|gb|AAF47074.1|	58.99	217	89	0	3	219	23	673	3e-82	268	651	265.71	(AE003462) bgcn gene product [Drosophila melanogaster]
TRINITY_DN74067_c0_g1_i1	gi|7303833|gb|AAF58880.1|	63.12	282	104	0	417	698	848	3	6e-120	392	846	71.45	(AE003831) CG1472 gene product [Drosophila melanogaster]
TRINITY_DN77218_c0_g1_i3	gi|7291976|gb|AAF47392.1|	33.69	371	221	6	157	521	832	1887	5e-54	207	1056	80.00	(AE003468) CG17090 gene product [Drosophila melanogaster]
TRINITY_DN21107_c0_g1_i1	gi|7289250|gb|AAF45364.1|	40.32	62	29	2	8	62	3	185	7e-09	48.5	183	290.48	(AE003176) CG12798 gene product [Drosophila melanogaster]
TRINITY_DN77045_c1_g2_i1	gi|10726792|gb|AAF56630.2|	47.92	313	154	5	27	332	1826	894	7e-89	292	933	155.76	(AE003758) BcDNA:LD09009 gene product [Drosophila melanogaster]
TRINITY_DN78159_c1_g4_i1	gi|7290043|gb|AAF45510.1|	67.19	192	63	0	304	495	578	3	3e-82	258	576	104.35	(AE003417) EG:171D11.1 gene product [alt 1] [Drosophila melanogaster]
TRINITY_DN79464_c0_g1_i6	gi|7304087|gb|AAF59125.1|	32.88	438	247	13	515	939	5945	7156	4e-56	214	1212	109.98	(AE003838) CG8709 gene product [Drosophila melanogaster]
TRINITY_DN77655_c0_g1_i1	gi|7292157|gb|AAF47569.1|	82.64	622	100	1	1618	2231	3	1868	0.0	1042	1866	77.27	(AE003472) alpha-Spec gene product [alt 2] [Drosophila melanogaster]
TRINITY_DN78368_c0_g2_i2	gi|7292312|gb|AAF47719.1|	27.01	137	100	0	279	415	6223	6633	3e-09	59.7	411	96.93	(AE003477) CG1291 gene product [Drosophila melanogaster]
TRINITY_DN75229_c0_g2_i2	gi|7297047|gb|AAF52316.1|	79.49	39	8	0	1	39	444	560	2e-15	72.8	117	92.86	(AE003612) chic gene product [alt 2] [Drosophila melanogaster]
TRINITY_DN109967_c0_g1_i1	gi|7291726|gb|AAF47148.1|	48.72	117	59	1	661	776	1	351	1e-30	119	351	41.05	(AE003462) sei gene product [Drosophila melanogaster]
TRINITY_DN77112_c0_g3_i1	gi|7297665|gb|AAF52917.1|	32.24	152	81	4	9	138	106	561	9e-14	72.8	456	131.41	(AE003628) SamDC gene product [Drosophila melanogaster]
TRINITY_DN64769_c1_g3_i2	gi|7299136|gb|AAF54335.1|	45.55	292	145	3	86	377	431	1264	4e-76	275	834	60.96	(AE003681) CG11033 gene product [Drosophila melanogaster]
TRINITY_DN81110_c0_g1_i1	gi|7290852|gb|AAF46294.1|	35.77	123	75	1	80	198	3750	3382	3e-27	88.2	369	185.43	(AE003442) CG1515 gene product [Drosophila melanogaster]
TRINITY_DN77232_c0_g2_i1	gi|7294545|gb|AAF49886.1|	24.59	366	221	15	787	1128	1771	2775	1e-06	53.9	1005	52.84	(AE003540) CG11003 gene product [Drosophila melanogaster]
TRINITY_DN68369_c0_g1_i1	gi|7299536|gb|AAF54723.1|	37.20	293	148	5	149	409	742	1608	8e-56	196	867	210.95	(AE003693) aur gene product [Drosophila melanogaster]
TRINITY_DN70082_c2_g1_i2	gi|7296493|gb|AAF51779.1|	45.92	98	41	2	291	386	152	415	5e-21	94.4	264	68.39	(AE003595) CG7152 gene product [Drosophila melanogaster]
TRINITY_DN77106_c3_g2_i1	gi|7295446|gb|AAF50762.1|	31.40	586	321	11	56	567	2616	880	1e-76	263	1737	306.35	(AE003565) CG10590 gene product [Drosophila melanogaster]
TRINITY_DN74792_c0_g5_i2	gi|7297919|gb|AAF53164.1|	60.35	285	109	2	440	723	1375	530	7e-107	337	846	116.85	(AE003635) CG5336 gene product [Drosophila melanogaster]
TRINITY_DN86921_c0_g1_i1	gi|7303053|gb|AAF58121.1|	86.36	22	3	0	140	161	268	203	8e-06	42.4	66	15.35	(AE003810) Flo gene product [alt 2] [Drosophila melanogaster]
TRINITY_DN78602_c0_g5_i1	gi|7290030|gb|AAF45497.1|	36.80	250	146	8	165	406	860	123	4e-47	168	738	136.41	(AE003417) yellow gene product [Drosophila melanogaster]
TRINITY_DN73359_c0_g1_i6	gi|7296986|gb|AAF52257.1|	43.94	66	37	0	409	474	352	549	1e-08	56.6	198	41.51	(AE003610) CG7277 gene product [Drosophila melanogaster]
TRINITY_DN69461_c0_g1_i2	gi|7294126|gb|AAF49480.1|	30.37	191	125	3	72	258	19	579	5e-24	98.6	561	201.80	(AE003527) Pdh gene product [Drosophila melanogaster]
TRINITY_DN79819_c0_g2_i1	gi|7299449|gb|AAF54638.1|	37.94	340	169	11	116	418	2354	3358	8e-58	207	1005	239.86	(AE003691) CG5276 gene product [Drosophila melanogaster]
TRINITY_DN67625_c0_g1_i1	gi|7296628|gb|AAF51909.1|	27.87	305	190	10	97	380	1105	218	1e-18	88.6	888	186.95	(AE003600) CG1147 gene product [Drosophila melanogaster]
TRINITY_DN78532_c0_g2_i1	gi|10726674|gb|AAF55880.2|	39.27	331	152	11	31	323	2556	1597	3e-60	218	960	168.42	(AE003734) CG16791 gene product [Drosophila melanogaster]
TRINITY_DN79159_c1_g10_i4	gi|7298280|gb|AAF53510.1|	35.06	77	47	1	92	165	546	316	1e-06	49.7	231	36.61	(AE003650) crp gene product [Drosophila melanogaster]
TRINITY_DN73372_c0_g1_i2	gi|7302585|gb|AAF57666.1|	36.93	176	93	3	138	295	3033	2506	3e-30	125	528	103.53	(AE003799) CG5489 gene product [alt 2] [Drosophila melanogaster]
TRINITY_DN72470_c0_g2_i8	gi|7297169|gb|AAF52435.1|	49.37	158	77	2	812	967	1087	617	4e-42	171	471	19.45	(AE003615) CG11321 gene product [Drosophila melanogaster]
TRINITY_DN114592_c0_g1_i1	gi|7295647|gb|AAF50954.1|	50.00	84	41	1	252	334	297	46	2e-22	92.8	252	63.80	(AE003574) CG14620 gene product [Drosophila melanogaster]
TRINITY_DN72445_c0_g3_i1	gi|7295956|gb|AAF51254.1|	37.65	255	149	6	78	330	483	1223	2e-40	150	741	212.93	(AE003583) CG18641 gene product [Drosophila melanogaster]
TRINITY_DN74099_c0_g1_i3	gi|7290850|gb|AAF46292.1|	29.09	165	112	2	849	1008	2679	3173	7e-20	96.7	495	43.27	(AE003442) CG1514 gene product [Drosophila melanogaster]
TRINITY_DN80931_c0_g1_i5	gi|7292708|gb|AAF48105.1|	29.36	579	351	20	94	633	6520	4841	6e-50	194	1680	155.99	(AE003487) CG2025 gene product [Drosophila melanogaster]
TRINITY_DN70413_c0_g1_i1	gi|7290340|gb|AAF45800.1|	36.19	268	157	8	1852	2111	1193	408	1e-46	184	786	37.20	(AE003424) EG:BACR7C10.2 gene product [Drosophila melanogaster]
TRINITY_DN112303_c0_g1_i1	gi|7303837|gb|AAF58884.1|	26.80	153	98	6	24	174	8	430	8e-06	43.5	423	173.36	(AE003831) CG10536 gene product [alt 2] [Drosophila melanogaster]
TRINITY_DN81000_c4_g3_i1	gi|7295645|gb|AAF50952.1|	67.78	90	28	1	674	762	5	274	7e-29	114	270	31.51	(AE003574) CG14619 gene product [Drosophila melanogaster]
TRINITY_DN75918_c1_g4_i1	gi|10726635|gb|AAG22156.1|	24.64	280	196	4	597	872	853	47	3e-19	94.0	807	90.88	(AE003728) CG4733 gene product [Drosophila melanogaster]
TRINITY_DN66801_c1_g1_i1	gi|7292497|gb|AAF47900.1|	41.21	330	190	3	24	352	1883	903	1e-72	246	981	188.29	(AE003481) nAcRbeta-64B gene product [Drosophila melanogaster]
TRINITY_DN94074_c0_g1_i1	gi|7291315|gb|AAF46745.1|	84.00	100	15	1	219	317	302	3	1e-54	177	300	86.71	(AE003454) CG9862 gene product [Drosophila melanogaster]
TRINITY_DN80303_c0_g2_i3	gi|7290225|gb|AAF45687.1|	90.69	462	38	2	34	495	1	1371	0.0	847	1371	163.21	(AE003422) arm gene product [alt 3] [Drosophila melanogaster]
TRINITY_DN74749_c0_g2_i1	gi|7298489|gb|AAF53709.1|	30.02	503	341	6	25	518	1957	455	2e-80	268	1503	289.60	(AE003660) CG17323 gene product [Drosophila melanogaster]
TRINITY_DN102717_c0_g1_i1	gi|7300991|gb|AAF56128.1|	66.09	115	38	1	185	299	361	20	3e-50	167	342	96.07	(AE003743) BcDNA:LD03471 gene product [Drosophila melanogaster]
TRINITY_DN67057_c1_g4_i2	gi|7292807|gb|AAF48201.1|	36.60	235	145	3	23	257	776	84	1e-48	169	693	202.04	(AE003490) CG3812 gene product [Drosophila melanogaster]
TRINITY_DN66902_c0_g3_i2	gi|7294063|gb|AAF49418.1|	42.75	414	220	7	1	410	427	1629	2e-113	349	1203	263.24	(AE003526) CG9701 gene product [Drosophila melanogaster]
TRINITY_DN71538_c0_g1_i2	gi|10726514|gb|AAF54979.2|	48.19	276	141	2	63	336	947	120	7e-85	263	828	243.53	(AE003701) CG9621 gene product [Drosophila melanogaster]
TRINITY_DN69367_c0_g1_i1	gi|7295487|gb|AAF50801.1|	34.67	199	124	4	65	258	115	708	3e-25	104	594	187.38	(AE003567) CG10672 gene product [Drosophila melanogaster]
TRINITY_DN67880_c0_g2_i1	gi|7293129|gb|AAF48513.1|	34.22	301	163	9	184	478	71	886	2e-41	160	816	109.09	(AE003500) CG8959 gene product [Drosophila melanogaster]
TRINITY_DN65777_c0_g2_i1	gi|10728064|gb|AAF50455.2|	43.48	253	92	4	667	882	2	718	6e-51	189	717	64.36	(AE003556) CG7060 gene product [Drosophila melanogaster]
TRINITY_DN12236_c0_g1_i1	gi|7296028|gb|AAF51325.1|	51.72	87	42	0	318	404	350	90	6e-23	97.4	261	64.44	(AE003584) CG7312 gene product [Drosophila melanogaster]
TRINITY_DN80123_c1_g2_i1	gi|10729677|gb|AAG22459.1|	23.40	94	68	1	119	208	604	323	2e-06	45.8	282	105.22	(AE003116) CG17412 gene product [Drosophila melanogaster]
TRINITY_DN72615_c0_g4_i1	gi|7304188|gb|AAF59224.1|	39.91	456	260	6	23	472	2746	1403	8e-108	345	1344	278.84	(AE003840) CG1358 gene product [Drosophila melanogaster]
TRINITY_DN70993_c0_g1_i1	gi|7298546|gb|AAF53765.1|	81.92	271	49	0	2	272	223	1035	1e-147	423	813	294.57	(AE003661) l(2)37Cc gene product [Drosophila melanogaster]
TRINITY_DN69409_c0_g1_i1	gi|7295329|gb|AAF50649.1|	35.54	166	98	4	24	183	1002	514	9e-24	97.8	489	244.50	(AE003561) CG8519 gene product [Drosophila melanogaster]
TRINITY_DN70426_c2_g1_i5	gi|7290581|gb|AAF46031.1|	47.01	602	283	9	1	593	1768	44	2e-151	454	1725	290.89	(AE003434) CG3252 gene product [Drosophila melanogaster]
TRINITY_DN97647_c0_g1_i1	gi|7301344|gb|AAF56472.1|	43.81	105	53	1	239	343	299	3	4e-12	64.7	297	52.38	(AE003752) CG5116 gene product [Drosophila melanogaster]
TRINITY_DN69252_c2_g2_i1	gi|7297317|gb|AAF52578.1|	28.13	327	210	5	265	587	918	1	1e-33	135	918	137.01	(AE003619) CG12318 gene product [Drosophila melanogaster]
TRINITY_DN79705_c0_g2_i4	gi|7293529|gb|AAF48903.1|	31.53	203	127	5	263	453	866	1474	2e-20	96.3	609	108.75	(AE003510) CG7332 gene product [Drosophila melanogaster]
TRINITY_DN69667_c0_g3_i1	gi|7298219|gb|AAF53452.1|	50.98	51	24	1	1	50	177	25	1e-08	52.0	153	110.87	(AE003647) BG:DS07851.3 gene product [Drosophila melanogaster]
TRINITY_DN80381_c0_g1_i1	gi|7293855|gb|AAF49220.1|	32.84	606	316	14	968	1501	3030	4790	1e-74	276	1761	113.76	(AE003519) Ugt gene product [Drosophila melanogaster]
TRINITY_DN80380_c0_g1_i6	gi|7293823|gb|AAF49189.1|	36.17	188	103	5	28	205	1136	1678	5e-19	88.2	543	181.00	(AE003518) CG10424 gene product [Drosophila melanogaster]
TRINITY_DN103013_c0_g1_i1	gi|7296672|gb|AAF51952.1|	31.44	194	81	3	197	386	1	438	1e-17	81.3	438	87.25	(AE003601) Rpn5 gene product [Drosophila melanogaster]
TRINITY_DN79986_c0_g2_i1	gi|7290442|gb|AAF45897.1|	23.88	649	434	20	1	605	87	1985	7e-25	110	1899	292.60	(AE003429) CG2901 gene product [Drosophila melanogaster]
TRINITY_DN80099_c0_g1_i1	gi|7297373|gb|AAF52633.1|	22.83	219	153	6	70	285	39	656	2e-06	46.2	618	189.57	(AE003620) CG7870 gene product [Drosophila melanogaster]
TRINITY_DN89121_c0_g1_i1	gi|7294565|gb|AAF49905.1|	52.52	139	34	4	396	533	66	389	2e-33	133	324	49.69	(AE003541) CG10686 gene product [Drosophila melanogaster]
TRINITY_DN71282_c0_g1_i1	gi|7292023|gb|AAF47437.1|	23.04	204	118	8	12	205	291	815	3e-06	44.3	525	234.38	(AE003470) CG9205 gene product [Drosophila melanogaster]
TRINITY_DN79979_c0_g3_i3	gi|7294673|gb|AAF50011.1|	26.58	301	193	7	1291	1574	4764	5633	4e-17	88.6	870	46.38	(AE003543) Pi3K68D gene product [alt 1] [Drosophila melanogaster]
TRINITY_DN72459_c0_g8_i13	gi|7293303|gb|AAF48683.1|	48.15	54	26	1	331	384	193	348	5e-06	48.5	156	38.42	(AE003504) CG9089 gene product [Drosophila melanogaster]
TRINITY_DN242_c0_g1_i1	gi|7299254|gb|AAF54450.1|	62.96	54	20	0	1	54	17	178	5e-19	75.9	162	289.29	(AE003684) CG8495 gene product [Drosophila melanogaster]
TRINITY_DN78781_c0_g4_i1	gi|7290486|gb|AAF45940.1|	72.73	44	12	0	1	44	8	139	3e-18	72.8	132	275.00	(AE003430) CG3712 gene product [Drosophila melanogaster]
TRINITY_DN77390_c2_g7_i1	gi|7294184|gb|AAF49537.1|	48.18	550	210	14	152	673	6780	5272	4e-137	454	1509	170.70	(AE003528) Zn72D gene product [Drosophila melanogaster]
TRINITY_DN74297_c0_g5_i3	gi|7290332|gb|AAF45792.1|	66.07	56	19	0	395	450	895	728	8e-18	84.0	168	36.76	(AE003424) egh gene product [Drosophila melanogaster]
TRINITY_DN94599_c0_g1_i1	gi|7303760|gb|AAF58808.1|	69.28	166	14	1	328	493	3	389	1e-68	232	387	22.79	(AE003830) CG12904 gene product [Drosophila melanogaster]
TRINITY_DN117283_c0_g1_i1	gi|7297701|gb|AAF52953.1|	54.10	61	27	1	260	319	293	111	6e-17	76.6	183	57.37	(AE003628) CG5198 gene product [Drosophila melanogaster]
TRINITY_DN72062_c0_g4_i1	gi|7298132|gb|AAF53370.1|	23.57	683	405	28	41	680	3420	1594	7e-24	107	1827	268.28	(AE003642) BG:DS05899.1 gene product [Drosophila melanogaster]
TRINITY_DN82712_c0_g1_i1	gi|7292922|gb|AAF48313.1|	57.04	135	58	0	54	188	423	19	3e-48	161	405	131.92	(AE003493) Rtc1 gene product [Drosophila melanogaster]
TRINITY_DN79237_c0_g1_i2	gi|7298447|gb|AAF53668.1|	42.59	108	59	2	437	542	3	323	1e-06	49.7	321	25.18	(AE003659) CG10302 gene product [Drosophila melanogaster]
TRINITY_DN77148_c0_g1_i3	gi|10727405|gb|AAF51447.2|	27.10	155	94	6	3	156	3554	3144	2e-07	55.1	411	68.27	(AE003588) drongo gene product [alt 1] [Drosophila melanogaster]
TRINITY_DN87249_c0_g1_i1	gi|7292800|gb|AAF48194.1|	64.71	68	22	1	138	203	823	1026	2e-22	99.8	204	45.54	(AE003490) Tis11 gene product [Drosophila melanogaster]
TRINITY_DN67864_c0_g2_i1	gi|7291484|gb|AAF46910.1|	36.22	439	259	7	3	428	212	1504	4e-82	271	1293	291.22	(AE003458) CG9825 gene product [Drosophila melanogaster]
TRINITY_DN60171_c0_g1_i2	gi|7291386|gb|AAF46814.1|	42.65	68	36	1	30	97	539	733	7e-10	59.3	195	46.76	(AE003456) CG11275 gene product [Drosophila melanogaster]
TRINITY_DN66301_c0_g1_i1	gi|10727768|gb|AAG22308.1|	33.63	223	119	7	24	236	801	190	6e-27	110	612	169.06	(AE003840) CG18812 gene product [Drosophila melanogaster]
TRINITY_DN83013_c0_g1_i1	gi|7290928|gb|AAF46368.1|	38.86	175	103	3	1287	1459	604	86	7e-35	137	519	30.26	(AE003444) Trf2 gene product [alt 2] [Drosophila melanogaster]
TRINITY_DN73060_c0_g1_i1	gi|7292299|gb|AAF47707.1|	43.69	103	57	1	28	130	586	891	1e-21	96.3	306	53.22	(AE003476) CG1271 gene product [Drosophila melanogaster]
TRINITY_DN71023_c2_g2_i6	gi|7290050|gb|AAF45517.1|	30.60	183	91	4	145	308	2979	2482	1e-17	86.7	498	103.97	(AE003417) elav gene product [Drosophila melanogaster]
TRINITY_DN79775_c0_g2_i2	gi|7291939|gb|AAF47356.1|	33.84	393	220	8	385	748	7	1152	7e-55	201	1146	126.77	(AE003467) CG17142 gene product [Drosophila melanogaster]
TRINITY_DN77507_c1_g3_i1	gi|7296620|gb|AAF51901.1|	24.31	218	109	5	35	217	1164	574	5e-06	47.4	591	215.69	(AE003600) CG15591 gene product [Drosophila melanogaster]
TRINITY_DN75429_c0_g5_i1	gi|7291242|gb|AAF46673.1|	30.69	101	65	1	584	684	3345	3058	1e-09	62.8	288	28.94	(AE003453) CG15655 gene product [Drosophila melanogaster]
TRINITY_DN76844_c3_g2_i4	gi|7295515|gb|AAF50828.1|	32.04	103	64	2	443	541	2227	1925	5e-08	56.6	303	41.11	(AE003568) pen gene product [Drosophila melanogaster]
TRINITY_DN71246_c1_g1_i2	gi|7290516|gb|AAF45969.1|	34.93	292	182	4	46	335	1128	271	2e-56	194	858	253.10	(AE003431) EG:84H4.1 gene product [Drosophila melanogaster]
TRINITY_DN78719_c0_g2_i2	gi|7302396|gb|AAF57484.1|	53.33	75	30	2	147	217	1645	1424	3e-15	75.5	222	90.24	(AE003792) CG9036 gene product [Drosophila melanogaster]
TRINITY_DN71038_c0_g1_i2	gi|7295150|gb|AAF50475.1|	20.58	413	219	16	64	411	1463	357	2e-06	49.7	1107	259.86	(AE003556) CG7476 gene product [Drosophila melanogaster]
TRINITY_DN76537_c0_g5_i1	gi|7293777|gb|AAF49145.1|	22.87	188	118	4	488	673	6	494	7e-06	47.0	489	72.66	(AE003516) CG9300 gene product [Drosophila melanogaster]
TRINITY_DN71748_c5_g4_i2	gi|7290167|gb|AAF45630.1|	21.52	158	123	1	23	179	719	246	5e-11	60.5	474	241.84	(AE003421) EG:80H7.10 gene product [Drosophila melanogaster]
TRINITY_DN88986_c0_g1_i1	gi|7297392|gb|AAF52651.1|	78.47	209	45	0	372	580	3	629	4e-109	331	627	106.09	(AE003621) Pp2A-29B gene product [Drosophila melanogaster]
TRINITY_DN72557_c0_g1_i1	gi|7302281|gb|AAF57372.1|	38.65	163	99	1	43	205	188	673	1e-35	129	486	234.78	(AE003789) CG9410 gene product [Drosophila melanogaster]
TRINITY_DN76114_c0_g4_i2	gi|7301750|gb|AAF56862.1|	30.63	111	50	4	6	97	23	331	3e-08	49.7	309	180.70	(AE003768) CG14512 gene product [Drosophila melanogaster]
TRINITY_DN70478_c0_g1_i1	gi|7295157|gb|AAF50482.1|	31.69	325	166	8	1106	1391	1567	644	3e-35	147	924	65.21	(AE003556) CG7504 gene product [Drosophila melanogaster]
TRINITY_DN112193_c0_g1_i1	gi|7292603|gb|AAF48002.1|	46.81	141	72	1	464	604	668	255	1e-34	132	414	65.61	(AE003485) Gtp-bp gene product [Drosophila melanogaster]
TRINITY_DN50808_c0_g2_i1	gi|7303143|gb|AAF58208.1|	34.72	72	46	1	195	266	7	219	1e-07	50.4	213	48.41	(AE003813) CG12857 gene product [Drosophila melanogaster]
TRINITY_DN80107_c0_g1_i6	gi|7292762|gb|AAF48157.1|	53.98	289	132	1	11	298	19	885	2e-103	323	867	252.03	(AE003489) CG2577 gene product [Drosophila melanogaster]
TRINITY_DN81614_c0_g1_i1	gi|7302740|gb|AAF57818.1|	60.96	187	72	1	329	514	5	565	2e-66	222	561	61.65	(AE003802) CG4954 gene product [Drosophila melanogaster]
TRINITY_DN60333_c0_g1_i1	gi|7293212|gb|AAF48594.1|	82.72	162	28	0	113	274	2721	2236	3e-78	260	486	148.17	(AE003502) bss gene product [Drosophila melanogaster]
TRINITY_DN78618_c0_g3_i1	gi|7300814|gb|AAF55957.1|	39.44	71	43	0	1326	1396	678	466	4e-08	57.4	213	14.36	(AE003737) CG5740 gene product [Drosophila melanogaster]
TRINITY_DN64079_c0_g1_i1	gi|7291187|gb|AAF46620.1|	42.86	133	66	1	13	135	401	3	2e-29	119	399	63.23	(AE003451) CG11556 gene product [Drosophila melanogaster]
TRINITY_DN76672_c0_g1_i3	gi|7303811|gb|AAF58858.1|	33.01	103	65	1	293	391	610	302	2e-15	77.4	309	42.80	(AE003831) CG18445 gene product [Drosophila melanogaster]
TRINITY_DN73454_c0_g5_i1	gi|7300116|gb|AAF55284.1|	61.11	90	35	0	49	138	4	273	1e-34	120	270	180.00	(AE003712) SAP18 gene product [Drosophila melanogaster]
TRINITY_DN78836_c0_g1_i1	gi|7296530|gb|AAF51814.1|	36.21	787	422	18	4	727	5875	3566	8e-133	434	2310	317.74	(AE003597) Ddx1 gene product [Drosophila melanogaster]
TRINITY_DN69223_c0_g1_i1	gi|7298895|gb|AAF54101.1|	38.52	122	73	2	66	186	371	733	1e-17	79.0	363	195.16	(AE003674) BG:DS00004.12 gene product [Drosophila melanogaster]
TRINITY_DN68426_c1_g3_i1	gi|7302136|gb|AAF57235.1|	25.51	490	326	13	42	516	1991	594	4e-45	171	1398	221.55	(AE003781) CG11630 gene product [Drosophila melanogaster]
TRINITY_DN77729_c2_g1_i1	gi|7295425|gb|AAF50741.1|	38.94	208	113	5	67	260	95	718	6e-44	161	624	239.08	(AE003565) CG5537 gene product [Drosophila melanogaster]
TRINITY_DN52817_c0_g1_i1	gi|7296422|gb|AAF51709.1|	43.43	99	56	0	685	783	34	330	1e-20	95.1	297	36.49	(AE003594) CG7338 gene product [Drosophila melanogaster]
TRINITY_DN77860_c0_g1_i1	gi|7301184|gb|AAF56316.1|	35.45	110	66	3	1537	1646	84	398	4e-14	74.7	315	18.21	(AE003748) CG13620 gene product [Drosophila melanogaster]
TRINITY_DN76561_c0_g4_i2	gi|7299216|gb|AAF54413.1|	27.43	113	76	3	264	374	789	463	4e-06	46.6	327	37.80	(AE003683) CG8312 gene product [Drosophila melanogaster]
TRINITY_DN113641_c0_g1_i1	gi|7290345|gb|AAF45804.1|	33.86	127	78	2	365	490	384	19	1e-13	72.4	366	30.05	(AE003425) per gene product [Drosophila melanogaster]
TRINITY_DN80535_c2_g1_i2	gi|10727937|gb|AAF49795.2|	35.33	1701	958	48	2062	3678	6126	1198	0.0	909	4929	128.26	(AE003536) Hml gene product [Drosophila melanogaster]
TRINITY_DN72233_c0_g1_i1	gi|7290989|gb|AAF46428.1|	35.94	217	126	4	39	247	271	906	2e-34	132	636	255.42	(AE003445) CG7090 gene product [Drosophila melanogaster]
TRINITY_DN75560_c0_g1_i5	gi|7299296|gb|AAF54491.1|	29.36	109	69	3	458	563	1154	843	3e-06	50.8	312	44.89	(AE003685) CG12809 gene product [Drosophila melanogaster]
TRINITY_DN79328_c0_g1_i3	gi|7301084|gb|AAF56219.1|	52.38	42	20	0	69	110	138	13	9e-08	50.1	126	88.11	(AE003745) CG5926 gene product [Drosophila melanogaster]
TRINITY_DN78582_c2_g1_i1	gi|7291874|gb|AAF47293.1|	25.68	366	215	13	387	747	3715	4656	4e-20	97.1	942	103.18	(AE003465) CG15860 gene product [Drosophila melanogaster]
TRINITY_DN80961_c1_g1_i1	gi|10728502|gb|AAF46186.2|	52.50	40	18	1	18	57	339	455	5e-06	43.5	117	28.68	(AE003438) CG4094 gene product [Drosophila melanogaster]
TRINITY_DN78870_c0_g2_i2	gi|10726836|gb|AAF56833.2|	75.51	343	83	1	139	480	1239	2267	0.0	548	1029	201.37	(AE003767) Doa gene product [alt 2] [Drosophila melanogaster]
TRINITY_DN69278_c1_g1_i9	gi|7298189|gb|AAF53424.1|	28.15	238	141	3	3	210	446	1159	8e-19	87.4	714	196.69	(AE003645) BG:DS01219.1 gene product [alt 2] [Drosophila melanogaster]
TRINITY_DN76238_c3_g1_i3	gi|7301029|gb|AAF56165.1|	33.40	533	299	14	10	537	39	1484	6e-80	277	1446	92.28	(AE003744) CG10299 gene product [Drosophila melanogaster]
TRINITY_DN70927_c2_g4_i1	gi|7293274|gb|AAF48655.1|	31.65	79	54	0	2	80	1120	884	8e-11	57.4	237	289.02	(AE003503) CG9644 gene product [Drosophila melanogaster]
TRINITY_DN70435_c0_g1_i3	gi|7303867|gb|AAF58913.1|	30.18	169	100	3	216	379	287	754	3e-16	79.7	468	119.08	(AE003832) CG12930 gene product [Drosophila melanogaster]
TRINITY_DN78984_c0_g2_i2	gi|10727988|gb|AAG22322.1|	34.60	211	120	8	14	212	8640	8026	7e-23	98.6	615	284.72	(AE003544) CG18815 gene product [Drosophila melanogaster]
TRINITY_DN72350_c2_g5_i1	gi|7301568|gb|AAF56688.1|	85.71	91	13	0	1565	1655	2820	2548	2e-42	169	273	16.50	(AE003760) CG5965 gene product [Drosophila melanogaster]
TRINITY_DN93908_c0_g1_i1	gi|7293610|gb|AAF48982.1|	25.69	218	118	3	40	257	571	50	4e-18	83.2	522	126.39	(AE003512) CG14209 gene product [Drosophila melanogaster]
TRINITY_DN69896_c0_g2_i1	gi|7291772|gb|AAF47193.1|	83.60	433	66	1	1	433	1379	96	0.0	748	1284	283.44	(AE003463) betaTub60D gene product [Drosophila melanogaster]
TRINITY_DN59611_c0_g1_i1	gi|7299227|gb|AAF54424.1|	44.64	112	59	3	8	117	188	520	7e-23	94.0	333	180.98	(AE003683) CG16817 gene product [Drosophila melanogaster]
TRINITY_DN72119_c2_g2_i1	gi|7292460|gb|AAF47864.1|	61.54	65	25	0	128	192	699	505	2e-22	94.0	195	82.98	(AE003480) CG1259 gene product [Drosophila melanogaster]
TRINITY_DN71693_c0_g1_i2	gi|7298252|gb|AAF53484.1|	36.31	179	110	4	258	434	1127	1657	4e-27	115	531	112.98	(AE003648) l(2)35Ea gene product [Drosophila melanogaster]
TRINITY_DN68495_c0_g1_i1	gi|7291662|gb|AAF47084.1|	42.05	88	40	2	502	589	1152	922	5e-12	68.9	231	38.44	(AE003462) ken gene product [Drosophila melanogaster]
TRINITY_DN67844_c0_g1_i1	gi|7291847|gb|AAF47266.1|	46.08	217	116	1	4	220	429	1076	3e-60	198	648	290.58	(AE003465) BcDNA:GH04753 gene product [Drosophila melanogaster]
TRINITY_DN84228_c0_g1_i1	gi|7290082|gb|AAF45548.1|	38.54	96	45	4	670	765	131	376	6e-10	59.3	246	32.16	(AE003418) EG:34F3.7 gene product [Drosophila melanogaster]
TRINITY_DN73783_c0_g3_i1	gi|10728486|gb|AAF46089.2|	24.31	181	120	6	11	182	521	3	5e-13	65.9	519	240.28	(AE003435) CG15766 gene product [Drosophila melanogaster]
TRINITY_DN5372_c0_g2_i1	gi|7294638|gb|AAF49976.1|	68.24	148	46	1	1072	1219	38	478	9e-52	182	441	36.18	(AE003543) CG6938 gene product [Drosophila melanogaster]
TRINITY_DN9878_c0_g1_i1	gi|7303344|gb|AAF58403.1|	23.91	184	108	5	169	352	510	55	5e-08	52.8	456	102.47	(AE003819) Dp gene product [Drosophila melanogaster]
TRINITY_DN79966_c0_g6_i2	gi|7290408|gb|AAF45865.1|	29.69	320	215	3	216	534	755	1687	2e-48	184	933	149.52	(AE003427) dnc gene product [Drosophila melanogaster]
TRINITY_DN75509_c3_g4_i11	gi|7300864|gb|AAF56005.1|	43.61	227	125	2	46	272	793	122	1e-69	219	672	241.73	(AE003739) CG5377 gene product [Drosophila melanogaster]
TRINITY_DN72213_c0_g2_i1	gi|10727855|gb|AAF49322.2|	66.09	115	36	1	108	219	1	345	3e-26	100	345	152.65	(AE003523) CG6259 gene product [Drosophila melanogaster]
TRINITY_DN25405_c0_g1_i1	gi|7295013|gb|AAF50341.1|	38.54	205	106	4	346	550	557	3	5e-35	132	555	91.89	(AE003553) CG5064 gene product [Drosophila melanogaster]
TRINITY_DN69970_c1_g3_i1	gi|7292296|gb|AAF47704.1|	67.54	191	62	0	52	242	311	883	1e-91	276	573	236.78	(AE003476) Jafrac2 gene product [Drosophila melanogaster]
TRINITY_DN18927_c0_g1_i1	gi|7301255|gb|AAF56385.1|	61.90	126	48	0	89	214	378	1	6e-55	176	378	151.81	(AE003750) CG11790 gene product [Drosophila melanogaster]
TRINITY_DN84328_c0_g1_i1	gi|7295656|gb|AAF50962.1|	33.92	171	92	4	15	167	39	542	5e-20	85.5	504	197.65	(AE003575) CG2837 gene product [Drosophila melanogaster]
TRINITY_DN78997_c2_g1_i2	gi|7295017|gb|AAF50345.1|	33.33	201	113	6	285	471	4	585	5e-28	112	582	122.27	(AE003553) CG5653 gene product [Drosophila melanogaster]
TRINITY_DN48735_c0_g1_i1	gi|7291263|gb|AAF46694.1|	33.33	150	89	5	68	212	124	555	1e-08	56.2	432	119.01	(AE003453) CG15658 gene product [Drosophila melanogaster]
TRINITY_DN79906_c0_g4_i1	gi|7292212|gb|AAF47622.1|	38.52	270	113	6	755	1014	673	1353	2e-40	161	681	32.65	(AE003474) CG8970 gene product [Drosophila melanogaster]
TRINITY_DN79038_c3_g3_i3	gi|7294695|gb|AAF50032.1|	25.93	216	129	5	1	212	2648	3214	4e-18	84.7	567	236.25	(AE003544) CG7339 gene product [Drosophila melanogaster]
TRINITY_DN72398_c0_g1_i3	gi|7300367|gb|AAF55526.1|	91.87	123	10	0	26	148	665	297	1e-61	199	369	249.32	(AE003721) eIF-1A gene product [Drosophila melanogaster]
TRINITY_DN72297_c0_g1_i4	gi|7292975|gb|AAF48364.1|	26.92	156	79	2	104	224	695	1162	3e-12	65.5	468	206.17	(AE003495) CG13404 gene product [Drosophila melanogaster]
TRINITY_DN70310_c0_g1_i3	gi|7290610|gb|AAF46059.1|	23.26	301	198	7	44	331	1270	428	5e-10	60.8	843	218.39	(AE003435) Tre gene product [Drosophila melanogaster]
TRINITY_DN78696_c0_g1_i4	gi|7291568|gb|AAF46992.1|	32.81	256	144	8	27	259	369	1121	1e-39	147	753	181.45	(AE003460) CG9889 gene product [Drosophila melanogaster]
TRINITY_DN79085_c0_g1_i1	gi|7294419|gb|AAF49764.1|	32.54	126	75	3	151	269	2515	2147	2e-09	58.5	369	127.24	(AE003536) CG6833 gene product [Drosophila melanogaster]
TRINITY_DN77370_c1_g2_i3	gi|7290101|gb|AAF45566.1|	27.14	210	145	4	150	358	614	6	2e-19	87.0	609	137.16	(AE003419) EG:BACR7A4.20 gene product [Drosophila melanogaster]
TRINITY_DN45101_c0_g1_i1	gi|7289248|gb|AAF45362.1|	48.84	86	41	1	46	131	10	258	8e-23	89.0	249	180.43	(AE003176) CG18257 gene product [Drosophila melanogaster]
TRINITY_DN79235_c0_g2_i1	gi|10727880|gb|AAG22314.1|	36.17	141	89	1	912	1051	19	441	6e-24	105	423	40.25	(AE003526) CG18861 gene product [Drosophila melanogaster]
TRINITY_DN73738_c1_g2_i2	gi|7295902|gb|AAF51201.1|	38.14	666	356	11	10	628	53	2023	4e-142	456	1971	133.63	(AE003582) CG3131 gene product [Drosophila melanogaster]
TRINITY_DN53610_c0_g1_i1	gi|7303270|gb|AAF58331.1|	43.88	139	70	4	72	210	485	93	1e-28	108	393	167.23	(AE003817) CG6347 gene product [Drosophila melanogaster]
TRINITY_DN77121_c0_g2_i1	gi|7294863|gb|AAF50194.1|	33.94	109	59	3	281	382	934	626	2e-07	54.3	309	35.23	(AE003550) CG6718 gene product [Drosophila melanogaster]
TRINITY_DN70315_c0_g1_i4	gi|7292848|gb|AAF48241.1|	39.57	139	84	0	102	240	3213	3629	2e-30	121	417	170.20	(AE003491) REG gene product [Drosophila melanogaster]
TRINITY_DN79817_c0_g1_i6	gi|7297565|gb|AAF52819.1|	34.07	91	52	3	18	106	1071	1325	9e-06	40.4	255	219.83	(AE003626) CG4537 gene product [Drosophila melanogaster]
TRINITY_DN78985_c0_g2_i3	gi|7300724|gb|AAF55870.1|	46.31	339	161	5	476	810	10	975	8e-97	310	966	109.90	(AE003734) e gene product [Drosophila melanogaster]
TRINITY_DN59339_c0_g1_i1	gi|7293139|gb|AAF48523.1|	40.88	181	104	2	177	354	718	1260	2e-37	150	543	68.73	(AE003500) CG8565 gene product [Drosophila melanogaster]
TRINITY_DN80119_c0_g1_i3	gi|7303086|gb|AAF58153.1|	40.15	137	61	5	1527	1643	76	483	4e-07	55.8	408	20.42	(AE003811) CG16805 gene product [Drosophila melanogaster]
TRINITY_DN79864_c0_g3_i2	gi|7294617|gb|AAF49956.1|	63.86	83	30	0	514	596	1	249	5e-27	108	249	29.12	(AE003542) CG5645 gene product [Drosophila melanogaster]
TRINITY_DN69023_c0_g1_i1	gi|7290588|gb|AAF46038.1|	26.50	200	116	5	533	707	707	126	2e-14	75.5	582	80.95	(AE003434) CG3239 gene product [Drosophila melanogaster]
TRINITY_DN79272_c0_g2_i3	gi|7290321|gb|AAF45781.1|	38.46	91	48	4	45	127	199	471	6e-11	58.9	273	195.00	(AE003424) tko gene product [alt 1] [Drosophila melanogaster]
TRINITY_DN71881_c0_g1_i3	gi|7297440|gb|AAF52698.1|	39.38	226	122	6	31	251	92	739	4e-42	160	648	103.68	(AE003622) CG9287 gene product [Drosophila melanogaster]
TRINITY_DN76480_c0_g2_i1	gi|7297045|gb|AAF52314.1|	24.04	183	135	3	63	244	554	15	9e-16	74.7	540	160.24	(AE003612) CG18340 gene product [Drosophila melanogaster]
TRINITY_DN66752_c0_g1_i1	gi|7301135|gb|AAF56268.1|	34.78	644	344	17	1	588	27	1898	2e-95	318	1872	317.83	(AE003747) CG5706 gene product [Drosophila melanogaster]
TRINITY_DN48724_c0_g1_i1	gi|7294546|gb|AAF49887.1|	24.60	252	140	12	143	360	26	733	8e-12	67.0	708	136.68	(AE003540) CG11002 gene product [Drosophila melanogaster]
TRINITY_DN9752_c0_g1_i1	gi|7298990|gb|AAF54193.1|	72.97	185	44	2	10	192	1	543	6e-79	243	543	198.18	(AE003677) CG9667 gene product [Drosophila melanogaster]
TRINITY_DN68258_c0_g1_i2	gi|7302196|gb|AAF57292.1|	28.64	206	124	7	315	501	953	348	5e-16	80.5	606	119.76	(AE003784) dream gene product [Drosophila melanogaster]
TRINITY_DN76900_c2_g3_i1	gi|7303018|gb|AAF58088.1|	23.53	459	303	12	2	442	265	1551	3e-34	134	1287	284.73	(AE003808) CG8366 gene product [Drosophila melanogaster]
TRINITY_DN74637_c0_g1_i1	gi|7298047|gb|AAF53288.1|	48.91	92	46	1	118	208	731	1006	8e-25	100	276	127.78	(AE003639) CG6523 gene product [Drosophila melanogaster]
TRINITY_DN80827_c0_g6_i1	gi|10728878|gb|AAF53837.2|	72.37	532	145	2	1106	1636	1595	3	0.0	793	1593	78.20	(AE003663) Lar gene product [Drosophila melanogaster]
TRINITY_DN78673_c0_g1_i10	gi|7299027|gb|AAF54229.1|	27.34	278	166	12	255	518	1895	1128	4e-12	69.3	768	147.41	(AE003678) CG9601 gene product [Drosophila melanogaster]
TRINITY_DN80800_c1_g1_i2	gi|7300979|gb|AAF56117.1|	37.21	129	72	4	2	123	292	672	9e-16	78.6	381	59.25	(AE003742) CG6755 gene product [Drosophila melanogaster]
TRINITY_DN94892_c0_g1_i1	gi|7293308|gb|AAF48688.1|	30.61	343	181	7	249	587	1071	202	1e-44	168	870	83.02	(AE003504) CG9059 gene product [Drosophila melanogaster]
TRINITY_DN47022_c0_g1_i1	gi|7297747|gb|AAF52998.1|	34.90	149	79	2	138	286	4	396	2e-12	63.9	393	131.44	(AE003629) CG6443 gene product [Drosophila melanogaster]
TRINITY_DN77970_c0_g4_i2	gi|7296430|gb|AAF51717.1|	25.45	165	110	4	49	208	752	282	7e-15	77.0	471	58.88	(AE003594) BcDNA:GH11973 gene product [alt 2] [Drosophila melanogaster]
TRINITY_DN70539_c0_g1_i1	gi|7292282|gb|AAF47690.1|	37.93	522	284	17	143	651	147	1631	1e-87	290	1485	222.97	(AE003476) CG2103 gene product [alt 2] [Drosophila melanogaster]
TRINITY_DN87556_c0_g1_i1	gi|7293453|gb|AAF48829.1|	66.27	83	28	0	225	307	4	252	5e-36	127	249	81.11	(AE003508) CG6179 gene product [Drosophila melanogaster]
TRINITY_DN80190_c0_g2_i1	gi|7295794|gb|AAF51096.1|	42.82	397	211	8	452	834	1924	3108	2e-92	325	1185	86.12	(AE003579) CG3229 gene product [Drosophila melanogaster]
TRINITY_DN60417_c0_g1_i1	gi|7291217|gb|AAF46649.1|	57.89	228	95	1	830	1057	6	686	4e-76	261	681	63.29	(AE003452) CG3216 gene product [Drosophila melanogaster]
TRINITY_DN78103_c0_g1_i4	gi|7291308|gb|AAF46738.1|	33.05	581	341	18	1	557	2030	360	9e-77	260	1671	297.33	(AE003454) Jhe gene product [Drosophila melanogaster]
TRINITY_DN73743_c1_g1_i2	gi|7302871|gb|AAF57944.1|	72.32	224	62	0	1	224	2610	1939	6e-102	325	672	174.55	(AE003805) EG:EG0003.3 gene product [Drosophila melanogaster]
TRINITY_DN80981_c0_g2_i2	gi|7292178|gb|AAF47589.1|	44.96	129	66	2	20	147	2260	2634	2e-25	105	375	206.04	(AE003473) Aprt gene product [Drosophila melanogaster]
TRINITY_DN79198_c0_g2_i4	gi|7294178|gb|AAF49531.1|	25.66	152	90	3	6	156	4202	4591	4e-11	61.6	390	246.84	(AE003528) CG5161 gene product [Drosophila melanogaster]
TRINITY_DN75855_c0_g3_i3	gi|7290170|gb|AAF45633.1|	32.95	258	142	11	30	272	732	7	1e-24	105	726	239.60	(AE003421) EG:80H7.3 gene product [Drosophila melanogaster]
TRINITY_DN110429_c0_g1_i1	gi|7297365|gb|AAF52625.1|	67.29	107	35	0	286	392	2	322	4e-33	122	321	75.00	(AE003620) CG8282 gene product [Drosophila melanogaster]
TRINITY_DN84687_c0_g1_i1	gi|7297683|gb|AAF52935.1|	63.77	138	50	0	171	308	481	68	1e-43	150	414	131.43	(AE003628) CG5362 gene product [Drosophila melanogaster]
TRINITY_DN73036_c0_g1_i2	gi|7293785|gb|AAF49153.1|	68.85	61	19	0	100	160	440	258	1e-20	87.4	183	89.71	(AE003516) CG9283 gene product [Drosophila melanogaster]
TRINITY_DN78404_c0_g1_i1	gi|7291835|gb|AAF47255.1|	71.72	145	41	0	340	484	442	8	4e-75	238	435	76.58	(AE003464) CG4859 gene product [Drosophila melanogaster]
TRINITY_DN76043_c0_g3_i1	gi|7291065|gb|AAF46502.1|	49.75	201	99	1	1	201	602	6	2e-56	186	597	197.68	(AE003447) CG2994 gene product [Drosophila melanogaster]
TRINITY_DN106130_c0_g1_i1	gi|7293397|gb|AAF48774.1|	37.76	241	127	7	343	576	675	1	9e-39	143	675	111.20	(AE003507) CG7846 gene product [Drosophila melanogaster]
TRINITY_DN73944_c0_g2_i1	gi|7291000|gb|AAF46438.1|	53.95	152	54	4	4	152	798	382	4e-42	150	417	173.75	(AE003446) CG7041 gene product [Drosophila melanogaster]
TRINITY_DN73255_c3_g2_i1	gi|7296121|gb|AAF51415.1|	22.34	197	137	7	221	408	3681	3112	1e-06	52.0	570	107.34	(AE003587) CG4715 gene product [Drosophila melanogaster]
TRINITY_DN68467_c0_g1_i2	gi|7290346|gb|AAF45805.1|	24.62	264	180	5	2	261	846	100	3e-15	73.6	747	282.95	(AE003425) CG2650 gene product [Drosophila melanogaster]
TRINITY_DN98383_c0_g1_i1	gi|7291896|gb|AAF47314.1|	95.95	74	3	0	10	83	231	452	2e-43	152	222	49.44	(AE003466) gsb-n gene product [Drosophila melanogaster]
TRINITY_DN71780_c0_g2_i1	gi|7290179|gb|AAF45642.1|	30.61	98	55	2	24	108	857	1150	4e-07	50.1	294	139.34	(AE003421) EG:196F3.2 gene product [Drosophila melanogaster]
TRINITY_DN85044_c0_g1_i1	gi|7290155|gb|AAF45619.1|	91.89	37	3	0	374	410	255	145	9e-17	78.2	111	25.06	(AE003420) EG:132E8.4 gene product [Drosophila melanogaster]
TRINITY_DN76980_c0_g3_i4	gi|7293503|gb|AAF48878.1|	43.18	44	25	0	29	72	686	817	8e-06	43.9	132	40.74	(AE003509) CG12609 gene product [Drosophila melanogaster]
TRINITY_DN19696_c0_g1_i1	gi|7294498|gb|AAF49840.1|	45.45	143	71	1	203	338	11	439	9e-39	139	429	126.92	(AE003539) CG11251 gene product [Drosophila melanogaster]
TRINITY_DN76287_c0_g1_i2	gi|10727371|gb|AAF51231.2|	31.87	160	106	3	16	173	134	610	1e-21	90.1	477	253.72	(AE003582) CG17301 gene product [Drosophila melanogaster]
TRINITY_DN107210_c0_g1_i1	gi|7293626|gb|AAF48998.1|	31.45	159	108	1	11	168	3	479	1e-23	94.4	477	244.62	(AE003512) CG14216 gene product [Drosophila melanogaster]
TRINITY_DN88627_c0_g1_i1	gi|7300119|gb|AAF55287.1|	58.76	97	36	1	6	102	143	421	5e-37	126	279	199.29	(AE003712) mtSSB gene product [Drosophila melanogaster]
TRINITY_DN74019_c0_g2_i3	gi|7294691|gb|AAF50028.1|	42.83	544	288	12	1	537	227	1810	2e-127	402	1584	275.48	(AE003544) CG7334 gene product [Drosophila melanogaster]
TRINITY_DN69605_c0_g1_i2	gi|7292930|gb|AAF48321.1|	35.53	349	215	6	19	366	1154	135	5e-65	218	1020	260.20	(AE003493) CG10996 gene product [Drosophila melanogaster]
TRINITY_DN62558_c0_g2_i2	gi|7294882|gb|AAF50212.1|	45.31	192	105	0	39	230	720	1295	4e-52	179	576	237.04	(AE003551) ATPsyn-b gene product [Drosophila melanogaster]
TRINITY_DN73451_c0_g1_i1	gi|7304113|gb|AAF59150.1|	39.74	385	216	6	8	386	1366	242	6e-92	288	1125	285.53	(AE003839) Odc1 gene product [Drosophila melanogaster]
TRINITY_DN81069_c0_g2_i3	gi|7291898|gb|AAF47316.1|	30.07	153	90	4	30	169	3277	3723	1e-11	65.5	447	156.29	(AE003466) gol gene product [Drosophila melanogaster]
TRINITY_DN50701_c0_g1_i2	gi|7290160|gb|AAF45624.1|	34.52	84	49	3	316	396	348	106	8e-06	43.9	243	59.27	(AE003420) EG:BACN32G11.1 gene product [Drosophila melanogaster]
TRINITY_DN75505_c0_g1_i3	gi|7291005|gb|AAF46443.1|	43.72	462	250	4	10	464	2393	1017	2e-120	397	1377	112.04	(AE003446) CG7766 gene product [Drosophila melanogaster]
TRINITY_DN49492_c0_g2_i1	gi|7292316|gb|AAF47723.1|	65.09	212	74	0	37	248	748	113	2e-102	304	636	240.00	(AE003477) CG12079 gene product [Drosophila melanogaster]
TRINITY_DN79874_c0_g2_i5	gi|7292230|gb|AAF47640.1|	20.95	148	112	2	639	784	12935	13369	2e-06	52.4	435	50.94	(AE003474) CG9004 gene product [Drosophila melanogaster]
TRINITY_DN78521_c0_g4_i1	gi|7294064|gb|AAF49419.1|	29.88	405	211	7	162	563	213	1217	7e-38	148	1005	146.29	(AE003526) Dbp73D gene product [Drosophila melanogaster]
TRINITY_DN79326_c0_g1_i1	gi|7301670|gb|AAF56785.1|	32.05	699	380	18	2	682	3480	1615	7e-92	317	1866	273.21	(AE003765) CG1345 gene product [Drosophila melanogaster]
TRINITY_DN73621_c0_g2_i6	gi|7290203|gb|AAF45665.1|	38.54	96	50	4	302	397	1701	1961	2e-13	73.6	261	41.30	(AE003422) Adar gene product [Drosophila melanogaster]
TRINITY_DN65205_c0_g1_i1	gi|7292457|gb|AAF47861.1|	63.24	68	25	0	52	119	327	124	2e-24	95.9	204	106.25	(AE003480) CG15006 gene product [Drosophila melanogaster]
TRINITY_DN69049_c0_g3_i1	gi|7303792|gb|AAF58840.1|	84.38	32	5	0	904	935	283	378	2e-06	45.4	96	10.11	(AE003830) Pfk gene product [alt 1] [Drosophila melanogaster]
TRINITY_DN61646_c0_g2_i1	gi|7293005|gb|AAF48392.1|	53.79	145	64	1	13	157	133	558	1e-34	132	426	127.93	(AE003497) CG14407 gene product [Drosophila melanogaster]
TRINITY_DN79169_c2_g1_i1	gi|7299083|gb|AAF54283.1|	34.46	148	81	3	530	677	28	423	7e-18	84.3	396	55.85	(AE003680) CG9801 gene product [alt 1] [Drosophila melanogaster]
TRINITY_DN75823_c1_g3_i1	gi|7300425|gb|AAF55582.1|	42.70	89	31	1	88	176	620	414	2e-15	76.6	207	28.51	(AE003723) CG7706 gene product [Drosophila melanogaster]
TRINITY_DN9298_c0_g1_i1	gi|7296937|gb|AAF52210.1|	67.66	303	96	2	1	302	19	924	2e-153	436	906	295.11	(AE003608) BcDNA:GM14618 gene product [Drosophila melanogaster]
TRINITY_DN75248_c1_g12_i9	gi|7290489|gb|AAF45943.1|	41.46	738	417	9	1	734	2370	190	0.0	572	2181	280.69	(AE003430) CG3626 gene product [Drosophila melanogaster]
TRINITY_DN106251_c0_g1_i1	gi|7303555|gb|AAF58609.1|	61.41	368	139	3	120	485	1272	172	2e-156	455	1101	225.61	(AE003824) CG8983 gene product [Drosophila melanogaster]
TRINITY_DN73460_c0_g2_i7	gi|7291699|gb|AAF47121.1|	28.07	114	79	1	21	134	355	687	8e-08	52.8	333	125.19	(AE003462) CG10904 gene product [Drosophila melanogaster]
TRINITY_DN70605_c0_g1_i2	gi|7290894|gb|AAF46335.1|	33.60	250	155	5	175	420	1160	1888	1e-37	145	729	164.56	(AE003443) CG10959 gene product [Drosophila melanogaster]
TRINITY_DN26621_c0_g1_i1	gi|7296365|gb|AAF51654.1|	66.18	68	22	1	48	115	281	81	7e-19	85.9	201	26.55	(AE003592) CG3116 gene product [Drosophila melanogaster]
TRINITY_DN81128_c4_g1_i2	gi|7289394|gb|AAF45401.1|	46.55	58	28	1	6	63	7232	7068	1e-10	60.1	165	105.10	(AE003213) CG15215 gene product [Drosophila melanogaster]
TRINITY_DN80774_c1_g2_i4	gi|7294263|gb|AAF49614.1|	31.71	123	70	2	337	445	13949	14317	1e-10	64.7	369	73.95	(AE003530) CG7764 gene product [Drosophila melanogaster]
TRINITY_DN101947_c0_g1_i1	gi|7297671|gb|AAF52923.1|	43.71	151	84	1	66	215	2	454	1e-39	137	453	179.05	(AE003628) CG5045 gene product [Drosophila melanogaster]
TRINITY_DN76085_c0_g2_i1	gi|7292377|gb|AAF47783.1|	34.41	247	129	7	57	296	1420	758	2e-30	122	663	181.15	(AE003478) CG10357 gene product [Drosophila melanogaster]
TRINITY_DN77719_c0_g14_i1	gi|7299454|gb|AAF54643.1|	56.31	103	45	0	15	117	314	6	5e-42	141	309	143.72	(AE003691) CG14704 gene product [Drosophila melanogaster]
TRINITY_DN70434_c0_g1_i1	gi|7294337|gb|AAF49686.1|	23.96	192	128	7	106	294	3096	2566	2e-12	68.6	531	155.72	(AE003532) CG17166 gene product [Drosophila melanogaster]
TRINITY_DN84043_c0_g1_i1	gi|7294182|gb|AAF49535.1|	52.94	51	22	1	672	722	167	313	1e-08	55.5	147	15.96	(AE003528) Taf110 gene product [alt 2] [Drosophila melanogaster]
TRINITY_DN68131_c0_g1_i1	gi|7299632|gb|AAF54816.1|	26.67	240	163	3	54	293	160	840	6e-15	75.1	681	180.16	(AE003696) CG5844 gene product [Drosophila melanogaster]
TRINITY_DN71132_c0_g1_i1	gi|7296291|gb|AAF51581.1|	31.97	147	89	4	751	888	2369	2803	4e-18	90.1	435	48.33	(AE003591) CG5528 gene product [Drosophila melanogaster]
TRINITY_DN18824_c0_g1_i1	gi|7296102|gb|AAF51396.1|	40.00	85	49	2	310	394	6	254	1e-12	68.2	249	58.31	(AE003587) CG4947 gene product [Drosophila melanogaster]
TRINITY_DN76588_c1_g3_i1	gi|7300942|gb|AAF56081.1|	35.71	84	49	2	138	221	1852	2088	1e-08	57.4	237	55.90	(AE003741) CG6688 gene product [Drosophila melanogaster]
TRINITY_DN72711_c0_g1_i1	gi|7292711|gb|AAF48108.1|	33.22	298	197	2	24	319	1172	279	2e-41	151	894	273.39	(AE003487) CG15739 gene product [Drosophila melanogaster]
TRINITY_DN70594_c0_g1_i1	gi|7294574|gb|AAF49914.1|	39.94	313	171	4	4	300	209	1144	4e-73	236	936	312.00	(AE003541) CG10657 gene product [Drosophila melanogaster]
TRINITY_DN76772_c0_g6_i1	gi|7291267|gb|AAF46698.1|	39.20	324	192	2	130	452	1037	78	2e-85	270	960	204.26	(AE003453) CG15661 gene product [Drosophila melanogaster]
TRINITY_DN69818_c0_g1_i5	gi|7291647|gb|AAF47069.1|	39.29	588	300	9	56	632	226	1851	4e-121	394	1626	135.39	(AE003462) CG5549 gene product [Drosophila melanogaster]
TRINITY_DN43916_c0_g2_i1	gi|7303074|gb|AAF58141.1|	39.04	146	58	5	480	625	345	1	5e-14	70.9	345	48.25	(AE003811) CG8171 gene product [Drosophila melanogaster]
TRINITY_DN70774_c4_g2_i1	gi|7290362|gb|AAF45821.1|	39.90	203	121	1	294	496	513	1118	2e-42	159	606	116.99	(AE003425) EG:95B7.7 gene product [Drosophila melanogaster]
TRINITY_DN69012_c0_g1_i5	gi|7299340|gb|AAF54533.1|	45.24	84	43	1	296	376	1602	1351	7e-16	80.1	252	60.72	(AE003687) hth gene product [Drosophila melanogaster]
TRINITY_DN60231_c0_g2_i1	gi|7290887|gb|AAF46328.1|	27.06	85	62	0	497	581	434	180	1e-09	58.5	255	34.32	(AE003443) CG10958 gene product [Drosophila melanogaster]
TRINITY_DN76591_c0_g1_i3	gi|7296387|gb|AAF51675.1|	26.56	192	104	4	686	843	4059	3493	1e-14	79.7	567	46.86	(AE003593) CG10577 gene product [Drosophila melanogaster]
TRINITY_DN81026_c0_g1_i6	gi|10728459|gb|AAF45923.2|	44.76	248	121	3	223	464	14006	14719	1e-61	223	714	140.28	(AE003430) EG:EG0007.7 gene product [Drosophila melanogaster]
TRINITY_DN8379_c0_g2_i1	gi|7294261|gb|AAF49612.1|	26.83	123	85	4	96	217	3	359	5e-06	45.8	357	106.89	(AE003530) CG12304 gene product [Drosophila melanogaster]
TRINITY_DN78961_c0_g1_i3	gi|7290849|gb|AAF46291.1|	31.28	195	124	6	55	247	11	571	2e-14	74.3	561	174.77	(AE003442) CG1444 gene product [Drosophila melanogaster]
TRINITY_DN100162_c0_g1_i1	gi|7297661|gb|AAF52913.1|	71.40	507	139	2	266	771	3	1508	0.0	783	1506	195.33	(AE003628) RnrL gene product [Drosophila melanogaster]
TRINITY_DN47024_c0_g3_i1	gi|10727641|gb|AAG22284.1|	90.62	32	3	0	124	155	226	131	5e-14	65.5	96	52.17	(AE003826) span gene product [Drosophila melanogaster]
TRINITY_DN78948_c0_g1_i1	gi|10727067|gb|AAF47051.2|	27.97	311	162	12	58	350	3095	2295	1e-18	90.1	801	156.14	(AE003461) l(2)tid gene product [Drosophila melanogaster]
TRINITY_DN113313_c0_g1_i1	gi|7291991|gb|AAF47406.1|	36.31	168	102	3	10	175	18	512	6e-27	104	495	232.39	(AE003469) CG12015 gene product [Drosophila melanogaster]
TRINITY_DN80498_c1_g3_i3	gi|7289833|gb|AAF45452.1|	59.57	141	47	3	278	409	1	420	2e-43	157	420	62.04	(AE002828) Rad21 gene product [Drosophila melanogaster]
TRINITY_DN97491_c0_g1_i1	gi|7299869|gb|AAF55045.1|	88.12	101	12	0	29	129	346	44	3e-63	192	303	234.88	(AE003704) RpII15 gene product [Drosophila melanogaster]
TRINITY_DN70899_c0_g5_i1	gi|7295051|gb|AAF50378.1|	38.54	96	51	3	51	141	756	478	2e-09	57.8	279	82.79	(AE003554) h gene product [Drosophila melanogaster]
TRINITY_DN79623_c0_g1_i1	gi|10728401|gb|AAG22387.1|	34.86	370	213	10	29	380	558	1637	1e-52	192	1080	246.01	(AE003422) EG:39E1.1 gene product [alt 2] [Drosophila melanogaster]
TRINITY_DN75502_c0_g4_i2	gi|7293153|gb|AAF48537.1|	38.03	213	123	3	141	352	896	282	5e-28	115	615	127.86	(AE003500) CycD gene product [Drosophila melanogaster]
TRINITY_DN78865_c0_g18_i3	gi|7294049|gb|AAF49404.1|	46.34	41	21	1	817	856	1050	928	1e-06	50.1	123	7.24	(AE003526) CG9715 gene product [Drosophila melanogaster]
TRINITY_DN78095_c0_g2_i5	gi|7300343|gb|AAF55502.1|	32.41	216	144	2	752	966	1282	638	3e-29	122	645	66.43	(AE003721) CG7212 gene product [Drosophila melanogaster]
TRINITY_DN72474_c6_g2_i4	gi|7291460|gb|AAF46886.1|	32.54	252	151	8	286	532	2696	1983	8e-22	100	714	132.71	(AE003458) CG9952 gene product [Drosophila melanogaster]
TRINITY_DN62910_c0_g1_i1	gi|7294224|gb|AAF49576.1|	64.71	102	11	1	1	77	213	518	2e-26	99.0	306	397.40	(AE003529) CG18081 gene product [Drosophila melanogaster]
TRINITY_DN72819_c0_g1_i3	gi|7300033|gb|AAF55204.1|	37.03	1931	990	50	62	1795	5806	101	0.0	1096	5706	315.42	(AE003709) CG5205 gene product [Drosophila melanogaster]
TRINITY_DN70086_c1_g1_i1	gi|7296094|gb|AAF51389.1|	26.64	518	305	15	73	566	237	1637	1e-40	157	1401	210.68	(AE003586) CG5397 gene product [Drosophila melanogaster]
TRINITY_DN43204_c0_g1_i1	gi|7297208|gb|AAF52474.1|	64.81	54	17	1	124	175	428	267	7e-11	64.7	162	9.27	(AE003615) ade3 gene product [Drosophila melanogaster]
TRINITY_DN78681_c1_g4_i3	gi|7304053|gb|AAF59092.1|	36.42	346	211	5	32	372	1028	3	3e-61	209	1026	198.84	(AE003837) Cyp4ad1 gene product [Drosophila melanogaster]
TRINITY_DN60501_c0_g1_i1	gi|7299094|gb|AAF54294.1|	23.08	247	148	6	21	251	121	783	2e-11	62.4	663	261.02	(AE003680) CG8359 gene product [Drosophila melanogaster]
TRINITY_DN72591_c0_g1_i1	gi|7293788|gb|AAF49156.1|	38.55	358	208	7	21	374	170	1219	4e-75	243	1050	267.86	(AE003516) CG9449 gene product [Drosophila melanogaster]
TRINITY_DN70258_c0_g1_i3	gi|7296891|gb|AAF52165.1|	40.85	541	293	10	78	606	1662	85	1e-128	396	1578	254.93	(AE003607) abs gene product [Drosophila melanogaster]
TRINITY_DN68674_c0_g1_i4	gi|7299545|gb|AAF54731.1|	22.96	331	195	12	23	327	100	990	1e-06	47.0	891	260.53	(AE003694) CG3397 gene product [Drosophila melanogaster]
TRINITY_DN74133_c0_g1_i1	gi|7291268|gb|AAF46699.1|	37.89	95	56	1	865	959	1372	1647	4e-09	60.5	276	25.77	(AE003453) CG18375 gene product [Drosophila melanogaster]
TRINITY_DN79891_c0_g3_i2	gi|7299928|gb|AAF55102.1|	41.94	124	39	5	2553	2668	301	5	6e-16	79.3	297	9.19	(AE003706) CG14858 gene product [Drosophila melanogaster]
TRINITY_DN71311_c1_g2_i5	gi|7291286|gb|AAF46717.1|	30.84	227	129	9	38	255	173	796	1e-20	90.9	624	237.26	(AE003453) CG9822 gene product [Drosophila melanogaster]
TRINITY_DN70634_c0_g1_i2	gi|7290649|gb|AAF46098.1|	84.84	376	56	1	1	376	120	1244	0.0	693	1125	299.20	(AE003435) Act5C gene product [Drosophila melanogaster]
TRINITY_DN66047_c0_g2_i2	gi|7298294|gb|AAF53524.1|	36.75	166	88	2	220	382	919	1374	6e-28	115	456	91.20	(AE003650) cact gene product [Drosophila melanogaster]
TRINITY_DN76265_c0_g1_i2	gi|7290756|gb|AAF46202.1|	39.41	340	194	7	54	387	61	1062	4e-66	239	1002	93.30	(AE003438) CG4532 gene product [Drosophila melanogaster]
TRINITY_DN83876_c0_g1_i1	gi|7291410|gb|AAF46837.1|	27.81	187	115	9	451	632	265	780	4e-06	46.2	516	66.58	(AE003457) CG10955 gene product [Drosophila melanogaster]
TRINITY_DN77052_c1_g2_i2	gi|7301883|gb|AAF56991.1|	57.26	248	87	1	107	354	314	1000	4e-95	312	687	108.87	(AE003772) CG7921 gene product [Drosophila melanogaster]
TRINITY_DN77681_c0_g1_i11	gi|7297897|gb|AAF53143.1|	55.85	410	168	5	63	460	1652	2878	6e-138	437	1227	265.58	(AE003634) CG12264 gene product [Drosophila melanogaster]
TRINITY_DN40150_c0_g1_i1	gi|7295062|gb|AAF50389.1|	43.69	222	121	1	143	364	3	656	7e-55	187	654	118.48	(AE003554) CG6372 gene product [alt 2] [Drosophila melanogaster]
TRINITY_DN93040_c0_g1_i1	gi|7294079|gb|AAF49434.1|	62.07	58	22	0	108	165	202	375	2e-20	87.4	174	41.73	(AE003526) Su(P) gene product [Drosophila melanogaster]
TRINITY_DN77147_c0_g2_i10	gi|7291119|gb|AAF46554.1|	43.55	62	33	2	191	251	3786	3968	3e-07	51.6	183	66.55	(AE003449) CG2974 gene product [Drosophila melanogaster]
TRINITY_DN89083_c0_g1_i1	gi|7295356|gb|AAF50674.1|	76.47	119	28	0	697	815	3	359	4e-57	193	357	39.98	(AE003563) Trn gene product [Drosophila melanogaster]
TRINITY_DN69663_c1_g1_i1	gi|7301886|gb|AAF56994.1|	34.72	193	111	5	257	449	1277	744	7e-28	117	534	116.85	(AE003772) CG7928 gene product [Drosophila melanogaster]
TRINITY_DN74063_c0_g1_i1	gi|7294119|gb|AAF49473.1|	30.36	224	146	5	85	300	610	1275	1e-18	87.8	666	175.26	(AE003527) CG4753 gene product [Drosophila melanogaster]
TRINITY_DN78997_c2_g2_i1	gi|7293951|gb|AAF49310.1|	32.44	262	160	6	32	286	127	882	1e-27	112	756	161.54	(AE003523) CG7460 gene product [Drosophila melanogaster]
TRINITY_DN64927_c1_g1_i1	gi|7303943|gb|AAF58987.1|	58.54	164	66	2	1	163	310	798	6e-62	199	489	296.36	(AE003834) CG8781 gene product [Drosophila melanogaster]
TRINITY_DN66255_c0_g2_i1	gi|7291534|gb|AAF46959.1|	62.87	369	132	3	153	521	1572	481	3e-153	462	1092	174.44	(AE003459) CG3219 gene product [Drosophila melanogaster]
TRINITY_DN29726_c0_g2_i1	gi|7296910|gb|AAF52183.1|	65.20	250	86	1	77	326	755	9	1e-119	349	747	229.14	(AE003608) Trip1 gene product [Drosophila melanogaster]
TRINITY_DN50533_c0_g1_i1	gi|7291478|gb|AAF46904.1|	55.56	117	51	1	237	353	478	825	7e-35	133	348	65.66	(AE003458) CycB gene product [alt 1] [Drosophila melanogaster]
TRINITY_DN75987_c0_g2_i2	gi|7290566|gb|AAF46017.1|	43.75	80	45	0	5	84	7879	8118	3e-08	53.5	240	111.11	(AE003433) snf gene product [Drosophila melanogaster]
TRINITY_DN38668_c0_g1_i1	gi|10728508|gb|AAF46241.2|	31.41	156	104	2	112	265	96	560	5e-19	88.2	465	127.05	(AE003439) Sxl gene product [alt 3] [Drosophila melanogaster]
TRINITY_DN78312_c1_g1_i2	gi|7304037|gb|AAF59079.1|	45.78	83	44	1	2	84	102	347	3e-18	80.5	246	246.00	(AE003836) CG12780 gene product [Drosophila melanogaster]
TRINITY_DN77560_c0_g4_i1	gi|7297588|gb|AAF52842.1|	68.21	195	58	3	3	195	725	147	2e-81	247	579	265.60	(AE003626) RpL13 gene product [Drosophila melanogaster]
TRINITY_DN75482_c0_g2_i1	gi|7292830|gb|AAF48223.1|	34.31	274	159	9	36	307	175	939	2e-43	155	765	229.04	(AE003491) lic gene product [Drosophila melanogaster]
TRINITY_DN79436_c0_g4_i1	gi|7291778|gb|AAF47198.1|	42.65	279	155	3	32	308	154	981	3e-69	246	828	47.97	(AE003464) CG4527 gene product [Drosophila melanogaster]
TRINITY_DN77983_c0_g3_i5	gi|7291983|gb|AAF47398.1|	65.46	194	67	0	154	347	10	591	2e-89	279	582	166.29	(AE003469) CG12030 gene product [Drosophila melanogaster]
TRINITY_DN80416_c0_g1_i6	gi|10728407|gb|AAF45720.2|	33.64	321	118	8	29	256	5048	4092	3e-43	159	957	373.83	(AE003423) EG:22E5.4 gene product [Drosophila melanogaster]
TRINITY_DN56892_c0_g1_i2	gi|7303144|gb|AAF58209.1|	28.57	182	118	4	16	190	536	6	1e-23	94.7	531	273.71	(AE003813) CG10153 gene product [Drosophila melanogaster]
TRINITY_DN75220_c0_g1_i3	gi|7296264|gb|AAF51555.1|	86.84	38	5	0	109	146	1281	1168	2e-14	75.5	114	27.94	(AE003590) M(2)21AB gene product [alt 3] [Drosophila melanogaster]
TRINITY_DN69060_c0_g1_i4	gi|7296636|gb|AAF51917.1|	57.98	119	50	0	1	119	3482	3126	4e-44	156	357	287.90	(AE003600) CG1076 gene product [Drosophila melanogaster]
TRINITY_DN55512_c0_g1_i1	gi|7295198|gb|AAF50521.1|	31.40	86	51	1	1	86	604	371	4e-11	58.2	234	169.57	(AE003558) CG16832 gene product [Drosophila melanogaster]
TRINITY_DN74345_c0_g1_i4	gi|7293525|gb|AAF48899.1|	91.67	36	3	0	2	37	369	476	4e-17	77.4	108	113.68	(AE003510) CG17757 gene product [Drosophila melanogaster]
TRINITY_DN67418_c0_g1_i1	gi|10727868|gb|AAF49346.2|	46.94	49	26	0	21	69	149	3	6e-09	49.7	147	163.33	(AE003524) CG7630 gene product [Drosophila melanogaster]
TRINITY_DN36475_c0_g2_i1	gi|7303730|gb|AAF58779.1|	45.28	53	29	0	275	327	520	678	2e-10	61.2	159	48.62	(AE003829) CG18379 gene product [Drosophila melanogaster]
TRINITY_DN42155_c0_g1_i1	gi|7296929|gb|AAF52202.1|	45.54	112	61	0	25	136	18	353	6e-29	107	336	169.70	(AE003608) CG3887 gene product [Drosophila melanogaster]
TRINITY_DN79410_c1_g1_i2	gi|7301133|gb|AAF56267.1|	90.67	75	7	0	882	956	266	42	4e-37	139	225	9.22	(AE003746) CG6313 gene product [Drosophila melanogaster]
TRINITY_DN76689_c0_g2_i1	gi|7292475|gb|AAF47879.1|	36.62	213	98	5	205	381	197	832	3e-35	134	636	159.80	(AE003480) CG1316 gene product [Drosophila melanogaster]
TRINITY_DN60454_c0_g1_i1	gi|7295293|gb|AAF50614.1|	21.32	258	174	6	465	697	384	1145	1e-10	65.1	762	73.69	(AE003560) CG8633 gene product [Drosophila melanogaster]
TRINITY_DN47672_c0_g1_i1	gi|7292031|gb|AAF47445.1|	25.83	120	76	4	19	131	172	513	2e-09	53.9	342	240.85	(AE003470) LysX gene product [Drosophila melanogaster]
TRINITY_DN78048_c0_g2_i1	gi|7304021|gb|AAF59063.1|	39.89	178	88	5	126	294	4707	4204	9e-27	114	504	124.75	(AE003836) CG8635 gene product [Drosophila melanogaster]
TRINITY_DN80599_c0_g2_i1	gi|7290790|gb|AAF46235.1|	47.11	121	64	0	16	136	5343	5705	7e-32	125	363	173.68	(AE003439) CG4593 gene product [Drosophila melanogaster]
TRINITY_DN80272_c0_g3_i4	gi|7290174|gb|AAF45637.1|	42.42	66	36	2	146	211	491	300	4e-13	67.0	192	60.76	(AE003421) EG:80H7.5 gene product [Drosophila melanogaster]
TRINITY_DN70749_c0_g1_i1	gi|7296459|gb|AAF51746.1|	37.76	98	51	3	36	129	901	1176	5e-14	72.0	276	96.50	(AE003594) CG14575 gene product [Drosophila melanogaster]
TRINITY_DN65542_c0_g1_i1	gi|7292169|gb|AAF47580.1|	77.46	71	16	0	44	114	231	443	2e-31	115	213	118.33	(AE003473) CG1919 gene product [Drosophila melanogaster]
TRINITY_DN78021_c0_g2_i4	gi|7295849|gb|AAF51149.1|	37.16	2142	1174	36	18	2098	6634	542	0.0	1338	6093	252.93	(AE003581) CG3524 gene product [Drosophila melanogaster]
TRINITY_DN77803_c1_g1_i2	gi|7293147|gb|AAF48531.1|	65.36	332	111	3	1	328	7385	6390	7e-130	412	996	300.00	(AE003500) Gapdh2 gene product [Drosophila melanogaster]
TRINITY_DN68395_c0_g1_i1	gi|7298976|gb|AAF54179.1|	26.69	236	134	9	251	460	724	1392	3e-06	50.8	669	92.79	(AE003677) CG2702 gene product [Drosophila melanogaster]
TRINITY_DN77282_c3_g3_i4	gi|10728415|gb|AAF45750.2|	33.57	420	248	9	5	410	196	1404	1e-60	210	1209	254.53	(AE003423) EG:103B4.2 gene product [Drosophila melanogaster]
TRINITY_DN75471_c0_g1_i1	gi|7297819|gb|AAF53068.1|	37.36	91	55	2	262	351	428	159	8e-09	59.7	270	29.90	(AE003631) CG6192 gene product [Drosophila melanogaster]
TRINITY_DN94315_c0_g1_i1	gi|7296942|gb|AAF52215.1|	93.19	191	13	0	63	253	574	2	1e-133	381	573	186.04	(AE003608) Rpn11 gene product [Drosophila melanogaster]
TRINITY_DN78817_c1_g1_i5	gi|7293696|gb|AAF49066.1|	29.83	181	91	7	1599	1767	1223	1693	7e-11	67.8	471	25.50	(AE003514) gig gene product [Drosophila melanogaster]
TRINITY_DN73963_c0_g2_i1	gi|7298195|gb|AAF53429.1|	42.91	289	120	6	1	245	4561	3698	6e-64	220	864	302.10	(AE003646) BG:DS00929.4 gene product [Drosophila melanogaster]
TRINITY_DN80027_c0_g2_i3	gi|7303132|gb|AAF58197.1|	44.86	399	214	2	773	1171	35	1213	1e-86	300	1179	100.00	(AE003813) SMC2 gene product [Drosophila melanogaster]
TRINITY_DN79713_c0_g1_i2	gi|7304171|gb|AAF59207.1|	41.18	153	89	1	1	152	2678	2220	2e-22	98.6	459	173.21	(AE003840) CG1406 gene product [Drosophila melanogaster]
TRINITY_DN7964_c0_g1_i1	gi|7297788|gb|AAF53038.1|	40.38	104	54	3	234	332	368	66	2e-20	86.7	303	86.32	(AE003630) CG4621 gene product [Drosophila melanogaster]
TRINITY_DN42747_c0_g1_i1	gi|7290512|gb|AAF45965.1|	46.00	100	37	2	358	457	350	102	7e-19	85.9	249	54.49	(AE003431) EG:84H4.4 gene product [Drosophila melanogaster]
TRINITY_DN74870_c0_g4_i2	gi|7291886|gb|AAF47305.1|	86.01	193	27	0	1	193	662	84	2e-80	245	579	285.22	(AE003465) RpL19 gene product [Drosophila melanogaster]
TRINITY_DN70083_c0_g1_i1	gi|7291273|gb|AAF46704.1|	36.14	83	53	0	12	94	741	493	2e-11	61.2	249	150.00	(AE003453) CG15664 gene product [Drosophila melanogaster]
TRINITY_DN68150_c0_g1_i1	gi|7297927|gb|AAF53172.1|	33.85	195	115	3	72	254	729	1307	4e-28	112	579	220.15	(AE003635) CG17212 gene product [Drosophila melanogaster]
TRINITY_DN103220_c0_g1_i1	gi|7299631|gb|AAF54815.1|	51.54	130	63	0	56	185	2	391	1e-39	139	390	115.73	(AE003696) Aos1 gene product [Drosophila melanogaster]
TRINITY_DN75780_c0_g5_i4	gi|7291451|gb|AAF46877.1|	38.26	460	274	6	11	465	125	1489	5e-107	332	1365	266.60	(AE003458) Cyp6d2 gene product [Drosophila melanogaster]
TRINITY_DN80947_c0_g1_i2	gi|7296153|gb|AAF51446.1|	28.00	75	54	0	1	75	6639	6863	2e-06	47.0	225	66.57	(AE003588) CG4291 gene product [Drosophila melanogaster]
TRINITY_DN68712_c0_g1_i1	gi|7293478|gb|AAF48853.1|	51.30	115	56	0	542	656	346	2	1e-32	129	345	34.36	(AE003509) Wnt5 gene product [Drosophila melanogaster]
TRINITY_DN83850_c0_g1_i1	gi|7295253|gb|AAF50575.1|	36.36	66	41	1	24	88	12	209	1e-07	48.1	198	123.75	(AE003559) Srp19 gene product [Drosophila melanogaster]
TRINITY_DN74488_c1_g2_i1	gi|7299147|gb|AAF54345.1|	31.65	79	41	3	4	74	408	629	7e-06	41.2	222	154.17	(AE003682) CG16735 gene product [Drosophila melanogaster]
TRINITY_DN73014_c0_g1_i4	gi|7301050|gb|AAF56186.1|	32.35	102	61	2	12	113	2021	1740	2e-08	54.7	282	111.02	(AE003744) CG10375 gene product [Drosophila melanogaster]
TRINITY_DN77920_c0_g1_i1	gi|7292440|gb|AAF47844.1|	28.64	639	365	20	26	586	4262	2385	2e-71	252	1878	314.57	(AE003480) Rop gene product [Drosophila melanogaster]
TRINITY_DN68174_c2_g1_i3	gi|7297276|gb|AAF52539.1|	27.57	758	481	18	62	790	138	2294	9e-83	285	2157	270.30	(AE003618) CG18589 gene product [alt 2] [Drosophila melanogaster]
TRINITY_DN71916_c0_g1_i5	gi|7297831|gb|AAF53080.1|	32.68	153	96	4	143	291	647	198	1e-16	79.7	450	135.54	(AE003631) CG6287 gene product [Drosophila melanogaster]
TRINITY_DN77814_c0_g1_i2	gi|7299988|gb|AAF55160.1|	45.18	166	90	1	71	235	3875	3378	4e-45	166	498	181.75	(AE003708) CG4338 gene product [Drosophila melanogaster]
TRINITY_DN69184_c0_g1_i1	gi|7294949|gb|AAF50278.1|	80.66	243	35	2	1	237	136	846	4e-138	399	711	300.00	(AE003552) CG3689 gene product [Drosophila melanogaster]
TRINITY_DN520_c0_g1_i1	gi|7289465|gb|AAF45412.1|	32.99	97	54	4	2	97	683	423	1e-06	43.1	261	208.80	(AE003028) CG12595 gene product [Drosophila melanogaster]
TRINITY_DN78937_c2_g3_i7	gi|7299514|gb|AAF54701.1|	59.51	899	307	11	91	955	479	3106	0.0	906	2628	257.65	(AE003693) CG6942 gene product [Drosophila melanogaster]
TRINITY_DN80350_c0_g1_i13	gi|7300098|gb|AAF55267.1|	35.32	235	119	10	47	277	7400	6783	7e-23	105	618	83.40	(AE003711) IKK gene product [Drosophila melanogaster]
TRINITY_DN79885_c0_g5_i3	gi|7302076|gb|AAF57177.1|	40.94	149	86	1	1287	1435	1108	668	9e-35	144	441	26.50	(AE003779) CG1815 gene product [Drosophila melanogaster]
TRINITY_DN77611_c2_g1_i5	gi|7292786|gb|AAF48181.1|	48.98	98	30	1	134	211	1	294	4e-14	68.9	294	56.32	(AE003489) CG2543 gene product [Drosophila melanogaster]
TRINITY_DN50605_c0_g2_i1	gi|7297390|gb|AAF52649.1|	84.00	150	24	0	1	150	58	507	1e-89	262	450	298.01	(AE003621) RpS13 gene product [Drosophila melanogaster]
TRINITY_DN79051_c0_g3_i1	gi|7304217|gb|AAF59252.1|	45.97	509	245	5	33	514	179	1696	6e-158	481	1518	268.67	(AE003841) myo-inositol-1-phosphate-synthase gene product [Drosophila melanogaster]
TRINITY_DN107122_c0_g1_i1	gi|7301118|gb|AAF56252.1|	52.00	125	58	2	181	305	2	370	3e-39	139	369	104.24	(AE003746) CHORD gene product [Drosophila melanogaster]
TRINITY_DN73230_c0_g1_i1	gi|7301593|gb|AAF56712.1|	36.72	512	306	7	10	507	1547	24	4e-118	362	1524	300.59	(AE003761) Cyp6a18 gene product [Drosophila melanogaster]
TRINITY_DN46228_c0_g2_i1	gi|7295274|gb|AAF50596.1|	77.13	188	43	0	1	188	641	78	4e-102	298	564	300.00	(AE003559) CG8615 gene product [Drosophila melanogaster]
TRINITY_DN76651_c0_g2_i4	gi|7291697|gb|AAF47119.1|	28.46	246	169	3	149	389	1095	364	1e-26	111	732	135.81	(AE003462) Alas gene product [Drosophila melanogaster]
TRINITY_DN76212_c0_g2_i3	gi|7295618|gb|AAF50927.1|	36.45	107	51	5	130	230	1745	1458	2e-12	66.6	288	116.13	(AE003572) CG17052 gene product [Drosophila melanogaster]
TRINITY_DN70049_c0_g2_i3	gi|7302026|gb|AAF57129.1|	63.48	178	65	0	53	230	1085	552	3e-67	219	534	173.94	(AE003777) CG1542 gene product [Drosophila melanogaster]
TRINITY_DN107318_c0_g1_i1	gi|7294561|gb|AAF49901.1|	35.43	254	147	9	285	538	3	713	1e-36	138	711	129.51	(AE003541) CG10627 gene product [Drosophila melanogaster]
TRINITY_DN81752_c0_g1_i1	gi|7290639|gb|AAF46088.1|	45.85	205	110	1	47	250	692	78	3e-52	174	615	200.33	(AE003435) CG18341 gene product [Drosophila melanogaster]
TRINITY_DN79077_c0_g4_i1	gi|7291385|gb|AAF46813.1|	27.46	142	96	4	161	299	101	514	3e-08	53.5	414	118.97	(AE003456) CG11170 gene product [Drosophila melanogaster]
TRINITY_DN75467_c1_g3_i3	gi|7299992|gb|AAF55164.1|	58.72	109	45	0	173	281	68	394	1e-24	101	327	57.77	(AE003708) Tm1 gene product [alt 1] [Drosophila melanogaster]
TRINITY_DN79566_c0_g1_i1	gi|7303703|gb|AAF58753.1|	56.36	55	24	0	1	55	8448	8612	1e-14	68.9	165	257.81	(AE003828) CG7637 gene product [Drosophila melanogaster]
TRINITY_DN78700_c1_g2_i4	gi|7297351|gb|AAF52611.1|	42.30	877	425	16	1923	2748	3305	765	0.0	637	2541	91.70	(AE003620) CG8486 gene product [Drosophila melanogaster]
TRINITY_DN1843_c0_g1_i1	gi|7293621|gb|AAF48993.1|	69.12	68	21	0	1	68	36	239	2e-28	99.8	204	300.00	(AE003512) CG14214 gene product [Drosophila melanogaster]
TRINITY_DN71774_c0_g1_i1	gi|7294521|gb|AAF49863.1|	51.76	255	123	0	36	290	770	6	7e-85	261	765	219.20	(AE003539) CG10748 gene product [Drosophila melanogaster]
TRINITY_DN80604_c1_g1_i4	gi|7298459|gb|AAF53680.1|	43.12	596	267	14	249	778	5393	7162	9e-135	446	1770	220.70	(AE003659) CG10333 gene product [Drosophila melanogaster]
TRINITY_DN75099_c0_g1_i7	gi|7298961|gb|AAF54165.1|	40.96	83	48	1	222	303	293	45	7e-14	68.2	249	71.97	(AE003676) CG2678 gene product [Drosophila melanogaster]
TRINITY_DN74846_c1_g1_i1	gi|7293701|gb|AAF49071.1|	24.59	423	274	8	109	505	1540	329	7e-25	110	1212	190.57	(AE003514) CG7385 gene product [Drosophila melanogaster]
TRINITY_DN115286_c0_g1_i1	gi|7302102|gb|AAF57203.1|	25.33	150	103	4	117	265	86	511	2e-06	46.2	426	65.84	(AE003779) CG2112 gene product [Drosophila melanogaster]
TRINITY_DN64749_c0_g1_i1	gi|7293018|gb|AAF48405.1|	32.09	589	343	16	35	593	1803	118	1e-63	224	1686	279.14	(AE003497) CG9504 gene product [Drosophila melanogaster]
TRINITY_DN56284_c0_g1_i1	gi|7299090|gb|AAF54290.1|	27.86	140	77	6	275	398	117	512	6e-06	45.8	396	65.45	(AE003680) CG11775 gene product [Drosophila melanogaster]
TRINITY_DN102449_c0_g1_i1	gi|7291215|gb|AAF46647.1|	44.34	106	57	1	261	364	4	321	4e-23	97.1	318	42.18	(AE003452) CG9313 gene product [Drosophila melanogaster]
TRINITY_DN79586_c0_g4_i1	gi|7298744|gb|AAF53955.1|	32.50	120	68	2	15	128	3	341	1e-13	70.5	339	32.10	(AE003669) CG14398 gene product [Drosophila melanogaster]
TRINITY_DN73319_c0_g1_i1	gi|7293941|gb|AAF49303.1|	74.56	169	43	0	314	482	14	520	9e-76	242	507	85.35	(AE003522) CG5589 gene product [Drosophila melanogaster]
TRINITY_DN79723_c1_g2_i1	gi|7299243|gb|AAF54439.1|	24.44	405	268	10	29	420	341	1480	5e-22	101	1140	105.56	(AE003684) CG16908 gene product [Drosophila melanogaster]
TRINITY_DN76496_c0_g2_i1	gi|7293243|gb|AAF48625.1|	34.98	203	122	5	12	212	4845	4261	1e-26	118	585	48.31	(AE003502) Cap gene product [Drosophila melanogaster]
TRINITY_DN78474_c0_g2_i2	gi|7290631|gb|AAF46080.1|	29.38	160	96	6	236	386	3397	3852	2e-09	59.7	456	103.64	(AE003435) CG3097 gene product [Drosophila melanogaster]
TRINITY_DN64238_c0_g1_i1	gi|7292354|gb|AAF47761.1|	52.38	168	77	2	1	167	375	872	3e-56	185	498	294.67	(AE003477) CG12013 gene product [Drosophila melanogaster]
TRINITY_DN17035_c0_g1_i1	gi|7293233|gb|AAF48615.1|	80.00	195	38	1	17	210	2	586	8e-99	294	585	171.55	(AE003502) eIF-2alpha gene product [Drosophila melanogaster]
TRINITY_DN68452_c0_g1_i1	gi|7290703|gb|AAF46150.1|	27.10	107	62	3	9	101	789	1103	1e-06	52.4	315	35.08	(AE003437) CG3815 gene product [Drosophila melanogaster]
TRINITY_DN72320_c0_g2_i3	gi|7292996|gb|AAF48384.1|	35.46	251	107	8	11	209	1100	357	4e-37	136	744	354.29	(AE003496) CG5334 gene product [Drosophila melanogaster]
TRINITY_DN74851_c0_g1_i3	gi|7290456|gb|AAF45911.1|	35.86	304	174	8	121	408	1065	169	6e-50	188	897	142.16	(AE003429) CG6428 gene product [Drosophila melanogaster]
TRINITY_DN71570_c0_g2_i3	gi|7290945|gb|AAF46385.1|	47.97	394	197	3	255	641	1463	285	6e-112	355	1179	173.64	(AE003444) CG1521 gene product [Drosophila melanogaster]
TRINITY_DN54029_c0_g1_i1	gi|7291608|gb|AAF47031.1|	30.68	88	61	0	99	186	32	295	6e-06	48.1	264	49.81	(AE003461) apt gene product [Drosophila melanogaster]
TRINITY_DN48460_c0_g2_i1	gi|7291344|gb|AAF46773.1|	34.59	133	80	4	152	283	388	8	5e-14	68.2	381	132.75	(AE003455) CG4054 gene product [Drosophila melanogaster]
TRINITY_DN80697_c0_g1_i1	gi|7290712|gb|AAF46159.1|	31.90	464	256	10	61	464	7474	6083	1e-64	229	1392	300.00	(AE003437) CG3861 gene product [Drosophila melanogaster]
TRINITY_DN79513_c1_g5_i1	gi|7293671|gb|AAF49041.1|	76.74	43	10	0	398	440	731	603	1e-17	82.8	129	29.05	(AE003514) CG13817 gene product [Drosophila melanogaster]
TRINITY_DN75375_c0_g1_i1	gi|7294832|gb|AAF50164.1|	25.45	440	250	11	613	1003	1509	277	7e-17	86.3	1233	117.99	(AE003549) CG6590 gene product [Drosophila melanogaster]
TRINITY_DN78683_c1_g2_i2	gi|7291889|gb|AAF47308.1|	25.93	432	275	15	60	468	2710	1481	3e-25	110	1230	242.60	(AE003465) CG2736 gene product [Drosophila melanogaster]
TRINITY_DN77778_c0_g1_i8	gi|7291429|gb|AAF46856.1|	36.05	527	307	14	47	560	169	1698	2e-94	305	1530	270.32	(AE003457) CG6018 gene product [Drosophila melanogaster]
TRINITY_DN61947_c0_g1_i1	gi|7295808|gb|AAF51110.1|	36.19	373	222	9	37	407	191	1267	3e-57	197	1077	258.89	(AE003579) CG2772 gene product [Drosophila melanogaster]
TRINITY_DN76874_c1_g8_i1	gi|7290688|gb|AAF46135.1|	27.89	147	89	3	1946	2075	5997	5557	3e-13	77.0	441	12.86	(AE003437) CG3585 gene product [Drosophila melanogaster]
TRINITY_DN77450_c2_g1_i1	gi|7296161|gb|AAF51454.1|	27.70	278	163	8	14	275	226	993	1e-23	100	768	279.27	(AE003588) CG3876 gene product [Drosophila melanogaster]
TRINITY_DN14435_c0_g1_i1	gi|7294324|gb|AAF49673.1|	31.93	119	62	3	850	954	376	35	1e-08	55.8	342	30.84	(AE003532) CG6735 gene product [Drosophila melanogaster]
TRINITY_DN113320_c0_g1_i1	gi|7294943|gb|AAF50272.1|	81.25	112	21	0	18	129	489	154	4e-62	192	336	256.49	(AE003552) RpS17 gene product [Drosophila melanogaster]
TRINITY_DN47805_c0_g1_i1	gi|7297967|gb|AAF53210.1|	38.58	508	294	8	29	528	1690	197	8e-104	327	1494	280.30	(AE003637) CG5525 gene product [Drosophila melanogaster]
TRINITY_DN77795_c0_g3_i5	gi|7297321|gb|AAF52582.1|	36.45	299	142	9	9	292	360	1157	3e-41	155	798	248.60	(AE003619) CG7231 gene product [alt 2] [Drosophila melanogaster]
TRINITY_DN77554_c0_g2_i1	gi|7296535|gb|AAF51819.1|	53.53	170	79	0	705	874	12443	11934	2e-49	190	510	57.95	(AE003597) CG9085 gene product [Drosophila melanogaster]
TRINITY_DN21363_c0_g1_i1	gi|7301847|gb|AAF56956.1|	57.69	104	43	1	267	369	3	314	2e-33	125	312	49.45	(AE003771) CG18041 gene product [Drosophila melanogaster]
TRINITY_DN10123_c0_g1_i1	gi|7302715|gb|AAF57793.1|	32.58	132	88	1	295	426	1	393	2e-11	63.2	393	61.99	(AE003802) CG6370 gene product [Drosophila melanogaster]
TRINITY_DN73959_c1_g1_i1	gi|7298445|gb|AAF53666.1|	89.53	86	9	0	18	103	364	621	1e-48	158	258	226.32	(AE003659) RpS26 gene product [Drosophila melanogaster]
TRINITY_DN72997_c0_g1_i1	gi|10727707|gb|AAF59029.2|	35.95	548	322	9	2	523	4111	2477	2e-87	295	1635	310.84	(AE003835) CG8258 gene product [Drosophila melanogaster]
TRINITY_DN73539_c0_g3_i1	gi|7298251|gb|AAF53483.1|	31.56	244	157	3	22	255	1791	1060	6e-30	122	732	217.21	(AE003648) BG:DS09217.4 gene product [Drosophila melanogaster]
TRINITY_DN72182_c0_g2_i2	gi|7291275|gb|AAF46706.1|	41.51	1308	708	15	1	1277	409	4254	0.0	964	3846	299.77	(AE003453) CG10505 gene product [Drosophila melanogaster]
TRINITY_DN89529_c0_g1_i1	gi|7290758|gb|AAF46204.1|	46.53	101	53	1	133	233	187	486	3e-23	99.4	300	49.92	(AE003438) CG3075 gene product [Drosophila melanogaster]
TRINITY_DN110228_c0_g1_i1	gi|7293595|gb|AAF48967.1|	29.05	148	88	5	26	167	78	488	1e-08	52.0	411	224.59	(AE003512) CG12231 gene product [Drosophila melanogaster]
TRINITY_DN17859_c0_g2_i1	gi|7291328|gb|AAF46757.1|	36.56	93	58	1	450	542	284	9	2e-11	63.9	276	26.62	(AE003455) CG17922 gene product [Drosophila melanogaster]
TRINITY_DN106152_c0_g1_i1	gi|7296412|gb|AAF51699.1|	24.26	202	109	6	239	436	487	2	1e-11	65.9	486	48.80	(AE003594) CG7752 gene product [Drosophila melanogaster]
TRINITY_DN25908_c0_g1_i1	gi|7294077|gb|AAF49432.1|	86.32	117	14	1	86	202	345	1	1e-67	211	345	101.77	(AE003526) Mo25 gene product [Drosophila melanogaster]
TRINITY_DN76873_c0_g1_i5	gi|7292573|gb|AAF47973.1|	29.43	819	455	21	442	1247	995	3121	3e-87	308	2127	166.17	(AE003484) CG1582 gene product [Drosophila melanogaster]
TRINITY_DN73322_c1_g12_i2	gi|7304036|gb|AAF59078.1|	40.04	452	220	10	3	437	372	1625	9e-98	310	1254	286.96	(AE003836) Cyp6a14 gene product [Drosophila melanogaster]
TRINITY_DN100347_c0_g1_i1	gi|7300478|gb|AAF55633.1|	50.93	161	78	1	1	161	147	626	1e-51	169	480	269.66	(AE003725) ATPsyn-d gene product [Drosophila melanogaster]
TRINITY_DN45206_c0_g1_i1	gi|7290065|gb|AAF45531.1|	50.98	102	40	1	7	108	280	5	1e-25	95.1	276	240.00	(AE003418) RpL36 gene product [Drosophila melanogaster]
TRINITY_DN69841_c0_g1_i1	gi|7295258|gb|AAF50580.1|	54.95	91	41	0	1	91	722	994	2e-27	107	273	168.52	(AE003559) CG8600 gene product [Drosophila melanogaster]
TRINITY_DN80282_c0_g1_i1	gi|7293854|gb|AAF49219.1|	35.14	646	336	16	131	700	3106	5022	2e-108	366	1917	272.30	(AE003519) CG3961 gene product [Drosophila melanogaster]
TRINITY_DN77208_c0_g14_i1	gi|7292008|gb|AAF47423.1|	37.84	111	68	1	140	250	332	3	1e-13	66.2	330	125.95	(AE003469) CG13890 gene product [Drosophila melanogaster]
TRINITY_DN80423_c1_g10_i1	gi|7295471|gb|AAF50786.1|	40.48	289	162	5	17	296	867	4	9e-55	192	864	127.62	(AE003566) Klp64D gene product [Drosophila melanogaster]
TRINITY_DN79286_c0_g1_i1	gi|7293728|gb|AAF49097.1|	35.81	296	161	11	306	582	5143	6000	3e-42	165	858	143.48	(AE003515) CG7757 gene product [Drosophila melanogaster]
TRINITY_DN75394_c0_g4_i6	gi|7299981|gb|AAF55153.1|	83.11	296	50	0	171	466	1086	199	7e-179	509	888	186.95	(AE003708) Su(var)3-9 gene product [alt 2] [Drosophila melanogaster]
TRINITY_DN78434_c0_g1_i18	gi|7302998|gb|AAF58068.1|	47.10	138	65	4	1126	1259	61	462	1e-24	108	402	31.48	(AE003808) CG18250 gene product [Drosophila melanogaster]
TRINITY_DN80802_c0_g1_i3	gi|7297366|gb|AAF52626.1|	51.78	253	118	2	751	999	759	1	2e-64	223	759	50.60	(AE003620) CG8222 gene product [Drosophila melanogaster]
TRINITY_DN78146_c0_g1_i2	gi|7296286|gb|AAF51576.1|	45.83	264	135	6	246	508	3227	2457	4e-68	238	771	151.18	(AE003591) CG5618 gene product [alt 1] [Drosophila melanogaster]
TRINITY_DN69820_c0_g1_i1	gi|7293645|gb|AAF49016.1|	45.26	137	66	3	135	271	819	436	2e-30	103	384	55.49	(AE003513) CG12533 gene product [Drosophila melanogaster]
TRINITY_DN8545_c0_g2_i1	gi|7290283|gb|AAF45744.1|	37.89	227	132	2	71	297	656	3	2e-41	150	654	125.53	(AE003423) Nmd3 gene product [Drosophila melanogaster]
TRINITY_DN74611_c1_g1_i1	gi|7291006|gb|AAF46444.1|	32.37	278	156	5	33	305	2591	1839	2e-31	127	753	209.17	(AE003446) Bx42 gene product [Drosophila melanogaster]
TRINITY_DN116513_c0_g1_i1	gi|7296168|gb|AAF51461.1|	27.14	140	93	3	310	442	420	7	9e-06	42.7	414	91.19	(AE003588) CG13948 gene product [Drosophila melanogaster]
TRINITY_DN80418_c0_g2_i2	gi|7304119|gb|AAF59156.1|	41.23	832	417	16	1567	2347	11717	14149	3e-180	620	2433	103.62	(AE003839) CG8723 gene product [Drosophila melanogaster]
TRINITY_DN77405_c2_g1_i5	gi|7300657|gb|AAF55805.1|	33.95	324	172	5	127	447	3082	2228	3e-54	201	855	127.04	(AE003732) CG17838 gene product [Drosophila melanogaster]
TRINITY_DN76744_c0_g1_i4	gi|7290721|gb|AAF46168.1|	47.85	163	84	1	229	391	1	486	3e-44	154	486	123.35	(AE003437) Spat gene product [Drosophila melanogaster]
TRINITY_DN77813_c1_g2_i1	gi|7293152|gb|AAF48536.1|	68.18	707	217	3	1	707	228	2324	0.0	984	2097	256.04	(AE003500) shi gene product [Drosophila melanogaster]
TRINITY_DN72564_c1_g6_i2	gi|7302758|gb|AAF57836.1|	56.92	130	56	0	414	543	580	191	2e-40	149	390	46.21	(AE003802) Klp54D gene product [Drosophila melanogaster]
TRINITY_DN36320_c0_g2_i1	gi|7299811|gb|AAF54990.1|	42.61	176	97	1	31	206	2	517	3e-42	146	516	180.42	(AE003701) CG9286 gene product [Drosophila melanogaster]
TRINITY_DN80631_c1_g1_i2	gi|7295202|gb|AAF50525.1|	61.92	449	163	6	1094	1536	4132	2792	2e-164	549	1341	54.89	(AE003558) Ank2 gene product [Drosophila melanogaster]
TRINITY_DN74203_c0_g2_i9	gi|7303445|gb|AAF58501.1|	41.27	361	195	6	12	371	522	1556	4e-85	281	1035	266.75	(AE003822) CG12370 gene product [Drosophila melanogaster]
TRINITY_DN59873_c0_g1_i1	gi|7292961|gb|AAF48350.1|	55.05	109	49	0	84	192	415	89	4e-39	140	327	165.15	(AE003495) CG11590 gene product [Drosophila melanogaster]
TRINITY_DN93727_c0_g1_i1	gi|10727835|gb|AAF49200.2|	34.67	75	48	1	396	470	361	140	6e-07	49.7	222	34.58	(AE003518) CG3808 gene product [Drosophila melanogaster]
TRINITY_DN89445_c0_g1_i1	gi|7293523|gb|AAF48897.1|	70.43	115	34	0	276	390	346	2	8e-51	174	345	47.98	(AE003510) CG7288 gene product [Drosophila melanogaster]
TRINITY_DN100933_c0_g1_i1	gi|7291246|gb|AAF46677.1|	91.59	107	9	0	5	111	322	2	3e-68	206	321	218.37	(AE003453) mago gene product [Drosophila melanogaster]
TRINITY_DN64958_c0_g1_i1	gi|7290137|gb|AAF45601.1|	22.58	403	268	12	906	1299	450	1553	3e-12	71.2	1104	77.26	(AE003420) EG:114D9.2 gene product [Drosophila melanogaster]
TRINITY_DN69430_c0_g1_i2	gi|7303130|gb|AAF58195.1|	35.00	180	103	6	53	218	1559	1020	3e-22	98.6	540	161.19	(AE003813) CG12797 gene product [Drosophila melanogaster]
TRINITY_DN81180_c0_g1_i1	gi|7303047|gb|AAF58116.1|	25.26	380	219	14	3	375	14	979	1e-23	102	966	215.62	(AE003809) CG8207 gene product [Drosophila melanogaster]
TRINITY_DN78319_c0_g3_i3	gi|7293581|gb|AAF48953.1|	31.67	341	226	4	1	340	354	1358	4e-40	157	1005	112.67	(AE003512) CG12199 gene product [Drosophila melanogaster]
TRINITY_DN74845_c0_g1_i1	gi|7302607|gb|AAF57688.1|	67.53	154	49	1	228	381	2	460	2e-66	225	459	113.61	(AE003799) CG5544 gene product [Drosophila melanogaster]
TRINITY_DN80911_c0_g2_i11	gi|7290737|gb|AAF46183.1|	48.00	75	38	1	1	74	2441	2217	2e-16	81.3	225	54.35	(AE003438) CG3198 gene product [Drosophila melanogaster]
TRINITY_DN71578_c0_g1_i1	gi|7293948|gb|AAF49307.1|	37.18	476	286	5	44	515	288	1688	6e-112	349	1401	269.42	(AE003523) CG5998 gene product [Drosophila melanogaster]
TRINITY_DN80223_c0_g1_i5	gi|7292852|gb|AAF48244.1|	50.48	525	241	8	199	711	10949	9396	3e-148	483	1554	210.85	(AE003492) comt gene product [Drosophila melanogaster]
TRINITY_DN97279_c0_g1_i1	gi|7290447|gb|AAF45902.1|	89.38	113	12	0	238	350	368	30	1e-69	217	339	96.86	(AE003429) CG2934 gene product [Drosophila melanogaster]
TRINITY_DN74983_c3_g2_i2	gi|7303687|gb|AAF58737.1|	34.56	272	138	3	12	283	840	145	2e-39	148	696	98.86	(AE003828) Taf80 gene product [Drosophila melanogaster]
TRINITY_DN32076_c0_g1_i1	gi|7293392|gb|AAF48770.1|	27.76	263	175	2	49	311	784	41	3e-31	121	744	231.78	(AE003506) CG15814 gene product [Drosophila melanogaster]
TRINITY_DN75609_c2_g5_i2	gi|10728126|gb|AAF50755.2|	64.72	360	86	11	1	335	1058	27	2e-126	407	1032	50.46	(AE003565) sif gene product [alt 1] [Drosophila melanogaster]
TRINITY_DN71534_c0_g1_i3	gi|7303944|gb|AAF58988.1|	36.48	244	141	7	378	613	1494	781	5e-34	136	714	114.61	(AE003834) CG8073 gene product [Drosophila melanogaster]
TRINITY_DN59513_c0_g1_i1	gi|7290031|gb|AAF45498.1|	60.66	61	21	1	37	97	1141	968	4e-14	70.9	174	86.57	(AE003417) ac gene product [Drosophila melanogaster]
TRINITY_DN70300_c0_g1_i1	gi|7292418|gb|AAF47822.1|	43.36	339	190	2	1	337	2549	1533	3e-73	245	1017	300.89	(AE003480) CG1134 gene product [Drosophila melanogaster]
TRINITY_DN49314_c0_g2_i1	gi|7299823|gb|AAF55001.1|	40.60	133	79	0	33	165	413	15	3e-32	119	399	127.48	(AE003702) CG9929 gene product [Drosophila melanogaster]
TRINITY_DN41481_c0_g1_i1	gi|7298415|gb|AAF53638.1|	35.68	227	130	5	1705	1929	682	44	9e-35	137	639	31.09	(AE003657) CG15148 gene product [Drosophila melanogaster]
TRINITY_DN114544_c0_g1_i1	gi|7291661|gb|AAF47083.1|	71.88	128	36	0	227	354	2	385	2e-61	199	384	81.88	(AE003462) Thiolase gene product [Drosophila melanogaster]
TRINITY_DN52661_c0_g1_i1	gi|7297905|gb|AAF53151.1|	74.55	55	14	0	1	55	355	191	2e-24	92.4	165	239.13	(AE003634) CG6770 gene product [Drosophila melanogaster]
TRINITY_DN74724_c1_g8_i6	gi|7298511|gb|AAF53730.1|	29.76	168	97	5	501	647	1268	1771	1e-10	64.7	504	75.11	(AE003661) CG10431 gene product [Drosophila melanogaster]
TRINITY_DN81004_c1_g2_i1	gi|7296931|gb|AAF52204.1|	40.69	1386	638	29	486	1777	4194	307	4e-154	526	3888	218.55	(AE003608) Cg25C gene product [Drosophila melanogaster]
TRINITY_DN79551_c0_g4_i2	gi|7290108|gb|AAF45573.1|	59.49	79	32	0	102	180	538	302	5e-26	102	237	87.78	(AE003419) EG:BACR7A4.14 gene product [Drosophila melanogaster]
TRINITY_DN80190_c0_g1_i1	gi|7292718|gb|AAF48115.1|	51.83	600	252	11	93	662	3829	2051	0.0	608	1779	259.71	(AE003487) CG1559 gene product [Drosophila melanogaster]
TRINITY_DN73452_c1_g11_i1	gi|7291616|gb|AAF47039.1|	33.33	234	132	3	61	270	34	735	7e-35	133	702	207.69	(AE003461) CG5428 gene product [Drosophila melanogaster]
TRINITY_DN66611_c0_g1_i4	gi|7293284|gb|AAF48665.1|	31.22	237	145	5	77	310	1262	597	5e-25	106	666	142.92	(AE003503) CG9606 gene product [Drosophila melanogaster]
TRINITY_DN38830_c0_g2_i1	gi|7292323|gb|AAF47730.1|	29.86	144	96	2	1025	1167	96	515	1e-09	62.8	420	30.41	(AE003477) CG12734 gene product [Drosophila melanogaster]
TRINITY_DN67329_c0_g1_i1	gi|7295816|gb|AAF51117.1|	21.04	404	284	12	100	478	899	2080	2e-07	53.9	1182	244.72	(AE003580) CG15412 gene product [Drosophila melanogaster]
TRINITY_DN107148_c0_g1_i1	gi|7292846|gb|AAF48239.1|	71.72	99	28	0	198	296	3	299	6e-52	169	297	98.67	(AE003491) CG2453 gene product [Drosophila melanogaster]
TRINITY_DN78163_c0_g1_i3	gi|7303942|gb|AAF58986.1|	31.48	216	141	3	290	498	2728	3375	4e-25	112	648	98.18	(AE003834) CG8070 gene product [Drosophila melanogaster]
TRINITY_DN78126_c0_g1_i1	gi|7292602|gb|AAF48001.1|	72.25	382	106	0	31	412	1257	2402	0.0	545	1146	277.48	(AE003485) Rpt3 gene product [Drosophila melanogaster]
TRINITY_DN17561_c0_g1_i1	gi|7298528|gb|AAF53747.1|	86.61	127	17	0	1	127	381	1	6e-80	237	381	208.20	(AE003661) CG10470 gene product [Drosophila melanogaster]
TRINITY_DN80061_c1_g1_i3	gi|7301183|gb|AAF56315.1|	30.00	70	47	1	558	627	644	847	7e-06	46.2	204	31.53	(AE003748) CG13625 gene product [Drosophila melanogaster]
TRINITY_DN74394_c0_g3_i1	gi|7290722|gb|AAF46169.1|	77.73	238	53	0	34	271	255	968	2e-129	375	714	263.47	(AE003437) RpL7A gene product [Drosophila melanogaster]
TRINITY_DN80579_c0_g10_i1	gi|7295985|gb|AAF51283.1|	80.71	280	54	0	575	854	842	3	9e-159	478	840	70.47	(AE003583) CG10882 gene product [Drosophila melanogaster]
TRINITY_DN79180_c0_g1_i5	gi|7298008|gb|AAF53249.1|	57.20	236	85	6	549	779	677	3	1e-77	260	675	54.30	(AE003639) CG16975 gene product [alt 2] [Drosophila melanogaster]
TRINITY_DN112704_c0_g1_i1	gi|7293001|gb|AAF48388.1|	53.81	236	108	1	923	1157	1	708	4e-79	267	708	31.49	(AE003497) rut gene product [Drosophila melanogaster]
TRINITY_DN50629_c0_g2_i1	gi|7303201|gb|AAF58264.1|	30.95	168	116	0	1040	1207	657	154	4e-21	97.1	504	38.56	(AE003815) Ih gene product [Drosophila melanogaster]
TRINITY_DN74434_c1_g3_i1	gi|7298540|gb|AAF53759.1|	40.57	106	63	0	1	106	119	436	2e-30	115	318	286.49	(AE003661) CG17345 gene product [Drosophila melanogaster]
TRINITY_DN53887_c0_g1_i1	gi|7301992|gb|AAF57097.1|	28.57	112	76	3	473	581	20	352	2e-06	49.7	333	34.94	(AE003775) Sap-r gene product [Drosophila melanogaster]
TRINITY_DN59939_c0_g1_i2	gi|7293995|gb|AAF49352.1|	34.48	174	89	9	147	306	54	542	5e-13	68.2	489	122.86	(AE003524) tap gene product [Drosophila melanogaster]
TRINITY_DN77053_c0_g7_i3	gi|7299071|gb|AAF54271.1|	31.79	368	228	4	183	547	1220	177	2e-49	178	1044	186.76	(AE003680) CG8112 gene product [Drosophila melanogaster]
TRINITY_DN74744_c0_g2_i3	gi|7296331|gb|AAF51621.1|	32.10	81	55	0	67	147	697	455	5e-06	45.4	243	149.08	(AE003591) CG5104 gene product [Drosophila melanogaster]
TRINITY_DN75588_c0_g1_i1	gi|7297828|gb|AAF53077.1|	28.77	146	92	4	280	420	1857	2273	2e-13	75.5	417	29.53	(AE003631) CG4751 gene product [Drosophila melanogaster]
TRINITY_DN73389_c0_g1_i4	gi|10728583|gb|AAF52241.2|	40.30	67	38	2	14	79	297	494	1e-10	54.7	198	250.63	(AE003609) CG14028 gene product [Drosophila melanogaster]
TRINITY_DN106896_c0_g1_i1	gi|10727048|gb|AAF46907.2|	43.59	117	66	0	299	415	4	354	5e-24	100	351	41.94	(AE003458) CG13529 gene product [Drosophila melanogaster]
TRINITY_DN77421_c0_g4_i8	gi|7293630|gb|AAF49002.1|	32.53	83	49	2	632	714	706	933	5e-06	47.8	228	17.78	(AE003512) CG14226 gene product [Drosophila melanogaster]
TRINITY_DN70423_c0_g1_i1	gi|7300832|gb|AAF55974.1|	87.05	193	25	0	1	193	1431	853	2e-119	352	579	300.00	(AE003738) sar1 gene product [Drosophila melanogaster]
TRINITY_DN78699_c0_g12_i1	gi|7302095|gb|AAF57196.1|	24.04	287	190	9	40	303	848	3	6e-13	71.2	846	136.23	(AE003779) CG1937 gene product [Drosophila melanogaster]
TRINITY_DN74826_c0_g2_i2	gi|7300294|gb|AAF55456.1|	33.91	233	136	4	22	247	1232	567	1e-20	95.1	666	112.69	(AE003718) CG7477 gene product [Drosophila melanogaster]
TRINITY_DN76692_c0_g1_i1	gi|7294172|gb|AAF49525.1|	28.47	144	77	4	2	142	244	606	9e-10	60.8	363	90.07	(AE003528) CG5027 gene product [Drosophila melanogaster]
TRINITY_DN80460_c0_g1_i3	gi|7291651|gb|AAF47073.1|	48.28	58	30	0	136	193	6423	6250	5e-10	58.5	174	89.69	(AE003462) CG18426 gene product [Drosophila melanogaster]
TRINITY_DN76017_c0_g5_i5	gi|7298992|gb|AAF54195.1|	76.32	114	21	1	257	370	897	1220	1e-47	177	324	66.67	(AE003677) grn gene product [Drosophila melanogaster]
TRINITY_DN70755_c0_g1_i1	gi|7295821|gb|AAF51122.1|	37.60	258	156	3	77	330	4122	3352	4e-44	171	771	105.76	(AE003580) CG3327 gene product [Drosophila melanogaster]
TRINITY_DN63603_c0_g2_i1	gi|7290407|gb|AAF45864.1|	36.63	273	143	10	202	461	586	1353	5e-36	142	768	160.33	(AE003427) CG10793 gene product [Drosophila melanogaster]
TRINITY_DN68093_c0_g1_i3	gi|7301269|gb|AAF56399.1|	61.80	89	33	1	197	284	1869	1603	7e-29	117	267	93.36	(AE003750) CG11935 gene product [alt 1] [Drosophila melanogaster]
TRINITY_DN77558_c2_g1_i2	gi|7301059|gb|AAF56194.1|	25.97	258	141	10	1108	1353	1866	1207	4e-11	68.6	660	34.65	(AE003745) CG10192 gene product [Drosophila melanogaster]
TRINITY_DN80886_c2_g1_i2	gi|7294884|gb|AAF50214.1|	39.42	997	533	18	4	992	5928	3127	0.0	658	2802	279.92	(AE003551) CG18176 gene product [Drosophila melanogaster]
TRINITY_DN71464_c0_g1_i3	gi|7296367|gb|AAF51656.1|	44.44	36	20	0	112	147	476	583	2e-06	42.7	108	72.00	(AE003592) CG13257 gene product [Drosophila melanogaster]
TRINITY_DN95435_c0_g1_i1	gi|7303894|gb|AAF58939.1|	60.87	46	17	1	44	88	2	139	2e-12	61.6	138	80.70	(AE003833) CG8806 gene product [Drosophila melanogaster]
TRINITY_DN64002_c0_g1_i1	gi|7295003|gb|AAF50331.1|	56.70	194	83	1	58	250	48	629	1e-67	229	582	137.26	(AE003553) CG5093 gene product [Drosophila melanogaster]
TRINITY_DN67784_c0_g2_i1	gi|7301814|gb|AAF56924.1|	39.59	197	114	3	4	198	811	230	2e-31	118	582	288.12	(AE003770) CG7593 gene product [Drosophila melanogaster]
TRINITY_DN72247_c0_g2_i1	gi|10728584|gb|AAF52248.2|	85.79	197	28	0	411	607	4	594	9e-112	353	591	40.67	(AE003609) nompC gene product [Drosophila melanogaster]
TRINITY_DN97866_c0_g1_i1	gi|10728598|gb|AAF52325.2|	34.19	117	57	4	1	115	158	454	1e-13	66.2	297	123.24	(AE003612) CG9107 gene product [Drosophila melanogaster]
TRINITY_DN80383_c0_g1_i2	gi|7293253|gb|AAF48634.1|	44.00	75	41	1	3	76	48	272	5e-13	64.7	225	296.05	(AE003503) CG9742 gene product [Drosophila melanogaster]
TRINITY_DN69329_c0_g1_i1	gi|7292185|gb|AAF47596.1|	36.31	179	97	5	282	444	597	64	7e-21	95.9	534	111.72	(AE003473) CG1017 gene product [Drosophila melanogaster]
TRINITY_DN32118_c0_g1_i1	gi|7299627|gb|AAF54812.1|	62.62	107	34	1	86	192	2	304	6e-35	126	303	76.52	(AE003695) CG5641 gene product [Drosophila melanogaster]
TRINITY_DN74815_c0_g1_i1	gi|7299489|gb|AAF54677.1|	58.49	106	44	0	91	196	384	67	5e-28	107	318	162.24	(AE003692) Taf30alpha gene product [alt 1] [Drosophila melanogaster]
TRINITY_DN75475_c0_g1_i2	gi|7293849|gb|AAF49214.1|	25.69	109	67	4	1	99	827	513	2e-06	43.9	315	178.98	(AE003519) CG3893 gene product [Drosophila melanogaster]
TRINITY_DN44443_c0_g1_i1	gi|7295466|gb|AAF50781.1|	26.16	302	176	7	547	846	897	127	2e-20	94.0	771	89.76	(AE003566) CG10633 gene product [Drosophila melanogaster]
TRINITY_DN66983_c0_g2_i1	gi|7294176|gb|AAF49529.1|	50.65	77	38	0	3	79	530	300	1e-23	93.2	231	194.12	(AE003528) CG5157 gene product [Drosophila melanogaster]
TRINITY_DN71677_c0_g1_i1	gi|7291811|gb|AAF47231.1|	25.19	258	153	12	68	302	2684	1962	1e-08	56.6	723	211.40	(AE003464) CG3511 gene product [Drosophila melanogaster]
TRINITY_DN68405_c0_g1_i3	gi|7290886|gb|AAF46327.1|	31.33	166	109	3	285	447	583	92	5e-19	90.9	492	82.27	(AE003443) CG2116 gene product [Drosophila melanogaster]
TRINITY_DN54720_c0_g1_i1	gi|7300050|gb|AAF55220.1|	25.20	127	82	3	5	127	299	652	9e-06	43.5	354	98.88	(AE003710) CG5614 gene product [Drosophila melanogaster]
TRINITY_DN78818_c0_g1_i2	gi|7297401|gb|AAF52660.1|	100.00	24	0	0	46	69	1074	1003	2e-07	48.5	72	64.29	(AE003621) CG13393 gene product [Drosophila melanogaster]
TRINITY_DN62141_c0_g1_i2	gi|7289077|gb|AAF45348.1|	70.00	60	18	0	1	60	251	72	5e-25	95.9	180	281.25	(AE002718) CG17949 gene product [Drosophila melanogaster]
TRINITY_DN68316_c0_g3_i1	gi|7296284|gb|AAF51574.1|	63.55	417	145	2	9	420	1968	724	0.0	571	1245	268.32	(AE003591) CG5605 gene product [alt 1] [Drosophila melanogaster]
TRINITY_DN68485_c0_g1_i1	gi|7301301|gb|AAF56430.1|	41.21	165	91	3	1261	1421	1426	938	2e-21	101	489	18.39	(AE003751) CG11856 gene product [Drosophila melanogaster]
TRINITY_DN72168_c0_g1_i1	gi|7294057|gb|AAF49412.1|	28.31	219	138	5	202	404	466	1113	9e-19	89.7	648	148.97	(AE003526) Int6 gene product [Drosophila melanogaster]
TRINITY_DN104113_c0_g1_i1	gi|7303023|gb|AAF58093.1|	62.26	53	20	0	130	182	303	145	2e-16	73.9	159	55.21	(AE003808) Mlf gene product [Drosophila melanogaster]
TRINITY_DN113377_c0_g1_i1	gi|7300159|gb|AAF55326.1|	36.36	209	127	5	2	209	121	732	1e-32	122	612	234.48	(AE003713) CG14899 gene product [Drosophila melanogaster]
TRINITY_DN74787_c0_g3_i2	gi|7295430|gb|AAF50746.1|	23.94	142	90	5	375	501	968	552	3e-07	52.8	417	82.57	(AE003565) CG5523 gene product [Drosophila melanogaster]
TRINITY_DN63447_c0_g1_i1	gi|7301357|gb|AAF56485.1|	27.45	102	54	3	28	124	1150	890	1e-06	50.1	261	77.68	(AE003752) CG17383 gene product [alt 2] [Drosophila melanogaster]
TRINITY_DN79239_c40_g4_i5	gi|7292072|gb|AAF47485.1|	46.43	56	25	4	407	461	173	18	1e-06	45.8	156	21.55	(AE003471) CG2199 gene product [Drosophila melanogaster]
TRINITY_DN77529_c0_g1_i11	gi|7293594|gb|AAF48966.1|	30.43	161	91	7	85	227	4914	4441	1e-07	53.1	474	173.63	(AE003512) CG3878 gene product [Drosophila melanogaster]
TRINITY_DN80517_c0_g1_i1	gi|7303836|gb|AAF58883.1|	31.34	217	136	4	66	272	12341	12982	2e-22	99.0	642	232.61	(AE003831) CG1675 gene product [Drosophila melanogaster]
TRINITY_DN60570_c0_g1_i1	gi|7293149|gb|AAF48533.1|	55.26	38	17	0	465	502	430	317	3e-06	51.6	114	4.74	(AE003500) CG9056 gene product [Drosophila melanogaster]
TRINITY_DN90575_c0_g1_i1	gi|7292155|gb|AAF47567.1|	74.47	94	24	0	2	95	91	372	1e-47	152	282	296.84	(AE003472) CG2021 gene product [Drosophila melanogaster]
TRINITY_DN116218_c0_g1_i1	gi|7297672|gb|AAF52924.1|	59.66	119	43	1	303	416	363	7	3e-31	122	357	28.61	(AE003628) BcDNA:GH07774 gene product [Drosophila melanogaster]
TRINITY_DN101623_c0_g1_i1	gi|7296864|gb|AAF52139.1|	75.27	182	29	1	477	658	635	138	7e-90	281	498	75.68	(AE003606) CG1090 gene product [Drosophila melanogaster]
TRINITY_DN29833_c0_g2_i1	gi|7293166|gb|AAF48550.1|	48.12	133	64	4	37	165	866	471	3e-31	127	396	31.78	(AE003500) CG9170 gene product [Drosophila melanogaster]
TRINITY_DN75668_c0_g3_i1	gi|7289746|gb|AAF45440.1|	88.63	211	24	0	1	211	689	57	7e-131	372	633	290.37	(AE002786) Qm gene product [alt 1] [Drosophila melanogaster]
TRINITY_DN76287_c0_g1_i1	gi|7298111|gb|AAF53350.1|	53.15	111	51	1	604	714	1284	955	1e-31	130	330	36.87	(AE003641) cenG1A gene product [Drosophila melanogaster]
TRINITY_DN74974_c0_g1_i3	gi|7299718|gb|AAF54900.1|	56.20	468	192	6	1	467	156	1523	0.0	524	1368	292.31	(AE003698) CG7966 gene product [Drosophila melanogaster]
TRINITY_DN75138_c0_g2_i1	gi|7293259|gb|AAF48640.1|	28.42	292	177	9	427	700	2515	1682	4e-27	119	834	76.94	(AE003503) CG15865 gene product [Drosophila melanogaster]
TRINITY_DN87393_c0_g1_i1	gi|7292833|gb|AAF48226.1|	33.15	178	105	3	18	181	723	190	5e-23	94.7	534	287.10	(AE003491) CG4349 gene product [Drosophila melanogaster]
TRINITY_DN35047_c0_g2_i1	gi|10727628|gb|AAF58599.2|	59.00	339	134	3	55	393	23	1024	1e-123	365	1002	254.96	(AE003824) RnrS gene product [Drosophila melanogaster]
TRINITY_DN80335_c0_g1_i3	gi|7295614|gb|AAF50923.1|	41.71	398	214	8	25	412	2471	3640	3e-91	305	1170	280.58	(AE003572) CG17065 gene product [Drosophila melanogaster]
TRINITY_DN27836_c0_g1_i1	gi|7296454|gb|AAF51741.1|	59.60	250	63	3	143	380	3	674	3e-61	201	672	169.70	(AE003594) Pros54 gene product [Drosophila melanogaster]
TRINITY_DN78935_c0_g2_i1	gi|7297184|gb|AAF52450.1|	40.54	560	225	16	222	774	2823	1447	2e-108	362	1377	135.53	(AE003615) neuroligin gene product [Drosophila melanogaster]
TRINITY_DN64189_c0_g2_i1	gi|7293631|gb|AAF49003.1|	48.77	408	178	7	26	412	454	1647	9e-95	316	1194	218.28	(AE003512) CG14224 gene product [Drosophila melanogaster]
TRINITY_DN80084_c0_g1_i7	gi|7292580|gb|AAF47980.1|	40.27	735	377	12	155	856	6183	4066	2e-149	518	2118	87.38	(AE003484) CG2174 gene product [Drosophila melanogaster]
TRINITY_DN40519_c0_g1_i1	gi|10728140|gb|AAF59386.2|	38.74	111	62	2	152	262	22	336	2e-17	78.2	315	84.91	(AE003846) activin-beta gene product [Drosophila melanogaster]
TRINITY_DN70257_c0_g1_i4	gi|7295884|gb|AAF51184.1|	31.21	157	102	2	30	186	362	814	2e-21	93.6	453	204.05	(AE003581) CG3083 gene product [Drosophila melanogaster]
TRINITY_DN81508_c0_g1_i1	gi|7302185|gb|AAF57281.1|	63.29	79	28	1	697	774	85	321	1e-28	113	237	25.24	(AE003784) CG7843 gene product [Drosophila melanogaster]
TRINITY_DN79018_c1_g1_i6	gi|7294612|gb|AAF49951.1|	77.24	246	56	0	973	1218	842	105	1e-135	419	738	57.48	(AE003542) Nrx gene product [Drosophila melanogaster]
TRINITY_DN72566_c0_g2_i1	gi|7299682|gb|AAF54865.1|	52.34	107	51	0	13	119	344	24	1e-33	117	321	201.89	(AE003697) CG10135 gene product [Drosophila melanogaster]
TRINITY_DN76793_c0_g1_i4	gi|7301728|gb|AAF56841.1|	25.49	204	126	6	46	247	5186	4647	2e-07	55.5	540	64.67	(AE003767) CG1951 gene product [Drosophila melanogaster]
TRINITY_DN78100_c0_g2_i2	gi|7294977|gb|AAF50306.1|	42.97	249	135	5	744	987	62	802	7e-57	202	741	70.64	(AE003552) Glu-RIB gene product [Drosophila melanogaster]
TRINITY_DN38542_c0_g1_i1	gi|7290074|gb|AAF45540.1|	60.27	146	53	3	4	145	81	515	6e-52	169	435	268.52	(AE003418) skpA gene product [alt 3] [Drosophila melanogaster]
TRINITY_DN39184_c0_g1_i1	gi|7303054|gb|AAF58122.1|	33.73	83	54	1	299	380	7	255	1e-10	59.7	249	58.45	(AE003810) CG8195 gene product [Drosophila melanogaster]
TRINITY_DN39275_c0_g1_i1	gi|7297135|gb|AAF52402.1|	45.28	53	26	2	65	114	311	153	2e-07	47.0	159	132.50	(AE003614) CG11015 gene product [Drosophila melanogaster]
TRINITY_DN38938_c0_g2_i1	gi|7289642|gb|AAF45435.1|	29.63	243	167	3	385	626	725	6	2e-26	111	720	104.50	(AE002688) kl-5 gene product [Drosophila melanogaster]
TRINITY_DN79655_c1_g2_i2	gi|7303935|gb|AAF58979.1|	26.44	174	114	7	141	311	507	995	5e-11	63.9	489	143.40	(AE003834) CG8057 gene product [Drosophila melanogaster]
TRINITY_DN79443_c1_g2_i2	gi|10726821|gb|AAF56783.2|	37.50	64	38	1	478	539	136	327	7e-06	47.8	192	13.92	(AE003764) larp gene product [Drosophila melanogaster]
TRINITY_DN78987_c0_g5_i2	gi|7301648|gb|AAF56765.1|	77.74	319	71	0	428	746	1	957	5e-168	495	957	121.60	(AE003763) CG5520 gene product [Drosophila melanogaster]
TRINITY_DN73648_c0_g1_i1	gi|7299338|gb|AAF54531.1|	25.71	459	287	14	97	545	2216	972	9e-27	115	1245	213.55	(AE003687) CG6345 gene product [Drosophila melanogaster]
TRINITY_DN78255_c0_g2_i1	gi|7290461|gb|AAF45915.1|	29.46	112	76	1	269	380	520	846	5e-08	57.0	327	41.50	(AE003430) CG6379 gene product [Drosophila melanogaster]
TRINITY_DN76808_c0_g1_i14	gi|7302179|gb|AAF57275.1|	27.87	122	72	4	49	166	1135	806	2e-11	62.0	330	187.50	(AE003784) CG11211 gene product [Drosophila melanogaster]
TRINITY_DN91101_c0_g1_i1	gi|7293966|gb|AAF49325.1|	28.50	207	128	7	75	273	111	695	1e-09	60.5	585	53.33	(AE003523) CycT gene product [Drosophila melanogaster]
TRINITY_DN74872_c0_g4_i3	gi|7296933|gb|AAF52206.1|	63.54	96	35	0	56	151	133	420	3e-39	137	288	98.29	(AE003608) SP555 gene product [Drosophila melanogaster]
TRINITY_DN74064_c1_g1_i3	gi|7295158|gb|AAF50483.1|	50.27	366	178	2	77	440	295	1386	2e-99	310	1092	244.30	(AE003556) CG7962 gene product [Drosophila melanogaster]
TRINITY_DN106793_c0_g1_i1	gi|7290439|gb|AAF45894.1|	28.70	115	81	1	119	233	132	473	1e-06	48.9	342	91.69	(AE003429) CG2947 gene product [Drosophila melanogaster]
TRINITY_DN107566_c0_g1_i1	gi|7290711|gb|AAF46158.1|	48.94	141	69	2	1	141	491	78	2e-38	132	414	268.83	(AE003437) CG3446 gene product [Drosophila melanogaster]
TRINITY_DN80927_c2_g1_i1	gi|7296703|gb|AAF51982.1|	26.11	360	227	11	90	437	5516	4518	8e-20	92.8	999	228.08	(AE003602) CG12170 gene product [Drosophila melanogaster]
TRINITY_DN81064_c0_g1_i3	gi|7295868|gb|AAF51168.1|	38.39	607	324	11	146	718	18631	20403	5e-119	400	1773	226.15	(AE003581) okr gene product [Drosophila melanogaster]
TRINITY_DN76904_c0_g2_i1	gi|7297127|gb|AAF52395.1|	80.70	114	22	0	304	417	1	342	3e-61	197	342	81.62	(AE003613) CG9547 gene product [Drosophila melanogaster]
TRINITY_DN73625_c0_g2_i9	gi|7293667|gb|AAF49037.1|	27.01	174	103	8	53	216	143	622	7e-11	60.1	480	206.01	(AE003514) CG6597 gene product [Drosophila melanogaster]
TRINITY_DN84084_c0_g1_i1	gi|7291072|gb|AAF46509.1|	24.07	162	115	2	138	298	26	490	4e-11	62.0	465	128.45	(AE003447) CG3004 gene product [Drosophila melanogaster]
TRINITY_DN89029_c0_g1_i1	gi|7298660|gb|AAF53875.1|	40.00	90	49	2	38	124	12	275	1e-15	69.7	264	194.12	(AE003665) CG10756 gene product [Drosophila melanogaster]
TRINITY_DN79086_c0_g1_i1	gi|7303539|gb|AAF58594.1|	34.20	231	126	7	48	262	766	1428	2e-31	126	663	205.26	(AE003823) CG8889 gene product [Drosophila melanogaster]
TRINITY_DN77405_c1_g1_i1	gi|7296202|gb|AAF51494.1|	32.19	292	187	5	176	467	790	1632	5e-63	184	843	171.69	(AE003589) crq gene product [Drosophila melanogaster]
TRINITY_DN80738_c2_g9_i2	gi|7289872|gb|AAF45475.1|	61.22	98	33	1	72	164	530	237	2e-36	127	294	179.27	(AE003226) CG17427 gene product [Drosophila melanogaster]
TRINITY_DN70809_c0_g1_i1	gi|7296848|gb|AAF52123.1|	39.51	81	49	0	691	771	2019	1777	5e-11	66.6	243	25.05	(AE003606) CG14650 gene product [Drosophila melanogaster]
TRINITY_DN100777_c0_g1_i1	gi|7292735|gb|AAF48131.1|	29.41	85	58	2	17	100	170	421	8e-06	40.0	252	180.00	(AE003488) joey gene product [Drosophila melanogaster]
TRINITY_DN74762_c0_g3_i2	gi|7296649|gb|AAF51929.1|	29.20	113	75	1	66	173	478	140	8e-11	58.2	339	194.83	(AE003601) Pbprp3 gene product [Drosophila melanogaster]
TRINITY_DN112386_c0_g1_i1	gi|7296209|gb|AAF51501.1|	84.38	96	15	0	341	436	14	301	7e-50	171	288	41.14	(AE003589) ebi gene product [Drosophila melanogaster]
TRINITY_DN79483_c0_g3_i2	gi|7301937|gb|AAF57044.1|	32.33	529	329	14	99	621	1576	59	6e-98	317	1518	219.36	(AE003773) CG15533 gene product [Drosophila melanogaster]
TRINITY_DN80845_c1_g2_i1	gi|7292279|gb|AAF47687.1|	29.50	617	336	20	1	527	89	1912	5e-49	188	1824	95.70	(AE003476) CG1241 gene product [Drosophila melanogaster]
TRINITY_DN26876_c0_g1_i1	gi|7297523|gb|AAF52778.1|	39.58	96	52	1	243	338	29	298	6e-16	73.6	270	79.18	(AE003625) CG13112 gene product [Drosophila melanogaster]
TRINITY_DN69656_c0_g1_i1	gi|7303900|gb|AAF58945.1|	41.96	672	354	10	3	652	269	2242	5e-156	473	1974	302.76	(AE003833) BcDNA:LD23830 gene product [Drosophila melanogaster]
TRINITY_DN65804_c0_g1_i3	gi|7298320|gb|AAF53548.1|	53.62	373	154	5	533	902	1	1071	3e-108	363	1071	88.66	(AE003652) trpgamma gene product [Drosophila melanogaster]
TRINITY_DN31195_c0_g1_i1	gi|7298199|gb|AAF53433.1|	41.25	80	39	1	164	243	135	350	2e-14	69.3	216	87.10	(AE003646) l(2)35Bg gene product [Drosophila melanogaster]
TRINITY_DN106101_c0_g1_i1	gi|7296596|gb|AAF51878.1|	46.25	80	36	2	29	105	366	139	2e-17	81.3	228	25.36	(AE003599) CG10712 gene product [alt 2] [Drosophila melanogaster]
TRINITY_DN74288_c1_g5_i1	gi|7301820|gb|AAF56929.1|	29.86	144	87	6	38	173	555	142	8e-08	51.2	414	189.04	(AE003771) CG1969 gene product [Drosophila melanogaster]
TRINITY_DN91517_c0_g1_i1	gi|7290654|gb|AAF46102.1|	45.61	114	61	1	4	117	238	576	6e-29	116	339	49.71	(AE003436) CG3726 gene product [Drosophila melanogaster]
TRINITY_DN75821_c0_g1_i1	gi|7291468|gb|AAF46894.1|	33.01	103	62	3	1571	1672	30	320	1e-07	54.3	291	12.00	(AE003458) CG13520 gene product [Drosophila melanogaster]
TRINITY_DN73402_c0_g2_i2	gi|7300009|gb|AAF55181.1|	58.46	337	136	2	12	344	1139	129	1e-121	360	1011	288.03	(AE003708) CG5044 gene product [Drosophila melanogaster]
TRINITY_DN72961_c1_g2_i2	gi|7295852|gb|AAF51152.1|	29.39	228	142	7	1	221	2656	2009	3e-10	62.0	648	179.01	(AE003581) CG17221 gene product [alt 2] [Drosophila melanogaster]
TRINITY_DN21734_c0_g1_i1	gi|7291445|gb|AAF46871.1|	86.46	96	13	0	4	99	49	336	4e-56	176	288	219.85	(AE003458) CG3751 gene product [Drosophila melanogaster]
TRINITY_DN63028_c0_g1_i2	gi|7298177|gb|AAF53412.1|	31.29	147	89	5	6	145	2	427	8e-08	52.8	426	156.62	(AE003645) BG:DS06874.4 gene product [Drosophila melanogaster]
TRINITY_DN23376_c0_g1_i1	gi|7303976|gb|AAF59019.1|	49.04	104	49	2	176	275	323	12	3e-24	95.9	312	106.12	(AE003835) CG8235 gene product [Drosophila melanogaster]
TRINITY_DN113563_c0_g1_i1	gi|7294559|gb|AAF49899.1|	50.22	229	108	3	10	238	676	8	2e-68	214	669	263.39	(AE003541) CG10688 gene product [Drosophila melanogaster]
TRINITY_DN77123_c2_g1_i3	gi|7302392|gb|AAF57480.1|	40.96	83	46	1	146	228	1021	1260	1e-11	66.6	240	46.42	(AE003792) CG13868 gene product [Drosophila melanogaster]
TRINITY_DN112750_c0_g1_i1	gi|7295838|gb|AAF51139.1|	29.62	260	150	10	141	398	3	689	6e-18	82.8	687	172.61	(AE003580) CG3488 gene product [Drosophila melanogaster]
TRINITY_DN49367_c0_g1_i1	gi|7297155|gb|AAF52422.1|	33.33	72	44	1	144	215	103	306	5e-08	50.1	204	86.81	(AE003614) CG11329 gene product [Drosophila melanogaster]
TRINITY_DN80391_c0_g1_i4	gi|7292515|gb|AAF47918.1|	26.24	202	115	8	165	338	5866	5279	3e-07	53.1	588	135.48	(AE003481) CG11357 gene product [Drosophila melanogaster]
TRINITY_DN74170_c0_g1_i1	gi|7290019|gb|AAF45486.1|	24.70	166	105	6	115	261	1106	1600	5e-06	48.9	495	128.91	(AE003417) EG:BACR37P7.1 gene product [Drosophila melanogaster]
TRINITY_DN71145_c4_g4_i2	gi|7294746|gb|AAF50082.1|	57.66	248	102	2	231	478	941	207	7e-97	301	735	153.44	(AE003545) CG6207 gene product [Drosophila melanogaster]
TRINITY_DN65746_c0_g2_i2	gi|7295429|gb|AAF50745.1|	42.12	311	172	1	11	321	491	1399	4e-81	257	909	280.56	(AE003565) CG10546 gene product [Drosophila melanogaster]
TRINITY_DN66499_c0_g1_i1	gi|7301195|gb|AAF56326.1|	95.52	67	3	0	1	67	307	507	1e-40	135	201	300.00	(AE003749) CG13628 gene product [Drosophila melanogaster]
TRINITY_DN80105_c1_g1_i1	gi|7300435|gb|AAF55592.1|	32.62	423	216	11	145	549	1751	636	4e-52	197	1116	69.23	(AE003723) CG7717 gene product [Drosophila melanogaster]
TRINITY_DN107392_c0_g1_i1	gi|7295389|gb|AAF50706.1|	29.70	165	111	2	173	336	483	1	1e-11	63.9	483	92.18	(AE003564) CG6600 gene product [Drosophila melanogaster]
TRINITY_DN76435_c1_g5_i2	gi|7298056|gb|AAF53296.1|	41.48	176	55	3	292	419	1	528	1e-28	117	528	126.01	(AE003640) CG6866 gene product [alt 2] [Drosophila melanogaster]
TRINITY_DN78947_c1_g2_i2	gi|7293318|gb|AAF48698.1|	39.08	238	106	8	9	216	304	990	3e-32	136	687	55.09	(AE003504) CG5004 gene product [Drosophila melanogaster]
TRINITY_DN71471_c0_g3_i1	gi|7295382|gb|AAF50699.1|	45.73	363	187	6	2	364	1276	218	6e-97	302	1059	290.93	(AE003564) CG10467 gene product [Drosophila melanogaster]
TRINITY_DN80751_c0_g2_i2	gi|7295733|gb|AAF51037.1|	45.17	549	269	8	15	537	5129	6757	4e-141	455	1629	301.11	(AE003577) CG3714 gene product [Drosophila melanogaster]
TRINITY_DN80309_c2_g1_i3	gi|7303210|gb|AAF58273.1|	34.31	239	141	4	392	630	7	675	9e-38	152	669	78.06	(AE003815) CG8494 gene product [Drosophila melanogaster]
TRINITY_DN70386_c0_g1_i1	gi|7292541|gb|AAF47943.1|	29.89	174	105	3	45	202	2297	1779	1e-17	88.6	519	59.72	(AE003482) CG7479 gene product [Drosophila melanogaster]
TRINITY_DN108972_c0_g1_i1	gi|7299112|gb|AAF54311.1|	27.93	111	77	1	1	111	97	420	4e-12	62.4	324	127.06	(AE003681) CG11967 gene product [Drosophila melanogaster]
TRINITY_DN73312_c0_g1_i3	gi|7300091|gb|AAF55260.1|	36.04	541	307	13	1279	1805	841	2388	3e-74	271	1548	83.18	(AE003711) Hel89B gene product [Drosophila melanogaster]
TRINITY_DN73419_c0_g1_i2	gi|7301873|gb|AAF56981.1|	38.58	337	197	7	53	385	1145	153	6e-72	236	993	226.71	(AE003772) Acph-1 gene product [Drosophila melanogaster]
TRINITY_DN110751_c0_g1_i1	gi|7297594|gb|AAF52847.1|	64.29	42	15	0	169	210	100	225	2e-14	69.7	126	30.36	(AE003627) Trp1 gene product [alt 2] [Drosophila melanogaster]
TRINITY_DN79910_c8_g1_i1	gi|7294585|gb|AAF49925.1|	23.44	128	89	4	8	131	73	441	8e-07	47.4	369	249.32	(AE003541) Pbprp1 gene product [Drosophila melanogaster]
TRINITY_DN80157_c0_g1_i3	gi|10727002|gb|AAG22188.1|	30.99	868	480	25	720	1532	4645	7056	2e-94	339	2412	156.42	(AE003453) CG9485 gene product [alt 1] [Drosophila melanogaster]
TRINITY_DN80243_c1_g3_i3	gi|7293043|gb|AAF48429.1|	58.67	196	74	3	299	494	725	159	6e-69	232	567	53.44	(AE003498) CG9095 gene product [Drosophila melanogaster]
TRINITY_DN78652_c0_g1_i1	gi|7292367|gb|AAF47773.1|	44.83	58	30	1	1	56	265	92	2e-11	59.3	174	294.92	(AE003478) CG14970 gene product [Drosophila melanogaster]
TRINITY_DN76648_c0_g2_i1	gi|7297412|gb|AAF52671.1|	27.75	173	105	4	260	416	774	268	6e-18	83.2	507	121.88	(AE003621) fy gene product [Drosophila melanogaster]
TRINITY_DN70557_c0_g3_i2	gi|7301893|gb|AAF57001.1|	82.84	134	23	0	1	134	454	53	1e-78	234	402	300.00	(AE003772) RpL32 gene product [Drosophila melanogaster]
TRINITY_DN79204_c0_g2_i2	gi|7302476|gb|AAF57560.1|	91.76	170	14	0	15	184	166	675	1e-113	327	510	277.17	(AE003796) RpL11 gene product [Drosophila melanogaster]
TRINITY_DN81119_c5_g2_i2	gi|7296865|gb|AAF52140.1|	34.07	135	82	5	10	138	402	1	1e-16	74.3	402	217.30	(AE003606) CG9843 gene product [Drosophila melanogaster]
TRINITY_DN77943_c0_g4_i3	gi|7294671|gb|AAF50009.1|	45.40	174	87	3	6	171	1012	491	3e-38	150	522	103.98	(AE003543) CG10907 gene product [Drosophila melanogaster]
TRINITY_DN104524_c0_g1_i1	gi|7292579|gb|AAF47979.1|	38.84	121	68	3	439	558	348	1	6e-25	101	348	58.78	(AE003484) CG2145 gene product [Drosophila melanogaster]
TRINITY_DN114311_c0_g1_i1	gi|7290222|gb|AAF45684.1|	67.21	61	20	0	1766	1826	181	363	2e-23	100	183	7.94	(AE003422) trr gene product [Drosophila melanogaster]
TRINITY_DN18795_c0_g2_i1	gi|7297332|gb|AAF52593.1|	52.76	163	67	4	514	674	465	1	6e-48	167	465	63.35	(AE003619) WD-40-family-member gene product [alt 1] [Drosophila melanogaster]
TRINITY_DN76386_c3_g4_i1	gi|7292042|gb|AAF47455.1|	32.19	292	172	6	368	657	1411	608	2e-41	162	804	117.54	(AE003471) CG1211 gene product [Drosophila melanogaster]
TRINITY_DN112199_c0_g1_i1	gi|7304330|gb|AAF59362.1|	49.55	111	37	2	141	235	1	324	1e-27	105	324	119.56	(AE003844) Crk gene product [Drosophila melanogaster]
TRINITY_DN77345_c2_g2_i5	gi|7291738|gb|AAF47159.1|	28.60	528	301	20	40	533	1700	243	3e-43	164	1458	241.79	(AE003463) CG10339 gene product [Drosophila melanogaster]
TRINITY_DN110237_c0_g1_i1	gi|10728347|gb|AAF45491.2|	79.59	49	10	0	222	270	459	313	2e-21	93.6	147	18.26	(AE003417) ewg gene product [alt 2] [Drosophila melanogaster]
TRINITY_DN112036_c0_g1_i1	gi|7292091|gb|AAF47504.1|	31.91	890	506	29	8	857	60	2549	5e-123	397	2490	287.53	(AE003471) CG1009 gene product [Drosophila melanogaster]
TRINITY_DN69159_c0_g4_i1	gi|7301878|gb|AAF56986.1|	29.27	246	153	8	364	605	2	688	2e-16	84.0	687	79.61	(AE003772) CG7908 gene product [Drosophila melanogaster]
TRINITY_DN77497_c0_g1_i1	gi|7293191|gb|AAF48574.1|	31.45	159	91	6	337	479	994	1464	5e-16	81.6	471	95.15	(AE003501) eas gene product [alt 1] [Drosophila melanogaster]
TRINITY_DN76471_c1_g1_i2	gi|7298326|gb|AAF53554.1|	83.50	103	17	0	6	108	1301	993	1e-55	182	309	286.11	(AE003652) Cyt-c-p gene product [Drosophila melanogaster]
TRINITY_DN10322_c0_g1_i1	gi|7290956|gb|AAF46396.1|	48.89	45	23	0	35	79	95	229	4e-09	50.1	135	170.89	(AE003444) CG12659 gene product [Drosophila melanogaster]
TRINITY_DN76022_c1_g1_i2	gi|7303694|gb|AAF58744.1|	25.21	468	295	10	406	821	42	1436	2e-35	143	1395	147.00	(AE003828) CG12325 gene product [Drosophila melanogaster]
TRINITY_DN100134_c0_g1_i1	gi|7298623|gb|AAF53839.1|	37.62	101	63	0	30	130	378	76	7e-12	60.5	303	165.57	(AE003664) CG10447 gene product [Drosophila melanogaster]
TRINITY_DN76038_c0_g6_i1	gi|7303821|gb|AAF58868.1|	34.33	201	115	6	47	239	605	30	9e-24	100	576	164.57	(AE003831) CG12133 gene product [Drosophila melanogaster]
TRINITY_DN74519_c2_g2_i2	gi|10733350|gb|AAF49095.2|	48.66	859	424	6	65	913	261	2816	0.0	756	2556	278.13	(AE003515) Rpn1 gene product [Drosophila melanogaster]
TRINITY_DN62551_c0_g1_i2	gi|7300533|gb|AAF55686.1|	54.39	114	52	0	1	114	557	216	6e-18	77.0	342	292.31	(AE003727) Vha13 gene product [Drosophila melanogaster]
TRINITY_DN78214_c0_g10_i1	gi|7293252|gb|AAF48633.1|	58.44	154	64	0	1	154	96	557	1e-64	204	462	296.15	(AE003503) RpS19 gene product [Drosophila melanogaster]
TRINITY_DN85007_c0_g1_i1	gi|7294112|gb|AAF49466.1|	46.43	56	30	0	405	460	113	280	9e-12	64.7	168	23.43	(AE003527) CG13035 gene product [Drosophila melanogaster]
TRINITY_DN80603_c1_g1_i5	gi|7291080|gb|AAF46516.1|	73.11	978	197	10	1687	2649	3417	637	0.0	1334	2781	84.92	(AE003448) nej gene product [Drosophila melanogaster]
TRINITY_DN78490_c0_g1_i3	gi|7291967|gb|AAF47383.1|	47.68	323	155	4	1	320	5662	6597	2e-61	228	936	118.33	(AE003468) CG6905 gene product [alt 2] [Drosophila melanogaster]
TRINITY_DN7087_c0_g1_i1	gi|7297021|gb|AAF52291.1|	42.04	157	90	1	584	740	39	506	2e-39	145	468	62.82	(AE003611) CG11034 gene product [Drosophila melanogaster]
TRINITY_DN101414_c0_g1_i1	gi|7290414|gb|AAF45871.1|	25.24	103	62	4	27	126	2	274	4e-06	43.1	273	73.98	(AE003427) CG16781 gene product [Drosophila melanogaster]
TRINITY_DN77851_c0_g2_i2	gi|7295050|gb|AAF50377.1|	43.64	236	124	4	207	435	1269	568	4e-52	191	702	160.64	(AE003554) BcDNA:GM04779 gene product [Drosophila melanogaster]
TRINITY_DN76589_c0_g1_i1	gi|7295200|gb|AAF50523.1|	24.28	593	368	15	777	1329	3	1658	5e-29	124	1656	117.86	(AE003558) CG7457 gene product [Drosophila melanogaster]
TRINITY_DN61782_c0_g1_i1	gi|10726323|gb|AAF59316.2|	33.11	302	175	6	6132	6408	135	1034	2e-37	152	900	12.66	(AE003843) bt gene product [Drosophila melanogaster]
TRINITY_DN74164_c1_g5_i5	gi|7302803|gb|AAF57878.1|	25.13	195	131	4	140	323	1721	2293	1e-14	76.3	573	127.33	(AE003803) CG6568 gene product [Drosophila melanogaster]
TRINITY_DN71485_c4_g1_i1	gi|7290078|gb|AAF45544.1|	28.16	277	183	6	20	295	859	74	1e-26	109	786	256.86	(AE003418) EG:BACR19J1.2 gene product [Drosophila melanogaster]
TRINITY_DN80335_c0_g1_i1	gi|7297945|gb|AAF53189.1|	35.11	282	158	6	33	309	11156	10371	2e-42	166	786	135.99	(AE003636) CG6388 gene product [Drosophila melanogaster]
TRINITY_DN79281_c3_g22_i1	gi|7294548|gb|AAF49889.1|	33.72	172	85	8	67	224	731	261	8e-10	61.2	471	76.59	(AE003540) CG10984 gene product [Drosophila melanogaster]
TRINITY_DN77930_c0_g4_i2	gi|7290021|gb|AAF45488.1|	50.00	36	18	0	1	36	115	8	6e-06	48.1	108	17.97	(AE003417) cin gene product [Drosophila melanogaster]
TRINITY_DN63638_c0_g2_i1	gi|7301199|gb|AAF56330.1|	53.17	205	94	1	791	995	23	631	2e-54	193	609	31.17	(AE003749) asp gene product [Drosophila melanogaster]
TRINITY_DN78004_c0_g1_i1	gi|7291108|gb|AAF46543.1|	32.57	568	335	11	35	597	793	2367	1e-67	244	1575	140.75	(AE003449) CG2990 gene product [Drosophila melanogaster]
TRINITY_DN79923_c0_g7_i1	gi|7296963|gb|AAF52235.1|	40.00	125	64	2	628	748	1378	1025	2e-17	87.4	354	32.45	(AE003609) Bsg25D gene product [Drosophila melanogaster]
TRINITY_DN77210_c1_g2_i5	gi|7295418|gb|AAF50735.1|	22.02	436	263	17	126	504	5304	4057	2e-14	77.0	1248	237.71	(AE003564) CG10489 gene product [Drosophila melanogaster]
TRINITY_DN73888_c0_g1_i3	gi|7290848|gb|AAF46290.1|	37.93	203	94	3	83	255	2340	1738	3e-37	142	603	197.06	(AE003442) CG10946 gene product [Drosophila melanogaster]
TRINITY_DN66500_c0_g3_i1	gi|7296648|gb|AAF51928.1|	28.57	147	94	3	2	140	132	563	6e-11	57.8	432	306.38	(AE003601) Os-E gene product [Drosophila melanogaster]
TRINITY_DN79030_c0_g1_i3	gi|7292369|gb|AAF47775.1|	29.61	716	399	26	574	1247	2345	387	7e-71	259	1959	153.77	(AE003478) CG11513 gene product [Drosophila melanogaster]
TRINITY_DN71500_c2_g1_i1	gi|7292376|gb|AAF47782.1|	41.82	165	80	6	293	451	13	477	3e-26	105	465	101.31	(AE003478) CG10359 gene product [Drosophila melanogaster]
TRINITY_DN46798_c0_g2_i1	gi|7290587|gb|AAF46037.1|	28.40	162	95	4	49	196	195	659	2e-09	56.6	465	204.85	(AE003434) CG16752 gene product [Drosophila melanogaster]
TRINITY_DN79986_c0_g2_i3	gi|7293560|gb|AAF48933.1|	35.77	123	68	5	1332	1446	4987	5346	3e-15	82.0	360	23.79	(AE003511) BcDNA:GH02751 gene product [Drosophila melanogaster]
TRINITY_DN78197_c1_g1_i8	gi|7291890|gb|AAF47309.1|	32.62	423	272	9	46	462	316	1563	2e-72	246	1248	240.00	(AE003465) emp gene product [Drosophila melanogaster]
TRINITY_DN114477_c0_g1_i1	gi|7297798|gb|AAF53048.1|	75.66	152	37	0	1	152	673	218	5e-80	242	456	219.23	(AE003630) RpL9 gene product [alt 2] [Drosophila melanogaster]
TRINITY_DN71556_c0_g3_i1	gi|7300354|gb|AAF55513.1|	32.98	94	55	1	426	519	500	243	1e-09	58.2	258	46.07	(AE003721) CG7175 gene product [Drosophila melanogaster]
TRINITY_DN7300_c0_g1_i1	gi|7302882|gb|AAF57955.1|	36.68	199	109	5	22	206	645	58	2e-36	129	588	270.97	(AE003805) Sod2 gene product [Drosophila melanogaster]
TRINITY_DN67410_c0_g3_i1	gi|7295010|gb|AAF50338.1|	24.51	257	170	7	34	278	847	113	8e-10	60.5	735	165.54	(AE003553) CG5288 gene product [alt 2] [Drosophila melanogaster]
TRINITY_DN72225_c0_g3_i2	gi|7300104|gb|AAF55273.1|	27.24	290	187	6	73	354	925	104	1e-27	112	822	212.40	(AE003711) CG4979 gene product [Drosophila melanogaster]
TRINITY_DN70288_c0_g1_i1	gi|7294194|gb|AAF49547.1|	31.63	215	121	6	65	268	2095	1496	1e-16	85.5	600	58.65	(AE003528) CG5891 gene product [Drosophila melanogaster]
TRINITY_DN80329_c0_g1_i1	gi|7290143|gb|AAF45607.1|	29.07	86	60	1	294	379	1048	1302	2e-06	48.1	255	41.67	(AE003420) EG:8D8.8 gene product [Drosophila melanogaster]
TRINITY_DN78848_c0_g3_i2	gi|10728177|gb|AAF47959.2|	37.88	66	40	1	157	221	9262	9459	1e-04	45.8	198	34.98	(AE003484) sbr gene product [Drosophila melanogaster]
TRINITY_DN62304_c0_g2_i1	gi|10728248|gb|AAF48376.2|	27.72	101	56	3	28	128	299	48	6e-06	42.4	252	118.31	(AE003496) CG14414 gene product [Drosophila melanogaster]
TRINITY_DN78476_c0_g1_i1	gi|7297052|gb|AAF52321.1|	33.05	708	373	31	17	676	32	1996	2e-74	258	1965	286.03	(AE003612) CG9092 gene product [Drosophila melanogaster]
TRINITY_DN77270_c2_g2_i13	gi|7296420|gb|AAF51707.1|	48.78	41	21	0	26	66	604	726	5e-09	58.5	123	31.54	(AE003594) Pc gene product [Drosophila melanogaster]
TRINITY_DN74941_c3_g5_i6	gi|7293395|gb|AAF48772.1|	27.71	563	333	17	94	625	476	2035	1e-57	213	1560	179.93	(AE003507) CG7871 gene product [Drosophila melanogaster]
TRINITY_DN80306_c2_g2_i3	gi|7291245|gb|AAF46676.1|	31.29	703	345	20	40	680	2335	455	2e-58	216	1881	216.21	(AE003453) CG4050 gene product [Drosophila melanogaster]
TRINITY_DN72757_c0_g1_i1	gi|7298737|gb|AAF53949.1|	56.18	89	37	1	220	308	337	597	1e-40	103	261	84.74	(AE003668) CG9272 gene product [Drosophila melanogaster]
TRINITY_DN66116_c0_g2_i2	gi|7301735|gb|AAF56847.1|	45.27	296	149	5	17	305	1077	208	1e-78	251	870	284.31	(AE003768) CG11837 gene product [Drosophila melanogaster]
TRINITY_DN96756_c0_g1_i1	gi|7293136|gb|AAF48520.1|	28.18	181	98	6	145	321	14	472	1e-11	63.5	459	106.25	(AE003500) CG8509 gene product [Drosophila melanogaster]
TRINITY_DN73272_c0_g2_i1	gi|7297772|gb|AAF53022.1|	83.33	30	5	0	253	282	471	560	3e-08	53.9	90	31.91	(AE003630) porin gene product [Drosophila melanogaster]
TRINITY_DN66852_c0_g1_i3	gi|7291685|gb|AAF47107.1|	39.62	371	201	6	17	385	68	1117	1e-77	249	1050	272.73	(AE003462) G-salpha60A gene product [alt 1] [Drosophila melanogaster]
TRINITY_DN93772_c0_g1_i1	gi|7304089|gb|AAF59127.1|	76.06	71	17	0	112	182	2	214	3e-36	126	213	95.09	(AE003838) Pabp2 gene product [Drosophila melanogaster]
TRINITY_DN70417_c0_g1_i3	gi|7292488|gb|AAF47891.1|	35.90	156	99	1	34	189	527	63	6e-28	108	465	246.03	(AE003481) CG15018 gene product [Drosophila melanogaster]
TRINITY_DN80771_c5_g18_i1	gi|7292855|gb|AAF48247.1|	39.39	99	54	3	108	201	722	429	2e-08	57.8	294	16.36	(AE003492) CG15744 gene product [Drosophila melanogaster]
TRINITY_DN35921_c0_g1_i1	gi|7292864|gb|AAF48256.1|	81.74	115	21	0	16	130	9	353	5e-66	201	345	265.38	(AE003492) CG2033 gene product [alt 2] [Drosophila melanogaster]
TRINITY_DN75606_c0_g1_i1	gi|7291654|gb|AAF47076.1|	24.39	246	165	6	68	311	1265	585	2e-13	73.9	681	94.32	(AE003462) CG10331 gene product [Drosophila melanogaster]
TRINITY_DN113276_c0_g1_i1	gi|7301042|gb|AAF56178.1|	42.11	57	31	1	594	650	352	188	8e-06	48.1	165	20.15	(AE003744) BcDNA:LD23587 gene product [Drosophila melanogaster]
TRINITY_DN71004_c1_g3_i7	gi|7295403|gb|AAF50720.1|	28.29	403	277	6	38	432	653	1849	8e-33	132	1197	270.81	(AE003564) CG10478 gene product [Drosophila melanogaster]
TRINITY_DN78617_c0_g4_i2	gi|7290467|gb|AAF45921.1|	40.38	317	170	5	375	684	917	3	2e-77	254	915	122.65	(AE003430) EG:EG0007.9 gene product [Drosophila melanogaster]
TRINITY_DN80389_c0_g1_i3	gi|7295874|gb|AAF51174.1|	37.89	285	167	5	162	441	4230	3391	3e-100	199	840	176.84	(AE003581) gammaTub23C gene product [Drosophila melanogaster]
TRINITY_DN78045_c0_g3_i1	gi|10727640|gb|AAF58654.2|	51.11	90	41	2	8	96	209	472	9e-12	60.8	264	275.00	(AE003826) CG12384 gene product [Drosophila melanogaster]
TRINITY_DN80815_c66_g2_i1	gi|7289865|gb|AAF45469.1|	42.65	68	39	0	47	114	970	1173	2e-15	72.4	204	175.86	(AE002760) CG14464 gene product [Drosophila melanogaster]
TRINITY_DN108865_c0_g1_i1	gi|7296106|gb|AAF51400.1|	56.00	100	35	3	884	980	302	21	6e-24	100	282	28.09	(AE003587) CG4887 gene product [Drosophila melanogaster]
TRINITY_DN82392_c0_g1_i1	gi|7292743|gb|AAF48139.1|	44.88	205	103	1	121	325	726	142	4e-48	165	585	172.06	(AE003488) CG1950 gene product [Drosophila melanogaster]
TRINITY_DN58383_c0_g1_i2	gi|7292335|gb|AAF47742.1|	69.84	126	38	0	4	129	41	418	1e-42	141	378	262.50	(AE003477) CG12740 gene product [alt 1] [Drosophila melanogaster]
TRINITY_DN73597_c2_g5_i5	gi|7301850|gb|AAF56959.1|	74.88	211	51	1	9	219	681	55	8e-97	288	627	286.30	(AE003771) CG7808 gene product [Drosophila melanogaster]
TRINITY_DN74550_c1_g4_i2	gi|7304220|gb|AAF59255.1|	43.93	107	57	2	55	159	320	3	5e-23	91.7	318	138.26	(AE003841) CG1645 gene product [Drosophila melanogaster]
TRINITY_DN69029_c0_g2_i3	gi|7290918|gb|AAF46359.1|	32.63	95	56	3	69	158	7	282	5e-07	47.0	276	129.58	(AE003443) CG15343 gene product [Drosophila melanogaster]
TRINITY_DN94342_c0_g1_i1	gi|7302936|gb|AAF58007.1|	58.22	146	61	0	239	384	539	102	4e-52	175	438	111.17	(AE003807) CG6251 gene product [Drosophila melanogaster]
TRINITY_DN95507_c0_g1_i1	gi|7303826|gb|AAF58873.1|	75.89	141	34	0	464	604	437	15	4e-74	236	423	70.03	(AE003831) CG12140 gene product [Drosophila melanogaster]
TRINITY_DN77361_c0_g2_i1	gi|10727451|gb|AAG22257.1|	79.30	285	53	3	1	281	851	3	4e-148	439	849	128.44	(AE003796) Scs-fp gene product [Drosophila melanogaster]
TRINITY_DN72009_c0_g1_i1	gi|7290561|gb|AAF46012.1|	45.62	217	105	5	26	236	394	1023	6e-60	204	630	222.61	(AE003433) CG15786 gene product [Drosophila melanogaster]
TRINITY_DN64499_c0_g1_i1	gi|7302711|gb|AAF57789.1|	29.21	202	133	4	511	703	2	604	3e-18	87.4	603	33.33	(AE003802) EG:52C10.5 gene product [Drosophila melanogaster]
TRINITY_DN332_c0_g1_i1	gi|7292713|gb|AAF48110.1|	32.50	160	95	3	840	994	2	457	5e-21	93.2	456	43.10	(AE003487) CG10353 gene product [Drosophila melanogaster]
TRINITY_DN78521_c0_g2_i2	gi|7290212|gb|AAF45674.1|	27.04	270	141	8	804	1020	806	6	3e-23	107	801	76.14	(AE003422) EG:63B12.6 gene product [Drosophila melanogaster]
TRINITY_DN78480_c0_g3_i2	gi|7297794|gb|AAF53044.1|	29.15	271	169	7	4	263	853	77	1e-25	104	777	293.21	(AE003630) CG12253 gene product [Drosophila melanogaster]
TRINITY_DN109449_c0_g1_i1	gi|7303695|gb|AAF58745.1|	60.19	108	42	1	17	124	4	324	2e-29	108	321	142.04	(AE003828) CG12343 gene product [Drosophila melanogaster]
TRINITY_DN67813_c0_g1_i1	gi|7290629|gb|AAF46078.1|	35.18	307	166	7	9	301	3135	2272	1e-51	187	864	240.67	(AE003435) MAPk-Ak2 gene product [alt 2] [Drosophila melanogaster]
TRINITY_DN78664_c0_g3_i1	gi|7295674|gb|AAF50980.1|	47.10	155	81	1	23	177	464	3	4e-31	119	462	142.15	(AE003575) CG15629 gene product [Drosophila melanogaster]
TRINITY_DN74755_c1_g3_i4	gi|7297615|gb|AAF52868.1|	68.80	234	72	1	19	252	210	908	7e-108	318	699	277.38	(AE003627) RpL7 gene product [Drosophila melanogaster]
TRINITY_DN73400_c1_g1_i2	gi|7296332|gb|AAF51622.1|	64.08	142	51	0	73	214	254	679	2e-64	212	426	85.54	(AE003591) CG4825 gene product [Drosophila melanogaster]
TRINITY_DN72828_c0_g1_i1	gi|7300869|gb|AAF56010.1|	33.82	68	42	2	8	73	3568	3768	2e-06	45.8	201	159.52	(AE003739) CG7045 gene product [Drosophila melanogaster]
TRINITY_DN71500_c2_g2_i1	gi|7291100|gb|AAF46535.1|	40.00	220	124	3	126	339	383	1036	1e-42	154	654	192.92	(AE003449) CG1791 gene product [Drosophila melanogaster]
TRINITY_DN69959_c2_g1_i2	gi|7292177|gb|AAF47588.1|	45.92	98	51	2	69	164	234	527	3e-24	98.6	294	142.03	(AE003473) CG13937 gene product [Drosophila melanogaster]
TRINITY_DN63196_c0_g2_i1	gi|7291068|gb|AAF46505.1|	28.35	522	322	16	3213	3709	1595	111	5e-49	190	1485	35.23	(AE003447) CG2996 gene product [Drosophila melanogaster]
TRINITY_DN80292_c0_g4_i2	gi|7291057|gb|AAF46494.1|	30.33	633	317	21	584	1201	1607	36	2e-83	298	1572	34.57	(AE003447) CG12139 gene product [Drosophila melanogaster]
TRINITY_DN53355_c0_g1_i1	gi|7296151|gb|AAF51444.1|	30.21	96	59	2	4	99	133	396	8e-06	40.8	264	182.07	(AE003588) CG13949 gene product [Drosophila melanogaster]
TRINITY_DN69832_c2_g3_i2	gi|7299970|gb|AAF55142.1|	32.67	101	65	1	25	125	523	230	3e-14	68.6	294	213.04	(AE003708) CG4210 gene product [Drosophila melanogaster]
TRINITY_DN71344_c0_g1_i3	gi|7293940|gb|AAF49302.1|	36.90	523	307	10	33	542	2188	650	6e-101	339	1539	154.52	(AE003522) CG5584 gene product [Drosophila melanogaster]
TRINITY_DN34835_c0_g1_i1	gi|7292512|gb|AAF47915.1|	32.89	76	48	2	518	593	450	232	2e-06	47.8	219	21.02	(AE003481) CG18318 gene product [Drosophila melanogaster]
TRINITY_DN70712_c1_g8_i1	gi|7291087|gb|AAF46523.1|	35.04	274	154	10	131	397	907	137	8e-37	141	771	194.21	(AE003448) CG2045 gene product [Drosophila melanogaster]
TRINITY_DN61390_c0_g1_i3	gi|7291645|gb|AAF47067.1|	34.11	431	280	4	1	428	307	1596	7e-70	236	1290	280.43	(AE003462) CG4797 gene product [Drosophila melanogaster]
TRINITY_DN79338_c0_g2_i4	gi|7295592|gb|AAF50902.1|	27.99	418	236	14	120	493	10423	9233	5e-35	141	1191	232.16	(AE003571) CG11710 gene product [Drosophila melanogaster]
TRINITY_DN71203_c0_g1_i3	gi|7293227|gb|AAF48609.1|	50.16	313	155	1	195	507	167	1102	2e-102	317	936	183.17	(AE003502) Anxb11 gene product [alt 2] [Drosophila melanogaster]
TRINITY_DN78828_c0_g2_i2	gi|7292211|gb|AAF47621.1|	29.28	321	190	8	105	412	1001	1891	3e-35	144	891	75.51	(AE003474) ACXD gene product [Drosophila melanogaster]
TRINITY_DN78433_c0_g3_i3	gi|7301039|gb|AAF56175.1|	51.56	706	304	10	233	919	16	2076	0.0	622	2061	224.02	(AE003744) Hmgcr gene product [Drosophila melanogaster]
TRINITY_DN70074_c0_g2_i1	gi|7291098|gb|AAF46534.1|	48.96	386	176	6	26	397	1137	1	2e-114	348	1137	257.24	(AE003448) Idgf4 gene product [Drosophila melanogaster]
TRINITY_DN64923_c0_g1_i1	gi|7300086|gb|AAF55255.1|	49.57	117	58	1	130	245	478	128	1e-38	139	351	130.97	(AE003711) Sap47 gene product [Drosophila melanogaster]
TRINITY_DN72312_c0_g2_i1	gi|7300238|gb|AAF55402.1|	28.78	205	103	5	1	199	270	773	7e-14	77.0	504	23.86	(AE003716) CG4090 gene product [Drosophila melanogaster]
TRINITY_DN71684_c1_g2_i1	gi|7291759|gb|AAF47180.1|	33.56	292	191	3	16	306	230	1099	2e-54	185	870	272.73	(AE003463) CG3362 gene product [Drosophila melanogaster]
TRINITY_DN65284_c0_g2_i2	gi|7290247|gb|AAF45709.1|	30.05	213	136	7	27	236	1563	955	2e-14	77.0	609	96.06	(AE003422) EG:22E5.11 gene product [Drosophila melanogaster]
TRINITY_DN74804_c0_g2_i1	gi|10727556|gb|AAF58282.2|	47.84	533	213	5	1592	2059	1	1599	2e-118	389	1599	73.82	(AE003815) CG13017 gene product [Drosophila melanogaster]
TRINITY_DN78699_c0_g13_i1	gi|7291421|gb|AAF46848.1|	26.70	191	113	6	84	263	4592	4068	8e-12	65.5	525	193.73	(AE003457) CG10344 gene product [Drosophila melanogaster]
TRINITY_DN78931_c0_g13_i3	gi|7296974|gb|AAF52246.1|	50.19	261	126	2	324	584	786	16	4e-85	270	771	130.02	(AE003609) CG12512 gene product [Drosophila melanogaster]
TRINITY_DN70149_c0_g1_i3	gi|10726464|gb|AAG22145.1|	35.76	151	96	1	242	392	1327	1776	5e-25	107	450	110.02	(AE003692) CG18764 gene product [Drosophila melanogaster]
TRINITY_DN74776_c1_g2_i4	gi|7299183|gb|AAF54381.1|	29.59	196	129	5	34	225	65	637	8e-11	61.2	573	232.93	(AE003682) CG9362 gene product [Drosophila melanogaster]
TRINITY_DN69374_c0_g1_i2	gi|7297234|gb|AAF52499.1|	30.51	331	179	8	99	387	352	1317	6e-40	150	966	248.33	(AE003616) Wnt4 gene product [Drosophila melanogaster]
TRINITY_DN75374_c0_g2_i3	gi|7291674|gb|AAF47096.1|	23.19	138	103	3	46	180	371	784	4e-06	45.4	414	131.85	(AE003462) CG13562 gene product [Drosophila melanogaster]
TRINITY_DN80358_c1_g1_i11	gi|10726339|gb|AAF57224.2|	21.38	608	377	13	230	753	2421	4193	4e-29	125	1773	234.83	(AE003781) CG1512 gene product [alt 1] [Drosophila melanogaster]
TRINITY_DN20078_c0_g1_i1	gi|7298232|gb|AAF53465.1|	52.43	103	48	1	301	403	43	348	2e-24	100	306	51.26	(AE003647) lace gene product [Drosophila melanogaster]
TRINITY_DN88557_c0_g1_i1	gi|7302253|gb|AAF57346.1|	76.70	103	24	0	247	349	424	116	4e-54	177	309	88.54	(AE003787) CG2944 gene product [alt 3] [Drosophila melanogaster]
TRINITY_DN64356_c0_g1_i1	gi|7293279|gb|AAF48660.1|	26.25	259	188	1	9	264	1791	1015	7e-25	110	777	112.94	(AE003503) CG4724 gene product [Drosophila melanogaster]
TRINITY_DN61415_c0_g2_i1	gi|7303973|gb|AAF59016.1|	25.26	194	140	3	1	192	575	3	2e-08	56.2	573	40.13	(AE003835) CG13745 gene product [Drosophila melanogaster]
TRINITY_DN84743_c0_g1_i1	gi|7297376|gb|AAF52636.1|	70.49	122	36	0	135	256	2	367	1e-56	183	366	105.48	(AE003620) CG7830 gene product [Drosophila melanogaster]
TRINITY_DN5413_c0_g1_i1	gi|7297676|gb|AAF52928.1|	46.15	416	213	5	30	435	184	1428	9e-117	382	1245	67.66	(AE003628) CG5364 gene product [Drosophila melanogaster]
TRINITY_DN68596_c0_g1_i2	gi|7298937|gb|AAF54141.1|	52.67	393	162	4	15	406	1165	56	7e-145	424	1110	273.40	(AE003676) CG3027 gene product [Drosophila melanogaster]
TRINITY_DN102377_c0_g1_i1	gi|7295492|gb|AAF50806.1|	78.86	123	26	0	345	467	369	1	2e-63	206	369	72.64	(AE003567) Srp54k gene product [Drosophila melanogaster]
TRINITY_DN63577_c0_g1_i1	gi|10728689|gb|AAF52798.2|	79.53	127	26	0	1	127	463	83	3e-52	167	381	300.00	(AE003625) hoip gene product [Drosophila melanogaster]
TRINITY_DN80040_c0_g1_i4	gi|7292652|gb|AAF48050.1|	29.66	145	78	6	92	229	1280	1663	4e-07	52.8	384	95.05	(AE003486) CG1749 gene product [Drosophila melanogaster]
TRINITY_DN80622_c0_g1_i1	gi|7296114|gb|AAF51408.1|	27.14	140	96	3	370	503	1512	1093	2e-10	63.9	420	80.61	(AE003587) capt gene product [Drosophila melanogaster]
TRINITY_DN77554_c0_g2_i7	gi|7290785|gb|AAF46230.1|	24.72	453	283	9	1	412	11450	10143	8e-37	145	1308	309.95	(AE003439) cm gene product [alt 1] [Drosophila melanogaster]
TRINITY_DN60467_c0_g1_i1	gi|7291437|gb|AAF46863.1|	38.27	81	50	0	73	153	40	282	2e-14	67.8	243	114.62	(AE003458) CG4071 gene product [Drosophila melanogaster]
TRINITY_DN80186_c0_g2_i1	gi|7292646|gb|AAF48044.1|	33.33	207	127	2	112	307	9009	8389	3e-28	122	621	77.33	(AE003486) CG11727 gene product [Drosophila melanogaster]
TRINITY_DN115428_c0_g1_i1	gi|7299447|gb|AAF54636.1|	25.60	125	79	1	1	125	392	60	2e-11	58.5	333	217.65	(AE003691) CG18643 gene product [Drosophila melanogaster]
TRINITY_DN62699_c0_g1_i1	gi|7298483|gb|AAF53703.1|	77.67	103	23	0	20	122	528	836	7e-47	172	309	43.34	(AE003660) CG10568 gene product [Drosophila melanogaster]
TRINITY_DN83307_c0_g1_i1	gi|7300003|gb|AAF55175.1|	33.59	259	169	3	137	393	811	38	1e-39	149	774	185.61	(AE003708) Aats-ser gene product [Drosophila melanogaster]
TRINITY_DN72347_c0_g2_i2	gi|7297250|gb|AAF52514.1|	48.97	243	102	5	9	244	63	746	3e-49	180	684	133.59	(AE003617) CG5261 gene product [alt 2] [Drosophila melanogaster]
TRINITY_DN80139_c0_g1_i1	gi|7295814|gb|AAF51115.1|	32.76	293	166	9	37	300	8606	9478	4e-32	130	873	219.35	(AE003580) Ptpa gene product [Drosophila melanogaster]
TRINITY_DN4577_c0_g1_i1	gi|7295083|gb|AAF50409.1|	38.53	449	240	10	265	683	1	1329	1e-75	257	1329	181.06	(AE003555) CG6745 gene product [Drosophila melanogaster]
TRINITY_DN94134_c0_g1_i1	gi|7295030|gb|AAF50357.1|	63.77	207	74	1	336	541	666	46	8e-82	265	621	86.25	(AE003554) Mcm7 gene product [Drosophila melanogaster]
TRINITY_DN78857_c0_g1_i3	gi|7291668|gb|AAF47090.1|	73.77	183	48	0	425	607	551	3	2e-82	262	549	79.34	(AE003462) CG5602 gene product [Drosophila melanogaster]
TRINITY_DN61792_c0_g1_i1	gi|7297767|gb|AAF53017.1|	36.80	125	72	2	608	725	1073	699	5e-12	69.3	375	42.91	(AE003630) CG6700 gene product [Drosophila melanogaster]
TRINITY_DN73817_c1_g2_i2	gi|7289281|gb|AAF45369.1|	34.49	432	205	12	67	435	2050	800	4e-64	221	1251	283.67	(AE002611) CG9572 gene product [Drosophila melanogaster]
TRINITY_DN96826_c0_g1_i1	gi|7295806|gb|AAF51108.1|	57.14	105	41	1	24	124	2	316	1e-38	133	315	124.51	(AE003579) CG12795 gene product [Drosophila melanogaster]
TRINITY_DN78587_c1_g2_i1	gi|7290840|gb|AAF46282.1|	67.16	201	65	1	211	410	634	32	4e-96	290	603	147.07	(AE003442) CG10932 gene product [Drosophila melanogaster]
TRINITY_DN78611_c2_g5_i1	gi|7298930|gb|AAF54135.1|	87.29	118	15	0	1	118	192	545	1e-55	176	354	297.48	(AE003675) CG1249 gene product [Drosophila melanogaster]
TRINITY_DN55474_c0_g3_i1	gi|7289249|gb|AAF45363.1|	58.70	92	34	1	65	152	267	542	5e-25	105	276	65.56	(AE003176) CG12555 gene product [Drosophila melanogaster]
TRINITY_DN2766_c0_g1_i1	gi|7289852|gb|AAF45459.1|	33.00	100	63	1	8	103	32	331	3e-13	64.3	300	173.41	(AE003217) CG12578 gene product [Drosophila melanogaster]
TRINITY_DN87668_c0_g1_i1	gi|7298420|gb|AAF53643.1|	48.42	95	48	1	98	191	340	56	9e-17	78.6	285	47.50	(AE003657) CG15151 gene product [Drosophila melanogaster]
TRINITY_DN76352_c0_g1_i2	gi|7290599|gb|AAF46049.1|	35.15	165	94	4	22	183	84	548	6e-13	73.2	465	54.26	(AE003434) BcDNA:LD21623 gene product [Drosophila melanogaster]
TRINITY_DN77615_c0_g1_i3	gi|7292338|gb|AAF47745.1|	36.76	68	42	1	258	324	1777	1574	4e-06	51.6	204	13.41	(AE003477) CG11505 gene product [Drosophila melanogaster]
TRINITY_DN77464_c0_g1_i3	gi|7296719|gb|AAF51998.1|	35.37	229	133	3	3	216	1913	1227	1e-24	103	687	303.98	(AE003602) Vha26 gene product [alt 2] [Drosophila melanogaster]
TRINITY_DN82165_c0_g1_i1	gi|7295098|gb|AAF50424.1|	38.46	91	48	2	500	582	292	20	1e-14	72.0	273	46.91	(AE003555) CG13667 gene product [Drosophila melanogaster]
TRINITY_DN41369_c0_g1_i1	gi|7290520|gb|AAF45973.1|	53.85	182	74	2	299	470	5	550	9e-61	202	546	114.23	(AE003431) fzr gene product [Drosophila melanogaster]
TRINITY_DN78241_c1_g1_i4	gi|7292810|gb|AAF48204.1|	31.28	243	136	7	437	655	973	266	3e-26	114	708	108.09	(AE003490) CG3775 gene product [Drosophila melanogaster]
TRINITY_DN100417_c0_g1_i1	gi|7289476|gb|AAF45413.1|	62.32	69	26	0	1	69	23	229	6e-26	93.6	207	295.71	(AE003048) CG18001 gene product [Drosophila melanogaster]
TRINITY_DN79937_c1_g7_i1	gi|7295498|gb|AAF50811.1|	62.71	59	22	0	68	126	195	371	5e-22	87.4	177	119.59	(AE003568) CG12564 gene product [Drosophila melanogaster]
TRINITY_DN76301_c0_g1_i2	gi|7290847|gb|AAF46289.1|	33.12	311	165	7	128	402	472	1383	1e-43	164	912	209.17	(AE003442) bys gene product [Drosophila melanogaster]
TRINITY_DN62872_c0_g1_i1	gi|7290075|gb|AAF45541.1|	35.16	182	99	4	613	792	495	1	3e-22	98.6	495	22.29	(AE003418) sdk gene product [Drosophila melanogaster]
TRINITY_DN79324_c0_g1_i7	gi|7293589|gb|AAF48961.1|	51.47	68	33	0	4	71	7283	7080	5e-17	76.3	204	275.68	(AE003512) CG14199 gene product [Drosophila melanogaster]
TRINITY_DN83581_c0_g1_i1	gi|7297479|gb|AAF52736.1|	53.49	172	79	1	268	439	616	104	3e-60	198	513	115.54	(AE003623) alien gene product [Drosophila melanogaster]
TRINITY_DN51466_c0_g1_i1	gi|7302274|gb|AAF57365.1|	27.55	323	187	8	409	718	175	1041	3e-30	124	867	102.48	(AE003789) CG12397 gene product [Drosophila melanogaster]
TRINITY_DN61134_c0_g1_i1	gi|7290365|gb|AAF45824.1|	58.20	189	78	1	8	196	544	1107	6e-75	237	564	228.34	(AE003425) EG:BACN33B1.2 gene product [Drosophila melanogaster]
TRINITY_DN73620_c0_g1_i4	gi|7291761|gb|AAF47182.1|	40.74	135	79	1	2	135	292	696	2e-31	119	405	199.51	(AE003463) CG11406 gene product [Drosophila melanogaster]
TRINITY_DN74718_c0_g1_i3	gi|7295310|gb|AAF50631.1|	74.42	43	11	0	417	459	131	3	2e-16	76.3	129	27.10	(AE003560) sgl gene product [Drosophila melanogaster]
TRINITY_DN37051_c0_g1_i1	gi|7289038|gb|AAF45342.1|	61.76	136	52	0	208	343	2	409	4e-54	181	408	86.08	(AE002658) CG17925 gene product [Drosophila melanogaster]
TRINITY_DN72839_c2_g5_i1	gi|7291431|gb|AAF46858.1|	42.55	47	27	0	537	583	1132	1272	4e-06	46.6	141	21.20	(AE003457) CG12489 gene product [Drosophila melanogaster]
TRINITY_DN77239_c0_g2_i2	gi|7294332|gb|AAF49681.1|	45.21	73	40	0	299	371	1473	1255	2e-11	66.2	219	56.01	(AE003532) ind gene product [Drosophila melanogaster]
TRINITY_DN70411_c2_g3_i1	gi|7297907|gb|AAF53153.1|	23.53	306	198	14	197	478	313	1194	1e-08	57.0	882	182.99	(AE003634) CG14945 gene product [Drosophila melanogaster]
TRINITY_DN62011_c0_g2_i1	gi|7290324|gb|AAF45784.1|	24.87	197	117	5	195	376	581	39	5e-14	71.2	543	115.53	(AE003424) CG7894 gene product [Drosophila melanogaster]
TRINITY_DN68982_c2_g1_i3	gi|7303733|gb|AAF58782.1|	52.63	57	26	1	339	395	435	268	4e-11	62.4	168	38.01	(AE003829) lola gene product [Drosophila melanogaster]
TRINITY_DN71552_c0_g1_i2	gi|7293851|gb|AAF49216.1|	58.95	380	156	0	33	412	226	1365	6e-165	476	1140	275.36	(AE003519) CG3902 gene product [Drosophila melanogaster]
TRINITY_DN69301_c0_g1_i2	gi|7300012|gb|AAF55184.1|	34.81	135	72	4	60	182	601	209	1e-08	53.9	393	210.16	(AE003708) CG6171 gene product [Drosophila melanogaster]
TRINITY_DN80085_c0_g1_i1	gi|7292811|gb|AAF48205.1|	42.67	75	43	0	17	91	4512	4288	4e-14	69.7	225	189.08	(AE003490) CG3765 gene product [Drosophila melanogaster]
TRINITY_DN79342_c0_g2_i13	gi|7293076|gb|AAF48461.1|	38.79	165	89	3	9	173	1654	1196	2e-21	93.2	459	240.31	(AE003499) CG6308 gene product [Drosophila melanogaster]
TRINITY_DN78481_c0_g2_i2	gi|7296220|gb|AAF51511.1|	38.89	90	49	1	405	488	6839	6570	2e-10	63.5	270	55.10	(AE003590) Hop gene product [Drosophila melanogaster]
TRINITY_DN68099_c0_g1_i1	gi|7290877|gb|AAF46319.1|	33.12	160	97	5	1	155	720	256	5e-25	100	465	254.10	(AE003442) CG2257 gene product [alt 2] [Drosophila melanogaster]
TRINITY_DN100089_c0_g1_i1	gi|7300420|gb|AAF55577.1|	27.27	176	113	2	18	193	4	486	6e-18	82.4	483	121.05	(AE003723) CstF-64 gene product [Drosophila melanogaster]
TRINITY_DN62077_c0_g1_i1	gi|7302773|gb|AAF57848.1|	28.65	192	97	3	2	164	115	657	8e-26	103	543	284.29	(AE003803) CG11419 gene product [Drosophila melanogaster]
TRINITY_DN12264_c0_g1_i1	gi|7304341|gb|AAF59372.1|	73.79	248	63	1	21	268	778	41	1e-127	368	738	275.37	(AE003845) RpS3A gene product [Drosophila melanogaster]
TRINITY_DN64920_c0_g1_i2	gi|7303828|gb|AAF58875.1|	39.72	501	294	6	20	516	133	1623	2e-126	385	1491	288.39	(AE003831) CG1441 gene product [Drosophila melanogaster]
TRINITY_DN78195_c0_g2_i5	gi|7290089|gb|AAF45555.1|	26.36	239	159	5	1048	1278	1874	1185	2e-14	79.0	690	50.15	(AE003418) CG12467 gene product [Drosophila melanogaster]
TRINITY_DN79502_c6_g3_i1	gi|7299984|gb|AAF55156.1|	60.11	183	73	0	23	205	1135	587	2e-73	233	549	262.68	(AE003708) Oscp gene product [Drosophila melanogaster]
TRINITY_DN97714_c0_g1_i1	gi|7292221|gb|AAF47631.1|	56.07	107	47	0	50	156	322	2	2e-37	134	321	81.68	(AE003474) CG5717 gene product [Drosophila melanogaster]
TRINITY_DN61402_c0_g1_i1	gi|10727074|gb|AAF47126.2|	56.32	87	38	0	186	272	65	325	8e-26	108	261	39.01	(AE003462) Sox14 gene product [Drosophila melanogaster]
TRINITY_DN79431_c0_g2_i1	gi|7297326|gb|AAF52587.1|	36.14	285	170	5	119	400	382	1209	4e-43	158	828	202.44	(AE003619) CG7221 gene product [Drosophila melanogaster]
TRINITY_DN75086_c1_g6_i1	gi|7294231|gb|AAF49583.1|	50.00	82	40	1	1	82	54	296	2e-23	89.0	243	296.34	(AE003529) CG6244 gene product [Drosophila melanogaster]
TRINITY_DN50913_c0_g2_i1	gi|7303666|gb|AAF58717.1|	55.05	109	47	1	76	184	333	13	1e-33	127	321	77.54	(AE003827) CG13229 gene product [Drosophila melanogaster]
TRINITY_DN8927_c0_g1_i1	gi|7302772|gb|AAF57847.1|	34.90	192	105	3	1	192	97	612	9e-34	122	516	258.00	(AE003803) CG4866 gene product [Drosophila melanogaster]
TRINITY_DN78893_c0_g1_i7	gi|7291391|gb|AAF46819.1|	39.84	374	208	6	63	426	1101	1	5e-79	260	1101	202.76	(AE003456) CG3292 gene product [Drosophila melanogaster]
TRINITY_DN73088_c0_g2_i1	gi|7299411|gb|AAF54601.1|	24.93	349	189	12	116	417	1075	107	6e-21	95.9	969	215.81	(AE003690) CG4796 gene product [Drosophila melanogaster]
TRINITY_DN28552_c0_g1_i1	gi|10728139|gb|AAF59376.2|	28.93	159	90	5	126	279	272	694	3e-11	64.3	423	107.36	(AE003846) CG17471 gene product [Drosophila melanogaster]
TRINITY_DN69893_c1_g1_i1	gi|7291424|gb|AAF46851.1|	28.28	1015	658	19	46	1030	724	3648	1e-115	390	2925	283.98	(AE003457) CG3701 gene product [Drosophila melanogaster]
TRINITY_DN75089_c0_g2_i1	gi|7302121|gb|AAF57220.1|	40.44	136	80	1	84	218	96	503	9e-31	117	408	160.63	(AE003781) CG3549 gene product [Drosophila melanogaster]
TRINITY_DN73464_c0_g3_i1	gi|7296846|gb|AAF52121.1|	25.58	129	73	3	183	289	3	386	5e-10	60.5	384	35.59	(AE003606) CG14651 gene product [Drosophila melanogaster]
TRINITY_DN106916_c0_g1_i1	gi|10726640|gb|AAG22158.1|	31.48	162	111	0	1	162	23	508	3e-25	98.2	486	287.57	(AE003729) CG5023 gene product [Drosophila melanogaster]
TRINITY_DN67287_c0_g2_i1	gi|7290351|gb|AAF45810.1|	33.87	313	197	7	29	336	1002	79	2e-42	154	924	275.00	(AE003425) EG:100G10.4 gene product [Drosophila melanogaster]
TRINITY_DN73522_c0_g1_i3	gi|7293542|gb|AAF48915.1|	35.80	81	51	1	16	96	309	548	9e-08	50.1	240	193.55	(AE003511) CG7423 gene product [Drosophila melanogaster]
TRINITY_DN75362_c0_g1_i3	gi|7292192|gb|AAF47603.1|	33.94	442	278	8	14	445	2022	709	5e-72	244	1314	291.35	(AE003473) CG1139 gene product [Drosophila melanogaster]
TRINITY_DN2755_c0_g2_i1	gi|7290614|gb|AAF46063.1|	63.64	66	24	0	164	229	317	120	6e-26	100	198	77.04	(AE003435) CG12410 gene product [Drosophila melanogaster]
TRINITY_DN78026_c0_g1_i1	gi|10727272|gb|AAG22238.1|	48.53	307	152	5	197	499	10	924	8e-82	280	915	179.76	(AE003478) Eip63E gene product [alt 1] [Drosophila melanogaster]
TRINITY_DN72831_c0_g1_i1	gi|7291247|gb|AAF46678.1|	24.68	231	149	6	212	420	992	309	2e-06	48.9	684	74.19	(AE003453) CG4117 gene product [Drosophila melanogaster]
TRINITY_DN78538_c0_g1_i7	gi|7297360|gb|AAF52620.1|	36.26	91	54	1	59	149	5564	5304	4e-10	58.5	261	146.63	(AE003620) CG8372 gene product [Drosophila melanogaster]
TRINITY_DN72451_c0_g1_i3	gi|7289867|gb|AAF45470.1|	54.76	42	19	0	33	74	1323	1198	2e-09	57.8	126	47.19	(AE003226) CG17402 gene product [Drosophila melanogaster]
TRINITY_DN66424_c0_g3_i1	gi|7298244|gb|AAF53476.1|	32.59	494	239	18	447	930	1971	742	1e-66	239	1230	103.27	(AE003648) BG:DS07108.2 gene product [Drosophila melanogaster]
TRINITY_DN27061_c0_g1_i1	gi|7294179|gb|AAF49532.1|	54.32	162	74	0	51	212	599	114	9e-59	188	486	220.91	(AE003528) SsRbeta gene product [Drosophila melanogaster]
TRINITY_DN76012_c0_g1_i5	gi|7293156|gb|AAF48540.1|	51.88	133	52	5	370	496	94	474	3e-32	127	381	76.81	(AE003500) Lcch3 gene product [Drosophila melanogaster]
TRINITY_DN65416_c0_g1_i3	gi|7293803|gb|AAF49170.1|	31.21	330	169	11	69	380	223	1092	2e-32	127	870	215.88	(AE003517) pip gene product [Drosophila melanogaster]
TRINITY_DN78860_c0_g1_i3	gi|7301218|gb|AAF56349.1|	31.30	115	68	2	319	430	28	348	3e-12	65.5	321	53.15	(AE003749) CG7012 gene product [Drosophila melanogaster]
TRINITY_DN74685_c0_g2_i1	gi|7294270|gb|AAF49621.1|	46.74	92	49	0	427	518	833	1108	3e-10	62.8	276	53.28	(AE003530) CrebA gene product [Drosophila melanogaster]
TRINITY_DN68701_c1_g4_i1	gi|7296403|gb|AAF51691.1|	44.66	103	57	0	38	140	1227	919	3e-18	87.0	309	68.97	(AE003593) Ilk gene product [Drosophila melanogaster]
TRINITY_DN37681_c0_g2_i1	gi|7304006|gb|AAF59048.1|	22.76	145	100	3	56	197	639	232	3e-06	46.6	408	71.70	(AE003836) gcl gene product [Drosophila melanogaster]
TRINITY_DN67349_c0_g1_i1	gi|7303006|gb|AAF58076.1|	26.45	242	166	5	6	245	818	123	1e-18	84.3	696	247.69	(AE003808) CG8395 gene product [Drosophila melanogaster]
TRINITY_DN29884_c0_g1_i1	gi|7295424|gb|AAF50740.1|	46.00	100	48	1	60	153	300	1	6e-22	88.2	300	144.93	(AE003565) CG17498 gene product [Drosophila melanogaster]
TRINITY_DN76367_c0_g20_i2	gi|7298663|gb|AAF53878.1|	71.83	71	20	0	240	310	252	40	3e-31	114	213	68.71	(AE003665) CG10723 gene product [Drosophila melanogaster]
TRINITY_DN75308_c0_g4_i1	gi|7298972|gb|AAF54175.1|	47.94	315	152	5	14	324	17	937	7e-85	263	921	279.94	(AE003677) CG2767 gene product [Drosophila melanogaster]
TRINITY_DN74147_c0_g2_i2	gi|10728422|gb|AAG22396.1|	26.09	253	176	3	36	288	350	1075	3e-31	131	726	55.63	(AE003423) CG18842 gene product [Drosophila melanogaster]
TRINITY_DN8464_c0_g1_i1	gi|7300487|gb|AAF55642.1|	48.28	58	30	0	211	268	213	40	2e-11	62.4	174	40.18	(AE003725) CG5558 gene product [alt 1] [Drosophila melanogaster]
TRINITY_DN63829_c0_g1_i1	gi|7299713|gb|AAF54895.1|	33.52	543	331	8	765	1304	18	1565	3e-69	245	1548	115.96	(AE003698) ry gene product [Drosophila melanogaster]
TRINITY_DN108395_c0_g1_i1	gi|7302850|gb|AAF57924.1|	30.14	209	118	6	203	410	18	563	5e-21	91.3	546	128.17	(AE003804) CG9002 gene product [Drosophila melanogaster]
TRINITY_DN79533_c0_g3_i3	gi|7290098|gb|AAF45563.1|	53.50	329	146	1	640	961	22	1008	3e-114	365	987	101.23	(AE003419) EG:BACR7A4.19 gene product [Drosophila melanogaster]
TRINITY_DN67932_c0_g1_i3	gi|10727046|gb|AAF46901.2|	25.96	235	139	11	29	253	234	863	3e-16	77.0	630	228.26	(AE003458) CG13527 gene product [Drosophila melanogaster]
TRINITY_DN74069_c3_g10_i1	gi|7299905|gb|AAF55080.1|	100.00	82	0	0	22	103	389	144	1e-51	163	246	238.83	(AE003705) His4r gene product [Drosophila melanogaster]
TRINITY_DN76769_c3_g5_i1	gi|7292776|gb|AAF48171.1|	32.00	100	59	5	1316	1411	610	326	4e-07	52.8	285	20.13	(AE003489) CG11146 gene product [Drosophila melanogaster]
TRINITY_DN78027_c0_g2_i11	gi|7290367|gb|AAF45826.1|	29.15	470	295	6	110	563	2057	714	1e-54	201	1344	195.63	(AE003425) w gene product [Drosophila melanogaster]
TRINITY_DN103463_c0_g1_i1	gi|7296457|gb|AAF51744.1|	38.58	127	73	4	526	650	129	500	5e-21	95.1	372	16.28	(AE003594) CG7177 gene product [Drosophila melanogaster]
TRINITY_DN97213_c0_g1_i1	gi|7295084|gb|AAF50410.1|	33.04	115	70	4	373	480	452	108	2e-09	57.0	345	60.74	(AE003555) CG6694 gene product [Drosophila melanogaster]
TRINITY_DN79658_c0_g4_i1	gi|7300421|gb|AAF55578.1|	89.05	137	15	0	311	447	413	3	7e-84	264	411	58.30	(AE003723) CG7698 gene product [Drosophila melanogaster]
TRINITY_DN78633_c0_g1_i9	gi|7293232|gb|AAF48614.1|	38.21	212	117	5	160	368	1076	474	2e-37	143	603	131.66	(AE003502) CG4420 gene product [Drosophila melanogaster]
TRINITY_DN71679_c0_g2_i3	gi|7290544|gb|AAF45996.1|	37.09	399	241	6	180	576	786	1958	2e-72	252	1173	203.65	(AE003432) CG6903 gene product [Drosophila melanogaster]
TRINITY_DN70329_c1_g1_i2	gi|7292005|gb|AAF47420.1|	25.36	276	154	11	156	394	1354	572	3e-14	74.7	783	198.73	(AE003469) CG13902 gene product [Drosophila melanogaster]
TRINITY_DN24807_c0_g2_i1	gi|10726584|gb|AAF55430.2|	38.60	57	29	2	509	564	637	792	5e-06	45.8	156	22.10	(AE003718) SF1 gene product [Drosophila melanogaster]
TRINITY_DN106730_c0_g1_i1	gi|7300169|gb|AAF55335.1|	37.97	79	48	1	23	101	401	168	1e-12	61.6	234	196.64	(AE003714) CG14903 gene product [Drosophila melanogaster]
TRINITY_DN80409_c0_g1_i2	gi|7295191|gb|AAF50515.1|	47.62	42	22	0	211	252	8574	8449	4e-06	47.0	126	21.25	(AE003557) CG7388 gene product [Drosophila melanogaster]
TRINITY_DN80580_c1_g2_i4	gi|7295857|gb|AAF51157.1|	45.59	68	33	2	255	319	1114	1314	2e-08	57.0	201	48.20	(AE003581) CG17257 gene product [Drosophila melanogaster]
TRINITY_DN70353_c0_g1_i1	gi|7295488|gb|AAF50802.1|	28.43	102	71	1	28	127	129	434	1e-06	46.6	306	93.58	(AE003567) CG4623 gene product [Drosophila melanogaster]
TRINITY_DN76605_c0_g5_i1	gi|7300184|gb|AAF55350.1|	79.71	276	55	1	1	275	830	3	2e-151	440	828	152.21	(AE003714) Cctgamma gene product [Drosophila melanogaster]
TRINITY_DN79931_c0_g1_i2	gi|7293603|gb|AAF48975.1|	26.98	619	405	19	99	698	5827	4055	5e-53	201	1773	238.63	(AE003512) CG14204 gene product [Drosophila melanogaster]
TRINITY_DN80291_c1_g1_i1	gi|7291754|gb|AAF47175.1|	33.04	112	70	1	89	195	10865	10530	1e-08	58.5	336	62.92	(AE003463) spag gene product [Drosophila melanogaster]
TRINITY_DN80214_c0_g1_i1	gi|7298790|gb|AAF53999.1|	43.42	76	40	2	140	213	45	269	9e-12	62.0	225	105.63	(AE003671) CG14597 gene product [Drosophila melanogaster]
TRINITY_DN54966_c0_g1_i1	gi|7292618|gb|AAF48017.1|	48.00	100	52	0	8	107	328	627	3e-27	111	300	70.75	(AE003485) CG11105 gene product [Drosophila melanogaster]
TRINITY_DN79682_c0_g1_i1	gi|7291977|gb|AAF47393.1|	45.66	173	94	0	114	286	7687	7169	1e-40	155	519	147.44	(AE003468) CG12169 gene product [Drosophila melanogaster]
TRINITY_DN78168_c0_g2_i2	gi|7292144|gb|AAF47556.1|	24.39	123	77	5	23	138	1171	1512	5e-06	47.4	342	28.38	(AE003472) CG2069 gene product [Drosophila melanogaster]
TRINITY_DN70501_c1_g1_i1	gi|7291816|gb|AAF47236.1|	81.31	107	20	0	1	107	458	138	1e-57	191	321	300.00	(AE003464) CG4692 gene product [Drosophila melanogaster]
TRINITY_DN77335_c0_g1_i2	gi|7299851|gb|AAF55028.1|	37.04	216	135	1	49	263	3385	4032	7e-39	147	648	245.45	(AE003703) CG9722 gene product [Drosophila melanogaster]
TRINITY_DN75668_c0_g2_i14	gi|7297670|gb|AAF52922.1|	29.24	277	136	5	4	225	883	68	7e-36	132	816	357.89	(AE003628) CG5367 gene product [Drosophila melanogaster]
TRINITY_DN54728_c0_g2_i1	gi|10728203|gb|AAF48151.2|	52.04	319	118	6	226	516	327	1262	4e-95	306	936	120.46	(AE003488) Ten-a gene product [Drosophila melanogaster]
TRINITY_DN78713_c1_g2_i1	gi|7301104|gb|AAF56238.1|	41.42	705	385	6	372	1071	8	2053	3e-112	376	2046	103.59	(AE003746) CG6129 gene product [Drosophila melanogaster]
TRINITY_DN71897_c3_g1_i1	gi|7291980|gb|AAF47396.1|	29.59	196	121	5	9	202	445	987	6e-12	67.8	543	141.04	(AE003468) CG13893 gene product [Drosophila melanogaster]
TRINITY_DN86138_c0_g1_i1	gi|7294571|gb|AAF49911.1|	68.60	86	25	1	46	131	439	188	9e-33	118	252	118.87	(AE003541) CG10681 gene product [Drosophila melanogaster]
TRINITY_DN69840_c0_g2_i1	gi|7302989|gb|AAF58059.1|	37.53	397	232	5	11	397	1216	44	9e-83	274	1173	281.97	(AE003808) CG8430 gene product [Drosophila melanogaster]
TRINITY_DN80774_c1_g2_i5	gi|7294794|gb|AAF50128.1|	50.00	104	51	1	38	141	1633	1325	1e-27	109	309	198.08	(AE003547) CG7949 gene product [Drosophila melanogaster]
TRINITY_DN78641_c1_g4_i2	gi|7290617|gb|AAF46066.1|	26.29	464	297	15	268	715	25	1329	1e-43	164	1305	181.00	(AE003435) CG3141 gene product [Drosophila melanogaster]
TRINITY_DN74575_c0_g2_i3	gi|7302050|gb|AAF57152.1|	41.69	391	210	10	264	646	3429	2287	2e-77	272	1143	160.08	(AE003778) Gprk2 gene product [Drosophila melanogaster]
TRINITY_DN76505_c0_g1_i2	gi|7295640|gb|AAF50947.1|	50.49	307	145	3	69	373	483	1388	4e-89	322	906	51.74	(AE003574) CG14616 gene product [Drosophila melanogaster]
TRINITY_DN80773_c0_g1_i2	gi|7302959|gb|AAF58030.1|	31.44	388	206	13	268	603	7326	8465	6e-37	148	1140	188.43	(AE003807) csul gene product [Drosophila melanogaster]
TRINITY_DN76461_c0_g2_i1	gi|7290731|gb|AAF46177.1|	46.08	102	50	3	106	207	2779	2489	1e-17	89.0	291	28.93	(AE003438) CG3973 gene product [Drosophila melanogaster]
TRINITY_DN42302_c0_g1_i1	gi|7291044|gb|AAF46482.1|	59.38	32	13	0	71	102	300	395	2e-06	47.4	96	24.87	(AE003446) CG17440 gene product [Drosophila melanogaster]
TRINITY_DN79111_c0_g1_i5	gi|7291600|gb|AAF47023.1|	27.10	262	172	8	58	302	153	932	1e-15	78.2	780	237.80	(AE003461) CG3957 gene product [Drosophila melanogaster]
TRINITY_DN53816_c0_g1_i1	gi|7303910|gb|AAF58954.1|	90.53	95	9	0	366	460	960	676	4e-52	182	285	59.13	(AE003834) Rep2 gene product [Drosophila melanogaster]
TRINITY_DN103123_c0_g1_i1	gi|7303174|gb|AAF58238.1|	40.00	70	37	1	40	109	291	97	1e-08	50.1	195	135.42	(AE003814) CG10112 gene product [Drosophila melanogaster]
TRINITY_DN67058_c0_g1_i1	gi|7291301|gb|AAF46731.1|	33.18	220	130	10	495	704	1103	465	6e-19	91.7	639	90.13	(AE003454) CG16705 gene product [Drosophila melanogaster]
TRINITY_DN79934_c0_g3_i3	gi|10727229|gb|AAF47509.2|	49.46	186	94	0	204	389	10557	11114	3e-54	201	558	106.08	(AE003472) CG1049 gene product [alt 2] [Drosophila melanogaster]
TRINITY_DN80564_c1_g2_i1	gi|7300927|gb|AAF56067.1|	29.18	425	221	16	1155	1543	1021	2163	1e-14	80.5	1143	65.54	(AE003740) CG7029 gene product [Drosophila melanogaster]
TRINITY_DN69576_c1_g3_i2	gi|7295304|gb|AAF50625.1|	34.45	119	46	2	299	417	1222	962	5e-10	62.8	261	37.61	(AE003560) CG18647 gene product [Drosophila melanogaster]
TRINITY_DN60603_c0_g1_i1	gi|7290248|gb|AAF45710.1|	23.40	188	139	3	126	310	1809	1252	4e-07	53.1	558	97.55	(AE003422) EG:22E5.10 gene product [Drosophila melanogaster]
TRINITY_DN26621_c0_g2_i1	gi|7296366|gb|AAF51655.1|	50.67	75	37	0	124	198	3	227	1e-24	97.8	225	66.57	(AE003592) CG13256 gene product [Drosophila melanogaster]
TRINITY_DN80366_c0_g1_i2	gi|7296288|gb|AAF51578.1|	54.14	157	66	1	1	151	70	540	2e-51	188	471	120.77	(AE003591) kin17 gene product [Drosophila melanogaster]
TRINITY_DN77946_c0_g2_i3	gi|7304132|gb|AAF59169.1|	33.93	224	117	10	990	1196	5397	4768	4e-16	84.7	630	47.48	(AE003839) drosha gene product [Drosophila melanogaster]
TRINITY_DN68550_c0_g1_i1	gi|7290020|gb|AAF45487.1|	38.26	115	68	2	1179	1291	1277	936	1e-12	73.6	342	21.06	(AE003417) EG:BACR37P7.2 gene product [Drosophila melanogaster]
TRINITY_DN79745_c0_g1_i7	gi|10726634|gb|AAF55703.2|	50.00	164	72	4	27	189	366	830	1e-43	162	465	44.80	(AE003728) CG4583 gene product [Drosophila melanogaster]
TRINITY_DN76731_c1_g5_i8	gi|7292733|gb|AAF48130.1|	40.75	292	160	7	15	298	1170	310	5e-53	184	861	284.16	(AE003487) regucalcin gene product [alt 2] [Drosophila melanogaster]
TRINITY_DN79198_c0_g2_i3	gi|7293627|gb|AAF48999.1|	44.75	295	144	5	37	312	8099	8983	3e-65	233	885	168.89	(AE003512) Zw gene product [alt 1] [Drosophila melanogaster]
TRINITY_DN72557_c0_g2_i1	gi|7291349|gb|AAF46778.1|	24.88	205	113	10	113	283	762	169	4e-06	48.1	594	200.00	(AE003455) CG13490 gene product [Drosophila melanogaster]
TRINITY_DN21079_c0_g1_i1	gi|7301756|gb|AAF56868.1|	83.08	266	45	0	337	602	1	798	6e-149	447	798	78.24	(AE003768) Rpn2 gene product [Drosophila melanogaster]
TRINITY_DN78796_c0_g2_i2	gi|7292937|gb|AAF48328.1|	49.00	200	96	2	513	711	253	837	4e-60	216	585	80.36	(AE003493) CG11063 gene product [Drosophila melanogaster]
TRINITY_DN96874_c0_g1_i1	gi|7297190|gb|AAF52456.1|	83.18	107	17	1	1	106	323	3	1e-58	191	321	76.25	(AE003615) Hrb27C gene product [alt 1] [Drosophila melanogaster]
TRINITY_DN75177_c0_g1_i4	gi|7303552|gb|AAF58606.1|	28.47	274	158	10	29	278	176	955	6e-13	68.9	780	275.62	(AE003824) CG13189 gene product [Drosophila melanogaster]
TRINITY_DN71919_c1_g1_i3	gi|7292204|gb|AAF47614.1|	31.97	294	183	9	2	287	1561	707	5e-41	150	855	286.91	(AE003474) CG15820 gene product [Drosophila melanogaster]
TRINITY_DN80529_c11_g12_i2	gi|7292904|gb|AAF48295.1|	36.05	172	101	4	147	318	378	866	3e-23	99.4	489	143.82	(AE003493) CG11176 gene product [Drosophila melanogaster]
TRINITY_DN74160_c0_g2_i1	gi|7294432|gb|AAF49777.1|	59.66	533	201	7	22	549	107	1678	0.0	618	1572	286.34	(AE003536) 26/29kD-proteinase gene product [Drosophila melanogaster]
TRINITY_DN87604_c0_g1_i1	gi|7291219|gb|AAF46651.1|	82.20	118	21	0	1	118	355	2	6e-65	202	354	134.09	(AE003452) Pros29 gene product [Drosophila melanogaster]
TRINITY_DN77703_c0_g3_i2	gi|7297570|gb|AAF52824.1|	36.69	556	287	13	286	804	2415	832	3e-93	319	1584	187.68	(AE003626) CG5899 gene product [Drosophila melanogaster]
TRINITY_DN68445_c1_g2_i2	gi|7295369|gb|AAF50687.1|	48.10	79	36	1	28	106	391	612	2e-15	70.5	222	203.67	(AE003563) Lcp65Ac gene product [Drosophila melanogaster]
TRINITY_DN70240_c0_g1_i1	gi|7294514|gb|AAF49856.1|	60.40	101	38	2	3	103	258	554	1e-31	115	297	288.35	(AE003539) CG11267 gene product [Drosophila melanogaster]
TRINITY_DN108239_c0_g1_i1	gi|7299440|gb|AAF54629.1|	45.92	196	101	2	3	194	9	593	1e-31	116	585	298.47	(AE003691) CG5242 gene product [Drosophila melanogaster]
TRINITY_DN36239_c0_g1_i1	gi|7299186|gb|AAF54383.1|	40.48	84	48	1	301	384	376	131	7e-15	75.9	246	12.42	(AE003683) CG16779 gene product [Drosophila melanogaster]
TRINITY_DN72964_c1_g1_i1	gi|7295080|gb|AAF50406.1|	41.53	236	124	5	3	232	161	844	4e-49	169	684	283.82	(AE003555) CG6776 gene product [Drosophila melanogaster]
TRINITY_DN79992_c1_g6_i2	gi|7296062|gb|AAF51358.1|	53.15	111	46	3	84	188	400	732	6e-27	108	333	83.04	(AE003585) CG10870 gene product [Drosophila melanogaster]
TRINITY_DN17770_c0_g1_i1	gi|7297243|gb|AAF52507.1|	63.04	46	17	0	61	106	171	308	8e-15	74.7	138	20.63	(AE003617) CG5155 gene product [Drosophila melanogaster]
TRINITY_DN76189_c0_g2_i3	gi|7291152|gb|AAF46586.1|	38.98	59	35	1	391	448	121	297	2e-06	48.1	177	38.82	(AE003450) CG2883 gene product [Drosophila melanogaster]
TRINITY_DN77415_c0_g2_i2	gi|7301542|gb|AAF56663.1|	24.44	225	153	5	49	266	957	313	3e-12	66.6	645	223.18	(AE003759) CG14259 gene product [Drosophila melanogaster]
TRINITY_DN80138_c0_g4_i2	gi|7294743|gb|AAF50079.1|	73.65	148	39	0	543	690	4	447	5e-78	249	444	61.58	(AE003545) CG6199 gene product [Drosophila melanogaster]
TRINITY_DN75515_c0_g1_i2	gi|7293009|gb|AAF48396.1|	44.15	573	286	8	59	615	2138	474	2e-140	432	1665	268.12	(AE003497) CG9521 gene product [Drosophila melanogaster]
TRINITY_DN35891_c0_g2_i1	gi|7294527|gb|AAF49869.1|	40.95	105	55	4	304	403	311	3	2e-17	81.6	309	22.54	(AE003539) CG14120 gene product [Drosophila melanogaster]
TRINITY_DN44342_c0_g1_i1	gi|7291618|gb|AAF47041.1|	47.26	201	83	6	1	181	628	35	1e-43	148	594	317.65	(AE003461) l(2)efl gene product [Drosophila melanogaster]
TRINITY_DN107138_c0_g1_i1	gi|7291325|gb|AAF46755.1|	29.76	168	117	1	27	194	98	598	7e-11	61.6	501	187.64	(AE003454) CG10307 gene product [Drosophila melanogaster]
TRINITY_DN65277_c0_g1_i1	gi|7301400|gb|AAF56526.1|	29.41	170	87	5	89	242	87	545	3e-13	67.0	459	170.00	(AE003754) CG5948 gene product [Drosophila melanogaster]
TRINITY_DN39673_c0_g1_i1	gi|7291525|gb|AAF46950.1|	93.21	162	11	0	178	339	562	77	5e-107	315	486	141.28	(AE003459) Fib gene product [Drosophila melanogaster]
TRINITY_DN91668_c0_g1_i1	gi|7290184|gb|AAF45647.1|	52.99	117	55	0	6	122	131	481	4e-36	136	351	39.89	(AE003421) br gene product [alt 1] [Drosophila melanogaster]
TRINITY_DN10728_c0_g1_i1	gi|7304205|gb|AAF59240.1|	39.32	206	124	1	237	442	1041	427	1e-48	172	615	134.87	(AE003841) CG12736 gene product [Drosophila melanogaster]
TRINITY_DN78410_c0_g3_i2	gi|7299445|gb|AAF54634.1|	29.55	599	329	22	39	588	174	1838	1e-53	195	1665	278.89	(AE003691) CG6728 gene product [Drosophila melanogaster]
TRINITY_DN77204_c0_g1_i1	gi|7291742|gb|AAF47163.1|	35.29	323	179	12	85	397	4899	3991	8e-49	192	909	55.53	(AE003463) gek gene product [Drosophila melanogaster]
TRINITY_DN73412_c0_g3_i5	gi|7299855|gb|AAF55032.1|	27.41	270	166	9	555	798	746	1543	5e-26	114	798	99.75	(AE003703) CG9645 gene product [Drosophila melanogaster]
TRINITY_DN60971_c0_g1_i1	gi|7291174|gb|AAF46607.1|	29.89	271	156	10	47	305	4	750	1e-22	95.1	747	244.92	(AE003451) CG1628 gene product [Drosophila melanogaster]
TRINITY_DN75167_c0_g1_i3	gi|7290308|gb|AAF45769.1|	29.58	453	292	8	22	472	107	1390	2e-42	168	1284	139.11	(AE003423) EG:25E8.1 gene product [Drosophila melanogaster]
TRINITY_DN66503_c0_g1_i1	gi|7297546|gb|AAF52800.1|	36.26	444	228	13	5	427	1811	582	5e-62	219	1230	196.17	(AE003626) CG4364 gene product [Drosophila melanogaster]
TRINITY_DN80232_c0_g1_i8	gi|7296857|gb|AAF52132.1|	23.87	222	147	7	15	223	6707	7345	1e-06	47.4	639	188.50	(AE003606) CG9853 gene product [Drosophila melanogaster]
TRINITY_DN76775_c0_g1_i7	gi|7292152|gb|AAF47564.1|	37.65	1166	621	10	2798	3864	2817	6293	0.0	791	3477	89.89	(AE003472) Dhc62B gene product [Drosophila melanogaster]
TRINITY_DN59729_c0_g1_i1	gi|7293520|gb|AAF48894.1|	42.60	223	121	3	351	572	66	716	7e-56	191	651	113.61	(AE003510) CG7280 gene product [Drosophila melanogaster]
TRINITY_DN77348_c0_g8_i2	gi|7292012|gb|AAF47427.1|	62.63	198	74	0	67	264	79	672	1e-71	244	594	72.79	(AE003469) CG13907 gene product [Drosophila melanogaster]
TRINITY_DN71129_c0_g1_i1	gi|7296478|gb|AAF51764.1|	30.99	171	111	3	742	911	704	210	4e-13	73.2	495	33.31	(AE003595) CG7158 gene product [Drosophila melanogaster]
TRINITY_DN94155_c0_g1_i1	gi|7300328|gb|AAF55488.1|	49.20	439	213	4	7	438	1351	44	6e-145	426	1308	287.47	(AE003720) CG7794 gene product [Drosophila melanogaster]
TRINITY_DN36248_c0_g2_i1	gi|7302934|gb|AAF58005.1|	25.71	210	115	9	39	233	359	910	1e-06	45.8	552	208.30	(AE003807) CG15710 gene product [Drosophila melanogaster]
TRINITY_DN114517_c0_g1_i1	gi|7290088|gb|AAF45554.1|	30.77	104	70	1	57	158	124	435	4e-11	58.9	312	147.87	(AE003418) EG:34F3.8 gene product [Drosophila melanogaster]
TRINITY_DN78827_c0_g2_i1	gi|7293091|gb|AAF48476.1|	42.19	64	34	1	33	96	249	431	6e-08	52.0	183	54.95	(AE003499) CG7872 gene product [Drosophila melanogaster]
TRINITY_DN72777_c2_g2_i3	gi|7290034|gb|AAF45501.1|	45.00	280	146	5	23	298	1505	678	1e-71	237	828	203.44	(AE003417) pcl gene product [Drosophila melanogaster]
TRINITY_DN78390_c0_g2_i2	gi|7290810|gb|AAF46254.1|	26.24	141	93	2	267	406	595	203	8e-09	57.8	393	92.25	(AE003440) CG18155 gene product [Drosophila melanogaster]
TRINITY_DN72285_c0_g1_i10	gi|7299346|gb|AAF54538.1|	30.32	188	119	4	636	815	1501	2052	3e-24	84.3	552	57.68	(AE003688) CG6471 gene product [Drosophila melanogaster]
TRINITY_DN80493_c0_g6_i1	gi|7292728|gb|AAF48125.1|	45.18	332	140	5	797	1124	1485	604	7e-71	246	882	78.47	(AE003487) fw gene product [Drosophila melanogaster]
TRINITY_DN78811_c1_g5_i5	gi|7290597|gb|AAF46047.1|	37.50	64	39	1	241	303	1325	1134	3e-09	59.3	192	38.87	(AE003434) CG3208 gene product [Drosophila melanogaster]
TRINITY_DN65288_c0_g1_i1	gi|7295803|gb|AAF51105.1|	37.81	402	242	4	29	428	1250	63	3e-105	326	1188	266.97	(AE003579) CG3246 gene product [Drosophila melanogaster]
TRINITY_DN65968_c1_g1_i2	gi|7299077|gb|AAF54277.1|	43.26	141	74	3	166	301	713	294	6e-29	114	420	133.76	(AE003680) CG11762 gene product [Drosophila melanogaster]
TRINITY_DN79425_c0_g4_i2	gi|7301188|gb|AAF56320.1|	62.30	183	69	0	390	572	1	549	4e-74	239	549	95.98	(AE003748) ash2 gene product [Drosophila melanogaster]
TRINITY_DN80237_c0_g1_i2	gi|7291075|gb|AAF46512.1|	35.11	356	219	7	10	359	2177	3226	1e-50	186	1050	270.62	(AE003447) CG3099 gene product [Drosophila melanogaster]
TRINITY_DN76446_c2_g3_i7	gi|7295781|gb|AAF51083.1|	36.92	65	39	1	29	93	804	616	3e-06	44.7	189	194.85	(AE003579) CG15418 gene product [Drosophila melanogaster]
TRINITY_DN97113_c0_g1_i1	gi|7296390|gb|AAF51678.1|	29.93	147	86	5	70	214	491	96	8e-11	62.4	396	61.30	(AE003593) CG10565 gene product [Drosophila melanogaster]
TRINITY_DN79740_c0_g1_i2	gi|7294772|gb|AAF50107.1|	39.06	64	33	1	18	75	3738	3547	5e-07	48.1	192	134.27	(AE003546) CG6302 gene product [Drosophila melanogaster]
TRINITY_DN77267_c0_g2_i4	gi|10727464|gb|AAF57639.2|	21.40	215	159	3	30	234	799	1443	1e-11	65.5	645	199.07	(AE003798) CG15093 gene product [alt 2] [Drosophila melanogaster]
TRINITY_DN112475_c0_g1_i1	gi|7295712|gb|AAF51017.1|	84.55	110	17	0	29	138	330	1	2e-67	202	330	237.41	(AE003576) CG3058 gene product [Drosophila melanogaster]
TRINITY_DN81648_c0_g1_i1	gi|7293971|gb|AAF49330.1|	70.99	131	36	1	4	132	149	541	1e-63	206	393	93.57	(AE003523) CG7564 gene product [Drosophila melanogaster]
TRINITY_DN79180_c0_g1_i7	gi|7299222|gb|AAF54419.1|	32.20	177	108	3	208	382	582	82	4e-13	70.1	501	57.13	(AE003683) Scm gene product [Drosophila melanogaster]
TRINITY_DN76612_c0_g1_i1	gi|7290176|gb|AAF45639.1|	43.93	107	53	3	384	485	1335	1021	1e-16	83.6	315	52.15	(AE003421) EG:80H7.7 gene product [Drosophila melanogaster]
TRINITY_DN85588_c0_g1_i1	gi|7290791|gb|AAF46236.1|	73.08	26	7	0	113	138	200	123	4e-07	48.5	78	34.98	(AE003439) CG12541 gene product [Drosophila melanogaster]
TRINITY_DN69190_c0_g2_i1	gi|7290947|gb|AAF46387.1|	27.09	347	199	5	812	1111	249	1268	8e-34	137	1020	82.32	(AE003444) Nrg gene product [Drosophila melanogaster]
TRINITY_DN73738_c2_g1_i12	gi|10727679|gb|AAF58842.2|	87.07	147	19	0	1	147	3866	3426	2e-77	258	441	168.97	(AE003831) 14-3-3zeta gene product [alt 1] [Drosophila melanogaster]
TRINITY_DN75169_c0_g1_i2	gi|7302760|gb|AAF57838.1|	78.41	176	37	1	1	176	87	611	3e-100	293	525	296.61	(AE003802) RpL18A gene product [Drosophila melanogaster]
TRINITY_DN29454_c0_g1_i1	gi|10728400|gb|AAF45694.2|	35.43	223	70	6	93	313	245	697	5e-18	85.9	453	46.32	(AE003422) EG:86E4.4 gene product [Drosophila melanogaster]
TRINITY_DN90661_c0_g1_i1	gi|7290051|gb|AAF45518.1|	32.71	107	69	2	244	349	498	184	1e-12	66.6	315	71.43	(AE003417) EG:65F1.1 gene product [alt 1] [Drosophila melanogaster]
TRINITY_DN77242_c0_g1_i1	gi|7294907|gb|AAF50237.1|	27.70	639	395	16	278	880	5721	7544	3e-50	194	1824	198.69	(AE003551) CG3335 gene product [Drosophila melanogaster]
TRINITY_DN72203_c0_g1_i1	gi|7298150|gb|AAF53387.1|	27.03	148	99	7	14	158	96	521	6e-12	62.0	426	267.92	(AE003643) BG:DS01068.5 gene product [Drosophila melanogaster]
TRINITY_DN74516_c1_g3_i5	gi|7298830|gb|AAF54038.1|	45.39	608	316	15	8	606	1827	25	9e-159	474	1803	294.61	(AE003672) Gld gene product [Drosophila melanogaster]
TRINITY_DN73726_c2_g7_i1	gi|7292407|gb|AAF47812.1|	52.04	319	145	4	1	314	1000	53	4e-98	298	948	296.25	(AE003479) CG12766 gene product [Drosophila melanogaster]
TRINITY_DN44985_c0_g2_i1	gi|7297048|gb|AAF52317.1|	70.21	329	98	0	13	341	99	1085	5e-173	491	987	253.73	(AE003612) eIF-4a gene product [Drosophila melanogaster]
TRINITY_DN10371_c1_g1_i1	gi|7289754|gb|AAF45442.1|	46.67	45	24	0	1	45	317	451	8e-10	53.5	135	151.69	(AE002619) CG12550 gene product [Drosophila melanogaster]
TRINITY_DN80567_c1_g8_i1	gi|7290296|gb|AAF45757.1|	45.96	285	149	1	908	1192	895	56	7e-84	277	840	70.47	(AE003423) kz gene product [Drosophila melanogaster]
TRINITY_DN73539_c0_g2_i1	gi|7302669|gb|AAF57749.1|	39.47	190	106	2	38	227	2239	1697	4e-39	155	543	78.58	(AE003800) Hsf gene product [Drosophila melanogaster]
TRINITY_DN97472_c0_g1_i1	gi|7293870|gb|AAF49235.1|	55.00	40	18	0	3	42	120	1	3e-08	48.9	120	68.18	(AE003519) CG6884 gene product [Drosophila melanogaster]
TRINITY_DN81419_c0_g1_i1	gi|7295716|gb|AAF51021.1|	50.00	134	67	0	28	161	3	404	2e-48	158	402	198.03	(AE003576) CG18013 gene product [Drosophila melanogaster]
TRINITY_DN65562_c0_g1_i1	gi|7296177|gb|AAF51470.1|	24.00	125	85	2	139	253	519	893	3e-08	54.3	375	145.91	(AE003588) CG2826 gene product [Drosophila melanogaster]
TRINITY_DN82403_c0_g1_i1	gi|7293491|gb|AAF48866.1|	34.45	119	60	5	231	331	410	54	6e-10	57.4	357	107.85	(AE003509) CG6540 gene product [Drosophila melanogaster]
TRINITY_DN80156_c0_g1_i2	gi|7296749|gb|AAF52028.1|	36.02	211	99	7	908	1101	1179	1754	2e-30	130	576	50.48	(AE003602) PEK gene product [Drosophila melanogaster]
TRINITY_DN66427_c0_g1_i1	gi|7303420|gb|AAF58477.1|	26.95	141	98	3	15	153	756	343	6e-06	46.6	414	177.68	(AE003821) CG8778 gene product [Drosophila melanogaster]
TRINITY_DN73702_c0_g3_i2	gi|7291206|gb|AAF46638.1|	39.06	64	38	1	262	325	201	389	3e-10	58.9	189	56.93	(AE003452) CG9235 gene product [Drosophila melanogaster]
TRINITY_DN9047_c0_g2_i1	gi|7299676|gb|AAF54859.1|	55.03	378	169	1	385	762	1	1131	5e-134	406	1131	148.23	(AE003697) Men gene product [alt 1] [Drosophila melanogaster]
TRINITY_DN78272_c0_g1_i2	gi|10728381|gb|AAF45578.2|	43.56	202	110	2	163	364	602	9	5e-53	177	594	155.50	(AE003419) EG:BACR7A4.8 gene product [Drosophila melanogaster]
TRINITY_DN76273_c2_g10_i24	gi|7303264|gb|AAF58325.1|	46.38	69	34	1	35	103	999	1196	2e-09	58.5	198	62.07	(AE003817) CG6553 gene product [Drosophila melanogaster]
TRINITY_DN93972_c0_g1_i1	gi|7303385|gb|AAF58443.1|	59.09	110	45	0	672	781	332	3	2e-32	124	330	37.97	(AE003820) CG3845 gene product [Drosophila melanogaster]
TRINITY_DN77609_c0_g2_i1	gi|7300553|gb|AAF55705.1|	49.23	453	218	6	33	481	1460	126	1e-133	404	1335	276.97	(AE003728) CG4572 gene product [Drosophila melanogaster]
TRINITY_DN45915_c0_g2_i1	gi|7303705|gb|AAF58755.1|	51.22	82	38	2	1336	1416	2	244	2e-19	87.4	243	17.11	(AE003828) BcDNA:LD26050 gene product [Drosophila melanogaster]
TRINITY_DN68929_c0_g1_i1	gi|7298745|gb|AAF53956.1|	26.47	408	266	13	24	413	457	1632	4e-24	104	1176	278.67	(AE003669) CG9259 gene product [Drosophila melanogaster]
TRINITY_DN81189_c0_g1_i1	gi|7290874|gb|AAF46316.1|	46.30	108	54	1	212	315	586	263	4e-25	101	324	101.25	(AE003442) CG2254 gene product [Drosophila melanogaster]
TRINITY_DN77982_c0_g1_i3	gi|7296964|gb|AAF52236.1|	25.00	236	151	8	814	1040	3220	3876	7e-09	60.5	657	59.78	(AE003609) CG14030 gene product [Drosophila melanogaster]
TRINITY_DN81035_c15_g4_i1	gi|7292878|gb|AAF48270.1|	28.40	81	57	1	1	81	290	51	3e-06	43.1	240	119.40	(AE003492) CG1681 gene product [Drosophila melanogaster]
TRINITY_DN70910_c0_g1_i1	gi|7301087|gb|AAF56221.1|	65.20	204	64	2	388	584	771	1382	2e-87	296	612	100.66	(AE003746) CG5933 gene product [Drosophila melanogaster]
TRINITY_DN28971_c0_g1_i1	gi|7297803|gb|AAF53053.1|	67.35	147	47	1	14	159	509	69	5e-66	204	441	234.57	(AE003630) BcDNA:LD08534 gene product [Drosophila melanogaster]
TRINITY_DN76701_c0_g2_i2	gi|7297721|gb|AAF52972.1|	41.26	223	130	1	142	363	124	792	2e-55	186	669	172.87	(AE003629) CG18301 gene product [Drosophila melanogaster]
TRINITY_DN75659_c2_g3_i5	gi|7298842|gb|AAF54050.1|	67.70	421	119	6	3	421	2572	1355	1e-176	524	1218	260.26	(AE003672) lap gene product [Drosophila melanogaster]
TRINITY_DN76284_c0_g2_i3	gi|7294696|gb|AAF50033.1|	48.57	245	114	6	162	396	5460	4732	4e-59	216	729	124.62	(AE003544) CG11660 gene product [Drosophila melanogaster]
TRINITY_DN58077_c0_g1_i1	gi|7303790|gb|AAF58838.1|	50.00	118	54	2	116	230	470	123	1e-30	116	348	131.82	(AE003830) CG17753 gene product [Drosophila melanogaster]
TRINITY_DN87693_c0_g1_i1	gi|10728358|gb|AAF45523.2|	39.62	106	63	1	845	949	364	681	8e-16	81.6	318	33.47	(AE003418) EG:118B3.2 gene product [alt 1] [Drosophila melanogaster]
TRINITY_DN62058_c0_g1_i1	gi|7301614|gb|AAF56733.1|	47.97	123	63	1	8	129	490	122	4e-27	102	369	244.37	(AE003761) Mlc1 gene product [Drosophila melanogaster]
TRINITY_DN71798_c0_g1_i3	gi|7303269|gb|AAF58330.1|	38.16	76	44	2	342	417	769	551	1e-06	50.1	219	49.89	(AE003817) CG6357 gene product [Drosophila melanogaster]
TRINITY_DN79114_c0_g2_i4	gi|7300237|gb|AAF55401.1|	43.84	146	73	4	11	149	3197	2766	2e-27	110	432	270.00	(AE003716) CG5292 gene product [Drosophila melanogaster]
TRINITY_DN77614_c0_g1_i3	gi|7297098|gb|AAF52366.1|	22.68	313	213	11	34	327	2327	1419	1e-12	73.2	909	72.60	(AE003613) Pez gene product [Drosophila melanogaster]
TRINITY_DN74801_c0_g1_i1	gi|7298193|gb|AAF53427.1|	33.06	121	80	1	49	169	1809	2168	1e-11	63.9	360	167.44	(AE003646) BG:DS00929.2 gene product [Drosophila melanogaster]
TRINITY_DN112305_c0_g1_i1	gi|7292925|gb|AAF48316.1|	41.94	217	108	5	58	271	3	608	4e-44	163	606	48.48	(AE003493) rdgB gene product [alt 2] [Drosophila melanogaster]
TRINITY_DN68718_c0_g1_i1	gi|7297300|gb|AAF52563.1|	64.26	235	79	3	32	261	244	948	1e-84	283	705	39.43	(AE003618) LanB1 gene product [Drosophila melanogaster]
TRINITY_DN47312_c0_g1_i1	gi|7293033|gb|AAF48420.1|	40.58	138	81	1	23	160	433	23	6e-23	94.0	411	165.73	(AE003497) CG5579 gene product [Drosophila melanogaster]
TRINITY_DN77226_c0_g1_i5	gi|7294306|gb|AAF49655.1|	35.57	298	177	3	103	386	1682	792	1e-30	126	891	177.84	(AE003532) CG6876 gene product [Drosophila melanogaster]
TRINITY_DN73818_c0_g2_i1	gi|7294285|gb|AAF49636.1|	32.04	103	61	1	173	275	2940	2659	4e-12	67.4	282	90.38	(AE003530) CG7857 gene product [Drosophila melanogaster]
TRINITY_DN71681_c0_g3_i3	gi|7301176|gb|AAF56308.1|	30.26	195	132	4	45	237	113	691	2e-24	99.0	579	243.28	(AE003748) CG13618 gene product [Drosophila melanogaster]
TRINITY_DN9470_c0_g1_i1	gi|7291323|gb|AAF46753.1|	49.18	122	60	1	79	198	6	371	1e-34	123	366	164.86	(AE003454) CG10306 gene product [Drosophila melanogaster]
TRINITY_DN74086_c0_g11_i4	gi|7291719|gb|AAF47141.1|	36.79	106	64	3	2	105	648	334	3e-12	66.6	315	94.59	(AE003462) CG3163 gene product [Drosophila melanogaster]
TRINITY_DN112639_c0_g1_i1	gi|7294316|gb|AAF49665.1|	42.62	427	228	6	1	424	1701	463	2e-91	297	1239	197.61	(AE003532) CG6854 gene product [alt 1] [Drosophila melanogaster]
TRINITY_DN72981_c1_g4_i2	gi|7297848|gb|AAF53096.1|	40.91	88	48	1	580	667	723	472	9e-17	82.4	252	19.89	(AE003632) salr gene product [Drosophila melanogaster]
TRINITY_DN74450_c0_g1_i1	gi|10726468|gb|AAF54684.2|	72.73	33	9	0	102	134	233	331	5e-09	52.0	99	50.77	(AE003692) CG6913 gene product [Drosophila melanogaster]
TRINITY_DN70589_c0_g1_i1	gi|7290281|gb|AAF45742.1|	33.25	412	265	6	87	494	283	1500	1e-71	239	1218	245.56	(AE003423) Cyp4ae1 gene product [Drosophila melanogaster]
TRINITY_DN18559_c0_g1_i1	gi|10728826|gb|AAF53556.2|	81.66	169	28	1	261	426	744	238	5e-85	266	507	100.40	(AE003652) VhaSFD gene product [alt 1] [Drosophila melanogaster]
TRINITY_DN80405_c1_g3_i1	gi|7295111|gb|AAF50437.1|	43.81	194	105	3	715	906	1	576	3e-40	158	576	48.24	(AE003555) CG7112 gene product [Drosophila melanogaster]
TRINITY_DN71438_c0_g5_i1	gi|7290503|gb|AAF45956.1|	31.16	138	76	3	95	213	1164	751	2e-11	63.2	414	177.68	(AE003431) CG3527 gene product [Drosophila melanogaster]
TRINITY_DN112998_c0_g1_i1	gi|7292868|gb|AAF48260.1|	48.98	98	47	1	666	760	3	296	1e-24	104	294	37.36	(AE003492) CG10617 gene product [Drosophila melanogaster]
TRINITY_DN76228_c0_g1_i3	gi|7294588|gb|AAF49928.1|	27.30	348	211	13	49	384	1793	840	6e-23	103	954	174.41	(AE003541) CG10698 gene product [Drosophila melanogaster]
TRINITY_DN74703_c4_g1_i3	gi|7299952|gb|AAF55125.1|	70.53	95	28	0	23	117	191	475	3e-39	143	285	43.05	(AE003707) CG6966 gene product [Drosophila melanogaster]
TRINITY_DN73342_c0_g2_i4	gi|7297252|gb|AAF52516.1|	32.78	241	159	3	31	270	249	965	2e-42	152	717	243.88	(AE003617) CG5958 gene product [Drosophila melanogaster]
TRINITY_DN82937_c0_g1_i1	gi|10728893|gb|AAG22447.1|	27.84	97	70	0	249	345	295	5	3e-06	44.3	291	43.05	(AE003666) CG2508 gene product [Drosophila melanogaster]
TRINITY_DN64224_c0_g1_i1	gi|7296944|gb|AAF52217.1|	91.30	92	8	0	1	92	332	57	6e-44	142	276	300.00	(AE003608) CG5827 gene product [Drosophila melanogaster]
TRINITY_DN82653_c0_g1_i1	gi|7292154|gb|AAF47566.1|	42.48	113	63	1	295	405	341	3	8e-32	119	339	78.65	(AE003472) BcDNA:HL03874 gene product [Drosophila melanogaster]
TRINITY_DN72773_c0_g1_i1	gi|7292596|gb|AAF47995.1|	32.13	417	245	12	1	413	1529	381	6e-60	207	1149	274.22	(AE003485) BcDNA:LD28247 gene product [Drosophila melanogaster]
TRINITY_DN79502_c5_g1_i1	gi|7292227|gb|AAF47637.1|	32.14	84	56	1	3	86	20	268	3e-07	55.1	249	24.73	(AE003474) CG1317 gene product [Drosophila melanogaster]
TRINITY_DN80212_c0_g12_i1	gi|7303661|gb|AAF58713.1|	45.62	274	102	5	1553	1825	722	39	7e-53	204	684	27.01	(AE003826) shn gene product [alt 2] [Drosophila melanogaster]
TRINITY_DN75579_c0_g1_i3	gi|7291586|gb|AAF47010.1|	43.24	37	20	1	25	60	2103	2213	3e-06	41.2	111	168.18	(AE003460) CG13553 gene product [Drosophila melanogaster]
TRINITY_DN69303_c0_g1_i1	gi|7300664|gb|AAF55812.1|	33.14	341	196	7	8	342	1206	262	9e-45	169	945	108.37	(AE003732) CG15694 gene product [Drosophila melanogaster]
TRINITY_DN76763_c1_g1_i1	gi|7292730|gb|AAF48127.1|	34.01	544	336	15	80	610	2091	490	4e-77	264	1602	261.76	(AE003487) CG1492 gene product [Drosophila melanogaster]
TRINITY_DN76685_c0_g1_i4	gi|7296800|gb|AAF52077.1|	27.75	227	163	1	19	244	2564	1884	6e-27	111	681	273.49	(AE003604) CG2016 gene product [Drosophila melanogaster]
TRINITY_DN79096_c0_g8_i2	gi|7297921|gb|AAF53166.1|	70.25	400	119	0	291	690	1281	82	0.0	620	1200	173.91	(AE003635) CG5353 gene product [alt 1] [Drosophila melanogaster]
TRINITY_DN77858_c3_g6_i1	gi|7304080|gb|AAF59118.1|	31.08	148	98	3	44	189	382	819	4e-11	63.5	438	96.69	(AE003838) CG2183 gene product [Drosophila melanogaster]
TRINITY_DN89011_c0_g1_i1	gi|7291675|gb|AAF47097.1|	68.00	25	8	0	296	320	44	118	2e-06	45.1	75	20.27	(AE003462) Nap1 gene product [Drosophila melanogaster]
TRINITY_DN78215_c4_g2_i1	gi|7296166|gb|AAF51459.1|	46.67	615	294	11	163	768	2205	436	0.0	576	1770	230.47	(AE003588) Pkg21D gene product [Drosophila melanogaster]
TRINITY_DN74899_c0_g2_i3	gi|10727054|gb|AAF46943.2|	45.53	615	319	7	61	671	1874	66	0.0	563	1809	269.60	(AE003459) CG3037 gene product [Drosophila melanogaster]
TRINITY_DN112689_c0_g1_i1	gi|7302604|gb|AAF57685.1|	71.77	124	35	0	1	124	414	43	3e-63	193	372	297.60	(AE003799) CG5189 gene product [Drosophila melanogaster]
TRINITY_DN70934_c1_g2_i5	gi|7302558|gb|AAF57640.1|	45.35	86	45	2	255	339	2078	1824	1e-09	62.8	255	25.94	(AE003798) CG15078 gene product [Drosophila melanogaster]
TRINITY_DN76788_c1_g1_i5	gi|7291396|gb|AAF46824.1|	51.52	33	16	0	580	612	460	362	5e-08	51.2	99	11.66	(AE003456) CG3387 gene product [Drosophila melanogaster]
TRINITY_DN76740_c1_g2_i1	gi|10728249|gb|AAF48380.2|	37.74	318	145	8	157	465	10	831	1e-47	182	822	123.24	(AE003496) NetA gene product [Drosophila melanogaster]
TRINITY_DN51707_c0_g1_i1	gi|7290571|gb|AAF46022.1|	27.34	128	83	2	726	850	1205	843	2e-07	55.1	363	38.58	(AE003433) Rnp4F gene product [Drosophila melanogaster]
TRINITY_DN65378_c3_g1_i1	gi|7290696|gb|AAF46143.1|	86.17	282	39	0	10	291	1	846	5e-176	492	846	281.06	(AE003437) CG11700 gene product [Drosophila melanogaster]
TRINITY_DN78538_c0_g1_i4	gi|7298579|gb|AAF53797.1|	67.72	508	161	1	2	506	2238	715	0.0	696	1524	301.19	(AE003662) CG9987 gene product [Drosophila melanogaster]
TRINITY_DN50782_c0_g1_i1	gi|7290318|gb|AAF45778.1|	45.19	135	49	3	681	815	9	338	4e-20	97.1	330	21.58	(AE003424) EG:BACH7M4.1 gene product [Drosophila melanogaster]
TRINITY_DN64121_c0_g1_i4	gi|7290666|gb|AAF46114.1|	69.78	182	55	0	1	182	162	707	1e-93	277	546	300.00	(AE003436) CG5941 gene product [Drosophila melanogaster]
TRINITY_DN101764_c0_g1_i1	gi|7303817|gb|AAF58864.1|	58.02	212	76	3	46	257	8	604	2e-69	218	597	201.01	(AE003831) TER94 gene product [alt 1] [Drosophila melanogaster]
TRINITY_DN80937_c12_g3_i1	gi|7298048|gb|AAF53289.1|	46.67	75	40	0	374	448	153	377	3e-14	75.5	225	46.68	(AE003639) CG6537 gene product [Drosophila melanogaster]
TRINITY_DN79304_c1_g1_i4	gi|7300961|gb|AAF56099.1|	66.67	60	20	0	1	60	185	364	1e-20	93.2	180	21.79	(AE003742) CG4656 gene product [Drosophila melanogaster]
TRINITY_DN74496_c0_g1_i1	gi|7296211|gb|AAF51503.1|	45.36	549	219	8	658	1128	130	1767	2e-131	417	1638	145.08	(AE003589) RpI135 gene product [Drosophila melanogaster]
TRINITY_DN101888_c0_g1_i1	gi|10726439|gb|AAG22139.1|	48.52	169	86	1	164	332	504	1	2e-54	181	504	125.69	(AE003688) CG6465 gene product [Drosophila melanogaster]
TRINITY_DN78345_c1_g3_i1	gi|7299934|gb|AAF55108.1|	33.97	262	154	7	388	647	527	1261	1e-21	99.8	735	113.60	(AE003706) CG3641 gene product [Drosophila melanogaster]
TRINITY_DN72917_c0_g1_i3	gi|7298624|gb|AAF53840.1|	28.47	144	97	2	288	427	1157	1582	4e-09	62.8	426	11.27	(AE003664) CG10631 gene product [Drosophila melanogaster]
TRINITY_DN79863_c2_g6_i7	gi|7298597|gb|AAF53814.1|	25.27	372	236	11	431	773	2338	3414	1e-15	83.2	1077	82.28	(AE003663) CG10188 gene product [Drosophila melanogaster]
TRINITY_DN66776_c0_g1_i2	gi|7291730|gb|AAF47152.1|	79.39	131	27	0	35	165	398	6	7e-73	219	393	238.18	(AE003462) CG3195 gene product [Drosophila melanogaster]
TRINITY_DN75816_c1_g1_i1	gi|7295954|gb|AAF51252.1|	35.35	99	43	3	10	103	273	25	1e-08	54.7	249	51.13	(AE003583) CG9886 gene product [Drosophila melanogaster]
TRINITY_DN80411_c0_g1_i2	gi|7299092|gb|AAF54292.1|	51.70	501	220	4	2	480	1733	231	2e-158	501	1503	300.00	(AE003680) CG8351 gene product [Drosophila melanogaster]
TRINITY_DN77940_c0_g1_i2	gi|7302461|gb|AAF57546.1|	37.29	59	37	0	176	234	2174	2350	4e-06	47.8	177	72.54	(AE003795) CG11242 gene product [Drosophila melanogaster]
TRINITY_DN109315_c0_g1_i1	gi|7291188|gb|AAF46621.1|	81.82	121	22	0	417	537	416	54	4e-68	219	363	67.60	(AE003451) ras gene product [alt 2] [Drosophila melanogaster]
TRINITY_DN55256_c0_g1_i1	gi|7297331|gb|AAF52592.1|	71.11	90	26	0	1	90	189	458	2e-43	144	270	300.00	(AE003619) CG7380 gene product [Drosophila melanogaster]
TRINITY_DN90994_c0_g1_i1	gi|7304241|gb|AAF59276.1|	44.30	79	44	0	627	705	178	414	2e-15	77.8	237	16.57	(AE003841) CG1845 gene product [Drosophila melanogaster]
TRINITY_DN94324_c0_g1_i1	gi|7301606|gb|AAF56725.1|	37.66	77	45	1	1404	1477	232	2	9e-09	58.9	231	15.63	(AE003761) CG5586 gene product [Drosophila melanogaster]
TRINITY_DN80954_c9_g1_i2	gi|7302784|gb|AAF57859.1|	26.43	227	149	5	295	511	2139	2795	6e-11	65.5	657	128.32	(AE003803) CG14478 gene product [alt 2] [Drosophila melanogaster]
TRINITY_DN80706_c1_g7_i1	gi|7293249|gb|AAF48631.1|	56.95	669	262	11	680	1336	1967	3	0.0	629	1965	141.37	(AE003502) Rhk gene product [Drosophila melanogaster]
TRINITY_DN71200_c0_g1_i3	gi|7292194|gb|AAF47605.1|	34.11	129	74	6	136	259	178	546	2e-10	60.5	369	77.52	(AE003473) CG5699 gene product [Drosophila melanogaster]
TRINITY_DN70502_c0_g6_i2	gi|7295825|gb|AAF51126.1|	30.99	213	143	4	13	225	1632	1006	3e-15	78.6	627	129.28	(AE003580) CG8837 gene product [Drosophila melanogaster]
TRINITY_DN76647_c1_g2_i6	gi|7293850|gb|AAF49215.1|	79.19	149	31	0	1	149	342	788	4e-73	224	447	300.00	(AE003519) CG6846 gene product [Drosophila melanogaster]
TRINITY_DN73712_c1_g1_i1	gi|7292956|gb|AAF48345.1|	48.61	72	34	3	898	969	257	51	5e-06	47.4	207	20.39	(AE003495) CG11584 gene product [Drosophila melanogaster]
TRINITY_DN77210_c1_g2_i1	gi|7295008|gb|AAF50336.1|	35.92	142	76	6	93	223	827	414	9e-16	78.2	414	102.99	(AE003553) CG5068 gene product [Drosophila melanogaster]
TRINITY_DN75733_c0_g1_i1	gi|7297075|gb|AAF52344.1|	25.26	194	122	5	190	381	1916	1398	1e-06	50.8	519	116.63	(AE003612) CG9175 gene product [Drosophila melanogaster]
TRINITY_DN61448_c0_g1_i2	gi|7291474|gb|AAF46900.1|	26.76	142	104	0	9	150	68	493	1e-20	85.1	426	276.62	(AE003458) CG13526 gene product [Drosophila melanogaster]
TRINITY_DN72599_c1_g2_i4	gi|7299856|gb|AAF55033.1|	30.88	285	175	9	175	437	1011	157	8e-38	145	855	194.76	(AE003703) BcDNA:GH08420 gene product [Drosophila melanogaster]
TRINITY_DN81996_c0_g1_i1	gi|7303511|gb|AAF58566.1|	93.98	83	5	0	1	83	330	82	3e-51	164	249	164.90	(AE003823) SmD3 gene product [Drosophila melanogaster]
TRINITY_DN69310_c0_g1_i1	gi|7290539|gb|AAF45991.1|	53.85	52	23	1	59	109	257	102	2e-09	58.9	156	26.35	(AE003432) CG6952 gene product [Drosophila melanogaster]
TRINITY_DN1024_c0_g1_i1	gi|7302510|gb|AAF57594.1|	33.18	214	133	4	146	358	1	615	8e-32	121	615	171.79	(AE003796) CG7137 gene product [Drosophila melanogaster]
TRINITY_DN78130_c0_g6_i1	gi|7291422|gb|AAF46849.1|	24.10	332	214	8	20	330	947	3	1e-27	113	945	203.23	(AE003457) CG10972 gene product [Drosophila melanogaster]
TRINITY_DN68659_c1_g1_i2	gi|7295624|gb|AAF50932.1|	36.15	213	85	6	1135	1346	134	622	9e-27	114	489	33.27	(AE003573) CG9562 gene product [Drosophila melanogaster]
TRINITY_DN78499_c1_g3_i1	gi|7300801|gb|AAF55944.1|	62.75	102	38	0	38	139	412	107	1e-40	139	306	213.99	(AE003737) CG13410 gene product [Drosophila melanogaster]
TRINITY_DN72254_c2_g2_i3	gi|7290802|gb|AAF46246.1|	42.64	129	72	1	250	378	2	382	8e-25	101	381	78.40	(AE003440) CG9650 gene product [Drosophila melanogaster]
TRINITY_DN66771_c0_g1_i2	gi|10727292|gb|AAF47831.2|	27.97	404	265	9	59	444	466	1653	1e-39	152	1188	242.94	(AE003480) dib gene product [Drosophila melanogaster]
TRINITY_DN73245_c2_g3_i2	gi|7291132|gb|AAF46567.1|	26.19	210	123	8	212	405	173	754	4e-10	62.0	582	106.20	(AE003449) Hk gene product [Drosophila melanogaster]
TRINITY_DN80911_c0_g2_i10	gi|7290522|gb|AAF45975.1|	70.24	84	25	0	5	88	21867	21616	2e-36	132	252	283.15	(AE003431) ctp gene product [Drosophila melanogaster]
TRINITY_DN81610_c0_g1_i1	gi|10728649|gb|AAF52549.2|	42.39	92	45	2	2	93	366	115	3e-18	76.3	252	270.97	(AE003618) CG7211 gene product [Drosophila melanogaster]
TRINITY_DN70832_c0_g2_i1	gi|7291990|gb|AAF47405.1|	45.22	418	196	4	23	440	338	1492	7e-126	378	1155	258.97	(AE003469) CG3344 gene product [Drosophila melanogaster]
TRINITY_DN79951_c1_g1_i5	gi|7290242|gb|AAF45704.1|	35.90	78	37	2	2063	2140	323	129	3e-06	50.1	195	8.33	(AE003422) east gene product [Drosophila melanogaster]
TRINITY_DN78892_c0_g1_i4	gi|7293455|gb|AAF48831.1|	24.11	423	279	16	61	464	479	1678	6e-23	104	1200	187.21	(AE003508) Transferrin gene product [Drosophila melanogaster]
TRINITY_DN72558_c0_g1_i1	gi|7289612|gb|AAF45432.1|	37.53	826	418	17	26	837	101	2326	7e-180	547	2226	240.91	(AE003122) BcDNA:GH04962 gene product [alt 1] [Drosophila melanogaster]
TRINITY_DN4031_c0_g1_i1	gi|7291777|gb|AAF47197.1|	75.00	88	22	0	701	788	52	315	3e-39	144	264	33.50	(AE003464) mAcR-60C gene product [Drosophila melanogaster]
TRINITY_DN68933_c0_g1_i1	gi|7297574|gb|AAF52828.1|	23.68	228	148	9	1	212	126	779	6e-06	44.3	654	233.57	(AE003626) CG4598 gene product [Drosophila melanogaster]
TRINITY_DN79775_c0_g1_i1	gi|7293339|gb|AAF48718.1|	30.99	171	112	5	16	182	1179	1685	2e-16	85.1	507	35.98	(AE003505) f gene product [alt 1] [Drosophila melanogaster]
TRINITY_DN80135_c0_g1_i3	gi|10726550|gb|AAF55228.2|	39.89	356	144	7	923	1245	1154	198	5e-62	219	957	76.62	(AE003710) alpha-Man-IIb gene product [Drosophila melanogaster]
TRINITY_DN71416_c0_g1_i1	gi|7299719|gb|AAF54901.1|	24.76	315	188	10	847	1135	356	1231	1e-15	82.0	876	76.84	(AE003698) DDB1 gene product [Drosophila melanogaster]
TRINITY_DN66060_c0_g1_i1	gi|7293389|gb|AAF48767.1|	47.57	185	87	6	7	188	891	358	2e-46	165	534	192.09	(AE003506) e(y)1 gene product [Drosophila melanogaster]
TRINITY_DN66667_c1_g1_i1	gi|7302435|gb|AAF57520.1|	23.62	127	93	4	1	125	27	401	3e-06	43.9	375	286.26	(AE003795) CG11218 gene product [Drosophila melanogaster]
TRINITY_DN74439_c1_g2_i1	gi|10726918|gb|AAF51642.2|	37.83	230	117	7	51	274	509	1138	1e-34	135	630	206.56	(AE003592) CG4365 gene product [alt 1] [Drosophila melanogaster]
TRINITY_DN72495_c1_g2_i2	gi|7297094|gb|AAF52362.1|	32.00	100	64	2	153	249	306	602	8e-10	59.3	297	111.65	(AE003613) CG11573 gene product [Drosophila melanogaster]
TRINITY_DN75445_c0_g5_i6	gi|7299132|gb|AAF54331.1|	60.82	245	86	4	1	244	177	884	4e-79	254	708	131.60	(AE003681) CG11990 gene product [Drosophila melanogaster]
TRINITY_DN83739_c0_g1_i1	gi|7302649|gb|AAF57729.1|	38.28	128	71	3	22	149	423	64	2e-12	65.9	360	77.59	(AE003800) CG5721 gene product [Drosophila melanogaster]
TRINITY_DN73704_c1_g2_i2	gi|7291158|gb|AAF46592.1|	30.29	274	173	8	273	541	1320	538	8e-24	106	783	134.77	(AE003450) CG2889 gene product [Drosophila melanogaster]
TRINITY_DN108943_c0_g1_i1	gi|7303708|gb|AAF58758.1|	45.87	109	59	0	1	109	370	44	7e-29	110	327	102.19	(AE003828) Mat1 gene product [Drosophila melanogaster]
TRINITY_DN103337_c0_g1_i1	gi|7295442|gb|AAF50758.1|	43.94	66	33	1	27	88	145	342	5e-11	57.8	198	109.39	(AE003565) CG17334 gene product [Drosophila melanogaster]
TRINITY_DN80272_c0_g1_i1	gi|7291295|gb|AAF46725.1|	46.10	154	75	4	1029	1181	442	2	8e-28	113	441	34.16	(AE003454) Sara gene product [Drosophila melanogaster]
TRINITY_DN21595_c0_g1_i1	gi|7291545|gb|AAF46969.1|	52.75	182	61	3	83	264	472	2	4e-56	186	471	104.90	(AE003460) CG3162 gene product [Drosophila melanogaster]
TRINITY_DN80251_c0_g1_i5	gi|7293119|gb|AAF48503.1|	50.81	557	244	5	1	527	9079	7409	6e-154	491	1671	313.51	(AE003500) CG8231 gene product [Drosophila melanogaster]
TRINITY_DN97963_c0_g1_i1	gi|7294936|gb|AAF50265.1|	80.65	62	12	0	504	565	176	361	4e-29	114	186	28.75	(AE003552) CG3445 gene product [Drosophila melanogaster]
TRINITY_DN71066_c0_g1_i6	gi|10728699|gb|AAF52866.2|	46.37	248	127	2	2003	2250	3321	4046	9e-51	199	726	32.17	(AE003627) Sur gene product [Drosophila melanogaster]
TRINITY_DN75340_c0_g1_i1	gi|7291560|gb|AAF46984.1|	31.92	260	149	7	61	307	833	99	3e-26	110	735	226.15	(AE003460) CG9872 gene product [Drosophila melanogaster]
TRINITY_DN77258_c1_g1_i5	gi|7297183|gb|AAF52449.1|	49.79	478	237	3	176	651	424	1854	6e-133	418	1431	202.12	(AE003615) CG10806 gene product [Drosophila melanogaster]
TRINITY_DN74335_c1_g1_i1	gi|7292556|gb|AAF47956.1|	70.22	272	79	2	38	307	668	1483	1e-122	366	816	265.80	(AE003484) Ant2 gene product [Drosophila melanogaster]
TRINITY_DN71907_c0_g1_i2	gi|7296023|gb|AAF51320.1|	70.18	218	65	0	207	424	3	656	2e-111	333	654	154.25	(AE003584) CG4233 gene product [Drosophila melanogaster]
TRINITY_DN41990_c0_g2_i1	gi|7302107|gb|AAF57207.1|	40.24	338	121	15	359	660	120	998	1e-38	150	879	47.67	(AE003780) CG1976 gene product [Drosophila melanogaster]
TRINITY_DN75300_c0_g1_i1	gi|7294967|gb|AAF50296.1|	37.36	348	190	11	9	346	820	1809	2e-49	186	990	121.62	(AE003552) Klp67A gene product [Drosophila melanogaster]
TRINITY_DN75191_c0_g2_i1	gi|7291018|gb|AAF46456.1|	36.56	465	256	8	29	454	5	1399	8e-79	256	1395	305.25	(AE003446) CG9060 gene product [Drosophila melanogaster]
TRINITY_DN69417_c0_g1_i10	gi|7296214|gb|AAF51506.1|	32.51	203	121	5	55	249	1924	1340	7e-25	107	585	144.80	(AE003589) CG11907 gene product [Drosophila melanogaster]
TRINITY_DN106334_c0_g1_i1	gi|7292842|gb|AAF48235.1|	26.32	152	98	4	316	467	6	419	4e-06	47.0	414	80.39	(AE003491) Bap60 gene product [Drosophila melanogaster]
TRINITY_DN80079_c2_g3_i1	gi|7300926|gb|AAF56066.1|	31.55	206	119	5	221	422	82	645	7e-22	97.1	564	133.02	(AE003740) CG7023 gene product [Drosophila melanogaster]
TRINITY_DN79677_c0_g5_i1	gi|7290623|gb|AAF46072.1|	37.50	64	40	0	46	109	322	513	4e-07	46.2	192	176.15	(AE003435) CG3130 gene product [Drosophila melanogaster]
TRINITY_DN106050_c0_g1_i1	gi|7291149|gb|AAF46583.1|	70.00	180	54	0	1	180	540	1	2e-88	266	540	178.81	(AE003450) flw gene product [Drosophila melanogaster]
TRINITY_DN7439_c0_g1_i1	gi|7292529|gb|AAF47931.1|	47.48	139	70	1	86	221	61	477	6e-37	137	417	138.54	(AE003482) CG7514 gene product [Drosophila melanogaster]
TRINITY_DN79744_c0_g1_i11	gi|7293668|gb|AAF49038.1|	54.55	55	23	1	264	318	431	273	2e-10	60.8	159	19.32	(AE003514) CG6468 gene product [Drosophila melanogaster]
TRINITY_DN94605_c0_g1_i1	gi|7304120|gb|AAF59157.1|	82.69	104	18	0	151	254	312	1	6e-54	177	312	76.66	(AE003839) CH4 gene product [Drosophila melanogaster]
TRINITY_DN80884_c0_g1_i1	gi|7293935|gb|AAF49297.1|	27.84	255	155	9	18	264	18552	17851	3e-20	92.0	702	257.14	(AE003522) CG5577 gene product [Drosophila melanogaster]
TRINITY_DN71974_c1_g1_i2	gi|7289292|gb|AAF45380.1|	46.01	313	167	2	7	318	489	1424	9e-89	278	936	292.50	(AE002611) AnnX gene product [Drosophila melanogaster]
TRINITY_DN70613_c0_g2_i3	gi|7292860|gb|AAF48252.1|	95.24	21	1	0	49	69	65	3	7e-07	50.8	63	16.49	(AE003492) CG1630 gene product [Drosophila melanogaster]
TRINITY_DN69334_c0_g1_i3	gi|7293763|gb|AAF49131.1|	61.19	219	66	5	1	218	153	755	6e-91	276	603	276.61	(AE003516) asf1 gene product [Drosophila melanogaster]
TRINITY_DN74223_c0_g1_i1	gi|7295786|gb|AAF51088.1|	78.38	74	16	0	1	74	1364	1143	1e-36	130	222	300.00	(AE003579) CG10016 gene product [Drosophila melanogaster]
TRINITY_DN83415_c0_g1_i1	gi|7294754|gb|AAF50089.1|	34.01	197	112	3	429	622	639	94	3e-23	102	546	86.94	(AE003546) CG7628 gene product [Drosophila melanogaster]
TRINITY_DN76382_c1_g3_i2	gi|7291233|gb|AAF46665.1|	41.26	366	194	4	23	367	157	1254	3e-82	261	1098	298.37	(AE003452) Cht9 gene product [Drosophila melanogaster]
TRINITY_DN65807_c0_g1_i1	gi|7301766|gb|AAF56878.1|	61.65	133	50	1	1	133	252	647	6e-50	163	396	297.74	(AE003768) CG1458 gene product [Drosophila melanogaster]
TRINITY_DN79716_c0_g6_i5	gi|7302528|gb|AAF57611.1|	52.90	310	115	9	165	465	2052	1189	2e-84	280	864	147.44	(AE003797) CG15105 gene product [alt 2] [Drosophila melanogaster]
TRINITY_DN81814_c0_g1_i1	gi|7290808|gb|AAF46252.1|	61.86	118	43	2	78	195	491	144	1e-46	157	348	113.73	(AE003440) CG1643 gene product [Drosophila melanogaster]
TRINITY_DN81132_c3_g2_i2	gi|7292062|gb|AAF47475.1|	33.33	351	212	11	8	349	2812	1799	3e-48	188	1014	95.93	(AE003471) CG9153 gene product [alt 2] [Drosophila melanogaster]
TRINITY_DN80922_c2_g8_i2	gi|7289885|gb|AAF45484.1|	43.37	83	40	3	21	102	4729	4959	1e-09	61.2	231	45.56	(AE003089) CG10837 gene product [Drosophila melanogaster]
TRINITY_DN18540_c0_g1_i1	gi|7298382|gb|AAF53607.1|	50.30	165	61	6	51	209	452	3	6e-43	150	450	111.39	(AE003655) CG15141 gene product [Drosophila melanogaster]
TRINITY_DN68541_c0_g1_i3	gi|7299927|gb|AAF55101.1|	36.36	110	68	2	372	481	2535	2858	1e-10	65.5	324	45.76	(AE003706) CG7343 gene product [Drosophila melanogaster]
TRINITY_DN66673_c0_g1_i1	gi|7302524|gb|AAF57607.1|	39.74	156	86	4	6	155	1246	785	8e-33	122	462	288.75	(AE003797) CG15116 gene product [Drosophila melanogaster]
TRINITY_DN79488_c0_g1_i1	gi|7303287|gb|AAF58348.1|	30.54	740	473	14	29	739	6020	3837	3e-97	338	2184	247.34	(AE003817) CG6197 gene product [Drosophila melanogaster]
TRINITY_DN76107_c0_g1_i5	gi|7301707|gb|AAF56820.1|	27.18	379	165	16	1781	2066	119	1201	1e-13	77.0	1083	44.81	(AE003767) Apc gene product [Drosophila melanogaster]
TRINITY_DN36343_c0_g1_i1	gi|10727837|gb|AAF49190.2|	70.75	147	42	1	54	200	490	53	3e-61	192	438	198.19	(AE003518) CG11577 gene product [Drosophila melanogaster]
TRINITY_DN72490_c0_g1_i1	gi|7290603|gb|AAF46052.1|	35.05	545	291	12	1	531	1653	166	7e-82	274	1488	231.42	(AE003435) CG17758 gene product [Drosophila melanogaster]
TRINITY_DN70798_c0_g1_i2	gi|7290333|gb|AAF45793.1|	38.01	371	191	8	11	354	4073	2997	1e-59	225	1077	88.86	(AE003424) Klp3A gene product [Drosophila melanogaster]
TRINITY_DN74783_c3_g2_i2	gi|7291790|gb|AAF47210.1|	26.72	131	85	5	54	183	1013	651	4e-06	50.1	363	51.42	(AE003464) CG13579 gene product [Drosophila melanogaster]
TRINITY_DN74337_c0_g5_i4	gi|7294268|gb|AAF49619.1|	33.54	820	478	23	156	931	3201	811	6e-110	372	2391	248.54	(AE003530) CG7439 gene product [Drosophila melanogaster]
TRINITY_DN79800_c0_g7_i1	gi|7295162|gb|AAF50487.1|	65.92	267	89	2	96	361	1	798	3e-123	381	798	76.07	(AE003556) dim-7 gene product [Drosophila melanogaster]
TRINITY_DN75839_c0_g1_i5	gi|7303434|gb|AAF58491.1|	27.27	187	109	3	11	170	1534	974	1e-20	89.7	561	320.57	(AE003821) CG8816 gene product [Drosophila melanogaster]
TRINITY_DN72197_c5_g2_i3	gi|7295246|gb|AAF50568.1|	37.10	248	140	5	1	244	1492	2199	9e-45	166	708	184.38	(AE003559) CG8576 gene product [Drosophila melanogaster]
TRINITY_DN4855_c1_g1_i1	gi|7289025|gb|AAF45338.1|	48.00	50	26	0	1	50	2	151	7e-11	53.9	150	272.73	(AE003183) CG17445 gene product [Drosophila melanogaster]
TRINITY_DN74400_c0_g1_i1	gi|7297507|gb|AAF52763.1|	76.67	60	14	0	14	73	201	380	3e-27	104	180	243.24	(AE003624) Cks gene product [Drosophila melanogaster]
TRINITY_DN79945_c0_g2_i4	gi|7300100|gb|AAF55269.1|	41.62	185	105	2	1645	1826	587	33	1e-45	167	555	27.50	(AE003711) msps gene product [Drosophila melanogaster]
TRINITY_DN79944_c2_g18_i1	gi|7292918|gb|AAF48309.1|	31.78	214	126	7	691	894	698	87	1e-24	105	612	66.74	(AE003493) Grip91 gene product [Drosophila melanogaster]
TRINITY_DN73837_c0_g1_i1	gi|7295029|gb|AAF50356.1|	56.36	692	195	11	593	1271	1	1794	0.0	672	1794	140.82	(AE003554) CG5751 gene product [Drosophila melanogaster]
TRINITY_DN79140_c0_g2_i5	gi|7303212|gb|AAF58275.1|	83.87	186	30	0	299	484	1	558	4e-107	332	558	61.59	(AE003815) CG8479 gene product [Drosophila melanogaster]
TRINITY_DN75963_c1_g1_i3	gi|10727696|gb|AAF58976.2|	30.48	433	274	7	430	847	2	1264	6e-63	225	1263	147.55	(AE003834) CG8054 gene product [Drosophila melanogaster]
TRINITY_DN56807_c0_g2_i1	gi|7294657|gb|AAF49995.1|	28.44	109	77	1	75	182	99	425	2e-09	55.1	327	166.84	(AE003543) CG5906 gene product [Drosophila melanogaster]
TRINITY_DN90203_c0_g1_i1	gi|7295939|gb|AAF51238.1|	58.27	127	53	0	2	128	2	382	3e-52	165	381	268.31	(AE003582) CG3214 gene product [Drosophila melanogaster]
TRINITY_DN66545_c0_g3_i1	gi|10727034|gb|AAG22195.1|	28.57	238	165	3	293	526	876	1586	4e-18	89.0	711	67.65	(AE003457) Gp150 gene product [alt 2] [Drosophila melanogaster]
TRINITY_DN72216_c0_g1_i1	gi|7302941|gb|AAF58012.1|	33.07	251	156	4	155	393	344	1096	1e-31	129	753	170.36	(AE003807) Vha44 gene product [alt 3] [Drosophila melanogaster]
TRINITY_DN63723_c0_g1_i1	gi|7298513|gb|AAF53732.1|	50.67	75	37	0	29	103	351	127	1e-24	94.0	225	206.42	(AE003661) CG15168 gene product [Drosophila melanogaster]
TRINITY_DN74479_c0_g1_i3	gi|7302010|gb|AAF57114.1|	24.68	312	200	9	9	318	37	873	1e-24	106	837	215.72	(AE003776) CG15553 gene product [Drosophila melanogaster]
TRINITY_DN74568_c0_g3_i2	gi|7297704|gb|AAF52956.1|	25.82	488	269	13	87	558	2591	1359	3e-31	129	1233	217.84	(AE003628) CG6232 gene product [Drosophila melanogaster]
TRINITY_DN99641_c0_g1_i1	gi|10728202|gb|AAG22345.1|	49.38	81	40	1	346	426	13	252	3e-21	90.5	240	43.17	(AE003488) CG1924 gene product [alt 2] [Drosophila melanogaster]
TRINITY_DN82947_c0_g1_i1	gi|7299654|gb|AAF54838.1|	88.80	125	13	1	15	139	2	373	3e-78	232	372	222.75	(AE003696) CG6359 gene product [Drosophila melanogaster]
TRINITY_DN72594_c0_g1_i2	gi|7302012|gb|AAF57116.1|	42.73	220	119	4	1	218	4936	4292	1e-51	183	645	256.97	(AE003776) CG1736 gene product [Drosophila melanogaster]
TRINITY_DN66340_c0_g2_i2	gi|7297746|gb|AAF52997.1|	36.30	270	161	6	1	266	1125	337	3e-46	164	789	261.26	(AE003629) CG6431 gene product [Drosophila melanogaster]
TRINITY_DN56298_c0_g1_i1	gi|7300297|gb|AAF55458.1|	50.00	330	159	5	396	723	22	999	1e-105	330	978	134.90	(AE003719) pxt gene product [Drosophila melanogaster]
TRINITY_DN112931_c0_g1_i1	gi|7291887|gb|AAF47306.1|	54.21	107	47	1	139	245	317	3	1e-33	120	315	119.77	(AE003465) CG3776 gene product [Drosophila melanogaster]
TRINITY_DN78391_c2_g4_i1	gi|7290496|gb|AAF45949.1|	37.21	129	79	2	467	593	1270	884	7e-21	96.7	387	65.04	(AE003431) CG3556 gene product [Drosophila melanogaster]
TRINITY_DN75642_c0_g1_i2	gi|7290335|gb|AAF45795.1|	23.95	263	185	9	30	282	554	1327	9e-11	64.3	774	180.00	(AE003424) Bzd gene product [Drosophila melanogaster]
TRINITY_DN9636_c0_g2_i1	gi|10726816|gb|AAG22173.1|	74.92	299	75	0	71	369	3	899	3e-142	414	897	223.69	(AE003763) RpL1 gene product [Drosophila melanogaster]
TRINITY_DN77860_c0_g7_i1	gi|7291312|gb|AAF46742.1|	37.07	116	59	5	625	735	127	447	3e-14	72.8	321	38.44	(AE003454) CG10321 gene product [Drosophila melanogaster]
TRINITY_DN79336_c0_g1_i1	gi|7300636|gb|AAF55785.1|	29.29	198	126	7	162	347	2641	2054	1e-08	57.0	588	143.41	(AE003731) CG4159 gene product [Drosophila melanogaster]
TRINITY_DN89038_c0_g1_i1	gi|7291630|gb|AAF47053.1|	60.94	64	25	0	372	435	568	377	1e-21	92.8	192	43.94	(AE003461) CG11299 gene product [alt 2] [Drosophila melanogaster]
TRINITY_DN68936_c0_g1_i2	gi|7295828|gb|AAF51129.1|	31.55	466	269	17	28	469	2127	808	6e-43	162	1320	279.66	(AE003580) CG15406 gene product [Drosophila melanogaster]
TRINITY_DN79694_c0_g4_i3	gi|7297329|gb|AAF52590.1|	59.03	310	122	2	130	438	920	3	2e-126	383	918	124.73	(AE003619) CG7356 gene product [Drosophila melanogaster]
TRINITY_DN76425_c0_g7_i1	gi|7300921|gb|AAF56061.1|	52.73	55	25	1	78	132	273	434	5e-13	68.9	162	20.53	(AE003740) CG17138 gene product [Drosophila melanogaster]
TRINITY_DN7130_c0_g1_i1	gi|7299115|gb|AAF54314.1|	31.25	112	66	6	253	356	557	883	5e-06	45.8	327	55.61	(AE003681) CG11971 gene product [Drosophila melanogaster]
TRINITY_DN67383_c0_g1_i1	gi|10727758|gb|AAF59233.2|	45.24	42	21	1	1	40	269	394	9e-06	40.8	126	315.00	(AE003840) Cyt-b5 gene product [alt 2] [Drosophila melanogaster]
TRINITY_DN81212_c0_g1_i1	gi|7296845|gb|AAF52120.1|	71.43	70	19	1	201	270	88	294	2e-29	115	207	29.53	(AE003606) CG1078 gene product [Drosophila melanogaster]
TRINITY_DN76699_c0_g2_i2	gi|7297881|gb|AAF53127.1|	20.57	389	200	13	33	408	1067	189	7e-10	62.0	879	150.51	(AE003634) CG14934 gene product [Drosophila melanogaster]
TRINITY_DN78760_c2_g4_i1	gi|7304020|gb|AAF59062.1|	25.37	272	183	5	328	592	2220	1444	4e-14	77.8	777	60.42	(AE003836) ptc gene product [Drosophila melanogaster]
TRINITY_DN79132_c0_g1_i3	gi|7290211|gb|AAF45673.1|	31.07	177	117	3	1	172	3791	3261	1e-21	99.8	531	99.81	(AE003422) deltaCOP gene product [Drosophila melanogaster]
TRINITY_DN79110_c1_g7_i1	gi|7290117|gb|AAF45582.1|	48.90	182	80	4	2	178	449	970	3e-48	172	522	92.72	(AE003419) EG:103E12.3 gene product [Drosophila melanogaster]
TRINITY_DN74534_c0_g6_i14	gi|7297532|gb|AAF52787.1|	31.58	171	87	6	54	219	8635	8198	4e-09	61.2	438	44.92	(AE003625) CG4405 gene product [Drosophila melanogaster]
TRINITY_DN65249_c0_g2_i1	gi|7292337|gb|AAF47744.1|	93.33	105	7	0	1	105	317	3	2e-67	206	315	286.36	(AE003477) CG17737 gene product [Drosophila melanogaster]
TRINITY_DN93671_c0_g1_i1	gi|7291932|gb|AAF47349.1|	71.07	159	45	1	749	907	1	474	2e-77	252	474	52.26	(AE003467) BcDNA:GH04978 gene product [Drosophila melanogaster]
TRINITY_DN79202_c0_g2_i2	gi|10727854|gb|AAF49332.2|	23.53	255	173	9	532	784	97	801	2e-13	73.9	705	86.08	(AE003523) CG7571 gene product [Drosophila melanogaster]
TRINITY_DN72033_c0_g1_i1	gi|7301317|gb|AAF56446.1|	26.69	311	201	12	92	389	246	1136	4e-18	89.7	891	105.82	(AE003751) CG10634 gene product [Drosophila melanogaster]
TRINITY_DN64765_c0_g1_i1	gi|7291598|gb|AAF47021.1|	34.65	101	58	3	735	833	16	300	9e-11	62.4	285	31.18	(AE003461) CG15872 gene product [Drosophila melanogaster]
TRINITY_DN66992_c0_g2_i1	gi|7295977|gb|AAF51275.1|	34.69	147	87	4	31	168	855	415	3e-20	86.7	441	259.41	(AE003583) CG4270 gene product [alt 1] [Drosophila melanogaster]
TRINITY_DN66835_c0_g2_i1	gi|7290699|gb|AAF46146.1|	69.35	385	118	0	13	397	2451	1297	0.0	568	1155	290.93	(AE003437) Rpt4 gene product [Drosophila melanogaster]
TRINITY_DN113293_c0_g1_i1	gi|7298010|gb|AAF53251.1|	43.02	86	45	1	438	519	2	259	6e-15	73.2	258	49.62	(AE003639) CG5439 gene product [Drosophila melanogaster]
TRINITY_DN72222_c1_g1_i3	gi|7298454|gb|AAF53675.1|	35.41	658	381	8	293	941	2450	582	2e-119	400	1869	145.56	(AE003659) CG10231 gene product [Drosophila melanogaster]
TRINITY_DN80380_c0_g1_i3	gi|7292907|gb|AAF48298.1|	22.31	668	392	27	66	640	8966	7065	6e-23	106	1902	207.19	(AE003493) CG12176 gene product [Drosophila melanogaster]
TRINITY_DN102155_c0_g1_i1	gi|7294904|gb|AAF50234.1|	27.64	199	122	4	1231	1426	548	9	3e-12	68.2	540	37.19	(AE003551) CG6780 gene product [Drosophila melanogaster]
TRINITY_DN80134_c0_g1_i1	gi|7304310|gb|AAF59342.1|	43.06	72	41	0	61	132	64	279	1e-11	65.1	216	15.36	(AE003844) bip2 gene product [Drosophila melanogaster]
TRINITY_DN77280_c0_g7_i3	gi|7294431|gb|AAF49776.1|	30.38	79	40	2	6	84	683	492	5e-06	43.1	192	103.23	(AE003536) CG17361 gene product [Drosophila melanogaster]
TRINITY_DN77659_c0_g1_i1	gi|7298058|gb|AAF53298.1|	33.16	190	118	5	13	199	629	78	6e-20	94.0	552	28.96	(AE003640) CG7099 gene product [Drosophila melanogaster]
TRINITY_DN74376_c0_g2_i1	gi|7295470|gb|AAF50785.1|	77.33	172	39	0	51	222	1	516	9e-72	223	516	168.08	(AE003566) CG4769 gene product [Drosophila melanogaster]
TRINITY_DN36913_c0_g1_i1	gi|7295075|gb|AAF50401.1|	48.28	58	30	0	522	579	185	12	8e-13	68.2	174	25.44	(AE003555) CG6817 gene product [Drosophila melanogaster]
TRINITY_DN73669_c0_g4_i1	gi|10727291|gb|AAG22244.1|	28.37	282	181	7	193	461	329	1150	1e-15	79.7	822	140.99	(AE003480) CG18869 gene product [Drosophila melanogaster]
TRINITY_DN67503_c0_g2_i1	gi|7302210|gb|AAF57305.1|	23.65	241	153	8	132	362	462	1121	2e-08	55.8	660	177.42	(AE003785) Or42b gene product [Drosophila melanogaster]
TRINITY_DN79774_c0_g1_i2	gi|7291070|gb|AAF46507.1|	32.64	478	254	19	100	530	3245	4615	3e-45	174	1371	253.42	(AE003447) CG3001 gene product [Drosophila melanogaster]
TRINITY_DN105968_c0_g1_i1	gi|7302088|gb|AAF57189.1|	33.33	276	174	3	7	280	884	81	3e-42	150	804	266.23	(AE003779) CG2245 gene product [Drosophila melanogaster]
TRINITY_DN70856_c1_g1_i4	gi|7295904|gb|AAF51203.1|	28.30	318	212	6	32	342	355	1281	1e-34	135	927	166.73	(AE003582) CG2964 gene product [Drosophila melanogaster]
TRINITY_DN6154_c0_g2_i1	gi|7293828|gb|AAF49194.1|	33.65	318	184	4	2	317	1149	271	4e-40	148	879	250.43	(AE003518) CG6812 gene product [Drosophila melanogaster]
TRINITY_DN80501_c3_g8_i1	gi|7303172|gb|AAF58236.1|	32.42	364	206	9	85	434	567	1580	4e-51	189	1014	133.42	(AE003814) ttv gene product [Drosophila melanogaster]
TRINITY_DN76836_c0_g1_i1	gi|10728402|gb|AAF45702.2|	56.58	76	33	0	866	941	473	246	4e-24	103	228	16.10	(AE003422) EG:133E12.2 gene product [Drosophila melanogaster]
TRINITY_DN70436_c0_g2_i2	gi|10726910|gb|AAF51580.2|	26.57	399	275	8	70	462	1299	139	1e-44	166	1161	217.82	(AE003591) BcDNA:GM13640 gene product [Drosophila melanogaster]
TRINITY_DN78880_c0_g1_i2	gi|7295491|gb|AAF50805.1|	25.70	214	138	5	40	244	1970	2575	2e-16	84.0	606	83.47	(AE003567) BcDNA:GM10765 gene product [Drosophila melanogaster]
TRINITY_DN77014_c0_g2_i3	gi|7294766|gb|AAF50101.1|	37.70	61	38	0	1	61	647	829	1e-09	56.6	183	130.71	(AE003546) CG11801 gene product [Drosophila melanogaster]
TRINITY_DN74254_c1_g3_i1	gi|10728157|gb|AAF57313.2|	64.89	131	38	3	317	447	603	971	3e-49	173	369	82.55	(AE003785) CG12792 gene product [Drosophila melanogaster]
TRINITY_DN80560_c2_g5_i3	gi|7301299|gb|AAF56428.1|	74.39	82	21	0	1	82	433	188	1e-41	137	246	292.86	(AE003751) CG10423 gene product [Drosophila melanogaster]
TRINITY_DN74305_c0_g4_i1	gi|7290458|gb|AAF45913.1|	78.95	38	8	0	418	455	20	133	2e-13	70.1	114	8.60	(AE003429) CG4985 gene product [Drosophila melanogaster]
TRINITY_DN76698_c0_g1_i1	gi|7295333|gb|AAF50652.1|	27.94	909	526	29	38	897	225	2711	6e-104	351	2487	250.45	(AE003562) Glu-RI gene product [Drosophila melanogaster]
TRINITY_DN74317_c0_g2_i4	gi|7302394|gb|AAF57482.1|	42.50	160	91	1	196	354	657	178	3e-38	140	480	135.21	(AE003792) CG11200 gene product [alt 1] [Drosophila melanogaster]
TRINITY_DN73154_c2_g6_i3	gi|7300180|gb|AAF55346.1|	31.88	367	218	14	27	377	207	1259	3e-39	152	1053	161.50	(AE003714) Fas1 gene product [Drosophila melanogaster]
TRINITY_DN74932_c5_g2_i3	gi|7299799|gb|AAF54978.1|	40.66	364	211	3	37	397	1612	527	8e-106	336	1086	175.16	(AE003701) RPE65 gene product [Drosophila melanogaster]
TRINITY_DN76909_c3_g4_i2	gi|7292018|gb|AAF47432.1|	45.14	463	252	2	13	474	2849	1464	1e-103	337	1386	288.15	(AE003470) Glut1 gene product [alt 2] [Drosophila melanogaster]
TRINITY_DN79819_c0_g1_i1	gi|7292976|gb|AAF48365.1|	82.00	100	18	0	737	836	302	3	1e-50	177	300	13.45	(AE003495) CG1517 gene product [Drosophila melanogaster]
TRINITY_DN78968_c4_g4_i1	gi|7290916|gb|AAF46357.1|	44.88	205	84	3	546	722	1	612	1e-51	182	612	63.16	(AE003443) CG1632 gene product [Drosophila melanogaster]
TRINITY_DN23024_c0_g1_i1	gi|7292476|gb|AAF47880.1|	67.89	109	34	1	175	282	521	195	1e-35	128	327	111.99	(AE003480) TfIIEbeta gene product [Drosophila melanogaster]
TRINITY_DN74026_c0_g3_i5	gi|7294537|gb|AAF49878.1|	28.75	240	153	5	8	244	1085	411	1e-27	120	675	80.84	(AE003540) CG10967 gene product [Drosophila melanogaster]
TRINITY_DN75569_c0_g1_i2	gi|7295195|gb|AAF50518.1|	38.00	100	60	1	49	146	369	70	2e-19	82.0	300	194.81	(AE003558) CG7409 gene product [Drosophila melanogaster]
TRINITY_DN72362_c0_g2_i3	gi|7297893|gb|AAF53139.1|	23.72	156	98	4	100	250	557	976	1e-06	45.8	420	166.01	(AE003634) CG12314 gene product [Drosophila melanogaster]
TRINITY_DN79643_c0_g1_i2	gi|10728042|gb|AAF50317.2|	40.68	59	34	1	32	89	3561	3737	2e-07	50.8	177	93.65	(AE003553) bol gene product [Drosophila melanogaster]
TRINITY_DN75912_c0_g1_i5	gi|7290903|gb|AAF46344.1|	31.91	282	151	12	131	387	1409	612	1e-28	123	798	78.24	(AE003443) CG2272 gene product [Drosophila melanogaster]
TRINITY_DN80670_c1_g2_i6	gi|7290214|gb|AAF45676.1|	42.45	139	57	4	184	299	482	66	4e-25	103	417	74.60	(AE003422) EG:63B12.5 gene product [Drosophila melanogaster]
TRINITY_DN79214_c0_g4_i5	gi|7290863|gb|AAF46305.1|	86.05	43	6	0	1036	1078	889	761	2e-16	82.8	129	9.29	(AE003442) sws gene product [Drosophila melanogaster]
TRINITY_DN40940_c0_g1_i1	gi|7294784|gb|AAF50119.1|	37.93	116	63	1	588	703	48	368	1e-22	97.1	321	40.07	(AE003546) klu gene product [Drosophila melanogaster]
TRINITY_DN88001_c0_g1_i1	gi|7295061|gb|AAF50388.1|	31.79	195	129	1	205	395	345	929	1e-25	106	585	145.16	(AE003554) CG5978 gene product [Drosophila melanogaster]
TRINITY_DN76523_c0_g2_i1	gi|7293290|gb|AAF48671.1|	27.99	393	223	11	125	489	167	1249	5e-36	140	1083	188.02	(AE003503) CG4805 gene product [Drosophila melanogaster]
TRINITY_DN3626_c0_g2_i1	gi|7296819|gb|AAF52095.1|	69.72	142	42	1	47	187	430	5	2e-58	194	426	79.18	(AE003605) CG2503 gene product [Drosophila melanogaster]
TRINITY_DN28386_c0_g2_i1	gi|10726757|gb|AAG22169.1|	65.22	92	26	1	465	556	634	377	6e-26	107	258	44.87	(AE003749) CycB3 gene product [Drosophila melanogaster]
TRINITY_DN65983_c0_g1_i1	gi|7298754|gb|AAF53965.1|	38.46	143	79	4	78	212	994	569	3e-17	82.4	426	115.14	(AE003669) E2f2 gene product [Drosophila melanogaster]
TRINITY_DN77717_c0_g3_i3	gi|7298498|gb|AAF53718.1|	58.17	153	60	1	128	276	7	465	1e-56	191	459	74.88	(AE003660) CG10602 gene product [Drosophila melanogaster]
TRINITY_DN102056_c0_g1_i1	gi|7290690|gb|AAF46137.1|	28.70	216	114	5	108	287	675	40	8e-10	59.3	636	187.61	(AE003437) CG3576 gene product [Drosophila melanogaster]
TRINITY_DN80166_c0_g9_i1	gi|7298051|gb|AAF53292.1|	48.33	60	30	1	319	377	348	169	3e-13	67.4	180	42.35	(AE003639) CG6565 gene product [Drosophila melanogaster]
TRINITY_DN77685_c0_g1_i1	gi|7291177|gb|AAF46610.1|	41.88	117	66	1	4	120	2283	1939	5e-27	107	345	287.50	(AE003451) CG9807 gene product [Drosophila melanogaster]
TRINITY_DN72776_c1_g4_i5	gi|7297198|gb|AAF52464.1|	24.65	637	399	23	3	602	597	2375	1e-30	127	1779	291.16	(AE003615) CG13775 gene product [Drosophila melanogaster]
TRINITY_DN4617_c0_g1_i1	gi|7299983|gb|AAF55155.1|	90.48	21	2	0	209	229	1	63	3e-06	46.2	63	23.42	(AE003708) Set gene product [Drosophila melanogaster]
TRINITY_DN53578_c0_g1_i1	gi|7293766|gb|AAF49134.1|	46.34	123	51	2	786	904	135	470	7e-23	98.6	336	33.40	(AE003516) CG8798 gene product [Drosophila melanogaster]
TRINITY_DN73638_c0_g1_i3	gi|7298504|gb|AAF53723.1|	44.49	236	112	8	83	311	24	695	1e-49	171	672	161.93	(AE003661) CG10428 gene product [Drosophila melanogaster]
TRINITY_DN95820_c0_g1_i1	gi|7302159|gb|AAF57256.1|	35.84	173	109	2	323	494	66	581	5e-20	90.1	516	104.45	(AE003783) CG12629 gene product [Drosophila melanogaster]
TRINITY_DN91738_c0_g1_i1	gi|7302494|gb|AAF57578.1|	55.95	84	33	1	195	274	1	252	5e-23	94.7	252	59.15	(AE003796) CG9834 gene product [Drosophila melanogaster]
TRINITY_DN78749_c0_g1_i1	gi|7294203|gb|AAF49555.1|	41.27	1054	498	21	114	1079	550	3612	0.0	733	3063	280.49	(AE003529) DNApol-delta gene product [Drosophila melanogaster]
TRINITY_DN67721_c0_g3_i1	gi|7290757|gb|AAF46203.1|	91.36	81	7	0	311	391	16	258	1e-45	162	243	21.64	(AE003438) CG4536 gene product [Drosophila melanogaster]
TRINITY_DN39055_c0_g2_i1	gi|7292551|gb|AAF47952.1|	43.94	132	71	2	318	448	1059	670	2e-13	72.4	390	56.44	(AE003483) Con gene product [Drosophila melanogaster]
TRINITY_DN71389_c0_g1_i1	gi|7293105|gb|AAF48490.1|	28.57	126	56	4	32	153	2204	2491	2e-09	56.2	288	173.49	(AE003499) CG9240 gene product [Drosophila melanogaster]
TRINITY_DN76609_c1_g1_i1	gi|7292703|gb|AAF48100.1|	26.08	487	322	10	17	480	295	1710	4e-48	177	1416	280.40	(AE003487) Cyp28c1 gene product [Drosophila melanogaster]
TRINITY_DN94253_c0_g1_i1	gi|7292105|gb|AAF47517.1|	34.25	73	44	1	1119	1187	321	103	3e-06	46.2	219	10.85	(AE003472) CG13917 gene product [Drosophila melanogaster]
TRINITY_DN80934_c0_g2_i2	gi|7292841|gb|AAF48234.1|	28.98	314	186	6	250	534	8178	9095	6e-22	101	918	163.35	(AE003491) CG4332 gene product [Drosophila melanogaster]
TRINITY_DN112972_c0_g1_i1	gi|7290962|gb|AAF46402.1|	33.06	124	78	3	108	230	4	363	5e-11	59.3	360	144.00	(AE003444) CG11284 gene product [Drosophila melanogaster]
TRINITY_DN68362_c0_g1_i1	gi|7292805|gb|AAF48199.1|	41.79	67	28	2	40	99	390	202	6e-06	43.1	189	121.94	(AE003490) CG18137 gene product [Drosophila melanogaster]
TRINITY_DN73609_c0_g1_i1	gi|7291256|gb|AAF46687.1|	31.43	70	45	1	12	81	91	291	2e-06	45.8	201	63.81	(AE003453) CG9437 gene product [Drosophila melanogaster]
TRINITY_DN77184_c1_g1_i2	gi|7293699|gb|AAF49069.1|	45.89	207	111	1	88	293	624	4	9e-64	209	621	146.46	(AE003514) CG7365 gene product [Drosophila melanogaster]
TRINITY_DN70029_c0_g1_i2	gi|7297863|gb|AAF53110.1|	24.74	194	132	8	88	272	407	973	2e-08	54.3	567	207.69	(AE003633) CG6589 gene product [Drosophila melanogaster]
TRINITY_DN85200_c0_g1_i1	gi|7298883|gb|AAF54089.1|	50.65	154	35	5	95	226	29	433	3e-24	101	405	52.12	(AE003674) pb gene product [Drosophila melanogaster]
TRINITY_DN79818_c1_g2_i6	gi|7295108|gb|AAF50434.1|	66.92	399	131	1	60	458	4312	5505	0.0	578	1194	254.58	(AE003555) CG7176 gene product [alt 3] [Drosophila melanogaster]
TRINITY_DN76134_c0_g1_i1	gi|7292189|gb|AAF47600.1|	63.22	87	32	0	430	516	1	261	2e-29	114	261	50.58	(AE003473) CG1140 gene product [Drosophila melanogaster]
TRINITY_DN98223_c0_g1_i1	gi|7299167|gb|AAF54365.1|	42.00	50	25	2	236	284	167	27	1e-04	41.6	141	44.62	(AE003682) CG8129 gene product [alt 2] [Drosophila melanogaster]
TRINITY_DN95545_c0_g1_i1	gi|10726392|gb|AAF54255.2|	54.12	85	38	1	320	404	844	593	1e-21	97.8	252	60.58	(AE003679) CG8007 gene product [Drosophila melanogaster]
TRINITY_DN71201_c1_g4_i2	gi|7296948|gb|AAF52221.1|	54.84	124	54	1	1	124	59	424	2e-42	140	366	290.48	(AE003608) CG8680 gene product [Drosophila melanogaster]
TRINITY_DN57768_c0_g2_i1	gi|7294535|gb|AAF49876.1|	88.89	216	23	1	1	216	228	872	5e-125	365	645	244.32	(AE003540) CG10754 gene product [Drosophila melanogaster]
TRINITY_DN112084_c0_g1_i1	gi|10727627|gb|AAF58611.2|	36.64	393	207	11	1087	1464	206	1303	6e-62	226	1098	20.71	(AE003824) CG13185 gene product [Drosophila melanogaster]
TRINITY_DN77086_c0_g3_i9	gi|7301094|gb|AAF56228.1|	42.86	63	32	2	94	156	721	545	2e-08	55.8	177	39.60	(AE003746) CG5991 gene product [Drosophila melanogaster]
TRINITY_DN69286_c0_g4_i1	gi|7302314|gb|AAF57404.1|	27.59	174	115	3	149	319	232	729	2e-16	79.0	498	150.91	(AE003790) CG9447 gene product [Drosophila melanogaster]
TRINITY_DN45936_c0_g1_i1	gi|7301916|gb|AAF57023.1|	75.13	189	47	0	4	192	37	603	2e-101	295	567	292.27	(AE003773) CG1883 gene product [Drosophila melanogaster]
TRINITY_DN75189_c1_g1_i3	gi|7291405|gb|AAF46832.1|	61.67	120	46	0	345	464	806	447	3e-46	171	360	77.59	(AE003457) T3dh gene product [Drosophila melanogaster]
TRINITY_DN66944_c0_g1_i1	gi|7298864|gb|AAF54071.1|	36.57	134	53	9	1	114	866	501	2e-09	54.3	366	310.17	(AE003673) CG1943 gene product [alt 2] [Drosophila melanogaster]
TRINITY_DN75095_c0_g1_i1	gi|7293008|gb|AAF48395.1|	40.34	580	335	8	40	615	2256	538	1e-153	466	1719	279.06	(AE003497) CG9522 gene product [Drosophila melanogaster]
TRINITY_DN24474_c0_g2_i1	gi|7294894|gb|AAF50224.1|	93.64	173	11	0	169	341	587	69	5e-118	343	519	152.20	(AE003551) CG6767 gene product [alt 2] [Drosophila melanogaster]
TRINITY_DN45898_c0_g3_i1	gi|7291735|gb|AAF47157.1|	41.01	139	81	1	374	512	39	452	8e-32	123	414	77.09	(AE003462) CG3209 gene product [Drosophila melanogaster]
TRINITY_DN72580_c1_g4_i2	gi|7299991|gb|AAF55163.1|	88.70	115	13	0	75	189	345	1	1e-30	122	345	121.05	(AE003708) Tm1 gene product [alt 2] [Drosophila melanogaster]
TRINITY_DN26925_c0_g2_i1	gi|7290336|gb|AAF45796.1|	53.08	211	81	7	77	269	1	633	1e-63	202	633	235.32	(AE003424) CG8636 gene product [Drosophila melanogaster]
TRINITY_DN74379_c0_g5_i1	gi|7295715|gb|AAF51020.1|	49.42	257	130	0	516	772	437	1207	2e-78	279	771	95.30	(AE003576) BcDNA:GH08860 gene product [Drosophila melanogaster]
TRINITY_DN81349_c0_g1_i1	gi|7301823|gb|AAF56932.1|	70.21	141	42	0	123	263	36	458	3e-70	218	423	142.42	(AE003771) ATPsyn-gamma gene product [Drosophila melanogaster]
TRINITY_DN85108_c0_g1_i1	gi|7293857|gb|AAF49222.1|	27.71	83	57	1	27	109	245	6	6e-06	38.9	240	210.53	(AE003519) CG6852 gene product [Drosophila melanogaster]
TRINITY_DN78590_c0_g1_i1	gi|7294479|gb|AAF49822.1|	27.81	169	108	3	67	223	1137	1637	4e-15	79.3	501	82.40	(AE003538) CG10724 gene product [Drosophila melanogaster]
TRINITY_DN103392_c0_g1_i1	gi|7290736|gb|AAF46182.1|	54.17	48	22	0	57	104	226	369	5e-11	58.5	144	65.45	(AE003438) CG3977 gene product [Drosophila melanogaster]
TRINITY_DN62484_c0_g1_i1	gi|7298064|gb|AAF53304.1|	31.43	210	124	6	36	231	316	927	5e-23	97.1	612	240.94	(AE003640) CG16848 gene product [Drosophila melanogaster]
TRINITY_DN80201_c0_g2_i8	gi|7292114|gb|AAF47526.1|	30.88	625	379	11	5	588	1762	3600	2e-76	265	1839	303.47	(AE003472) CG7955 gene product [alt 2] [Drosophila melanogaster]
TRINITY_DN80121_c0_g6_i1	gi|7297818|gb|AAF53067.1|	27.30	293	188	6	1008	1283	1	855	8e-24	107	855	66.23	(AE003631) CG6181 gene product [alt 1] [Drosophila melanogaster]
TRINITY_DN67487_c0_g2_i3	gi|10726825|gb|AAF56790.2|	51.43	70	32	1	50	117	959	750	3e-20	85.1	210	177.97	(AE003765) CG12089 gene product [Drosophila melanogaster]
TRINITY_DN72747_c1_g1_i1	gi|10727583|gb|AAF58425.2|	26.14	834	544	24	67	873	3223	857	5e-60	226	2367	175.85	(AE003819) CG17054 gene product [Drosophila melanogaster]
TRINITY_DN80860_c3_g1_i9	gi|7290436|gb|AAF45892.1|	32.05	234	131	8	920	1146	1678	1040	4e-25	112	639	54.71	(AE003428) BcDNA:GH07910 gene product [alt 1] [Drosophila melanogaster]
TRINITY_DN71103_c0_g1_i1	gi|7292659|gb|AAF48057.1|	45.10	1561	735	28	1	1473	7806	3226	0.0	1298	4581	242.77	(AE003486) RpII215 gene product [Drosophila melanogaster]
TRINITY_DN66556_c0_g1_i1	gi|7295909|gb|AAF51208.1|	55.47	128	54	2	1	126	546	166	5e-45	149	381	302.38	(AE003582) CG2862 gene product [Drosophila melanogaster]
TRINITY_DN66489_c1_g1_i1	gi|7293508|gb|AAF48882.1|	60.26	78	31	0	359	436	855	1088	2e-24	105	234	49.37	(AE003510) CG18259 gene product [Drosophila melanogaster]
TRINITY_DN75032_c3_g3_i1	gi|7292432|gb|AAF47836.1|	39.59	245	130	8	21	254	127	840	2e-49	169	714	261.54	(AE003480) CG14990 gene product [Drosophila melanogaster]
TRINITY_DN73506_c0_g1_i1	gi|7301733|gb|AAF56845.1|	40.36	223	99	5	52	267	982	395	3e-37	144	588	111.57	(AE003768) CG1420 gene product [Drosophila melanogaster]
TRINITY_DN69331_c0_g1_i3	gi|7290393|gb|AAF45851.1|	34.07	91	46	3	19	99	1015	755	1e-06	46.6	261	212.20	(AE003426) EG:140G11.5 gene product [Drosophila melanogaster]
TRINITY_DN76064_c0_g1_i3	gi|10729505|gb|AAF45418.2|	81.40	215	40	0	1	215	647	3	3e-124	360	645	215.72	(AE002910) yip6 gene product [alt 1] [Drosophila melanogaster]
TRINITY_DN47238_c0_g1_i1	gi|7295968|gb|AAF51266.1|	34.95	329	172	11	704	1031	1367	504	2e-51	189	864	83.16	(AE003583) CG7245 gene product [Drosophila melanogaster]
TRINITY_DN63574_c0_g1_i1	gi|7291427|gb|AAF46854.1|	59.24	633	250	4	31	658	1977	88	0.0	709	1890	285.93	(AE003457) CG4610 gene product [Drosophila melanogaster]
TRINITY_DN73058_c0_g2_i1	gi|7291827|gb|AAF47247.1|	32.70	529	336	7	4	517	1718	147	1e-99	316	1572	301.15	(AE003464) Cyp9c1 gene product [Drosophila melanogaster]
TRINITY_DN76985_c0_g4_i7	gi|7292051|gb|AAF47464.1|	40.13	152	69	3	51	185	580	1020	4e-27	106	441	234.57	(AE003471) CG9134 gene product [Drosophila melanogaster]
TRINITY_DN77447_c3_g1_i1	gi|7293122|gb|AAF48506.1|	30.22	182	121	3	347	528	1807	2334	4e-17	87.0	528	58.47	(AE003500) CG8948 gene product [Drosophila melanogaster]
TRINITY_DN17908_c0_g1_i1	gi|7292145|gb|AAF47557.1|	29.06	117	74	2	147	259	445	110	5e-07	51.6	336	66.67	(AE003472) CG18173 gene product [Drosophila melanogaster]
TRINITY_DN77196_c0_g2_i3	gi|7295965|gb|AAF51263.1|	38.31	154	93	2	68	220	1	459	7e-31	116	459	137.01	(AE003583) CG3597 gene product [Drosophila melanogaster]
TRINITY_DN73557_c0_g2_i6	gi|7299684|gb|AAF54867.1|	36.23	138	85	2	1	137	416	823	1e-20	90.5	408	160.00	(AE003697) CG10134 gene product [Drosophila melanogaster]
TRINITY_DN69678_c0_g1_i1	gi|7293178|gb|AAF48561.1|	27.47	273	134	8	124	391	539	1180	5e-16	79.3	642	160.10	(AE003501) CG14948 gene product [Drosophila melanogaster]
TRINITY_DN71423_c0_g1_i3	gi|7291411|gb|AAF46838.1|	24.19	401	268	11	32	425	456	1571	4e-27	115	1116	225.00	(AE003457) wrapper gene product [Drosophila melanogaster]
TRINITY_DN56477_c0_g2_i1	gi|7301558|gb|AAF56679.1|	54.42	215	95	3	1132	1345	1181	543	2e-64	230	639	47.30	(AE003759) CG6001 gene product [Drosophila melanogaster]
TRINITY_DN74888_c0_g1_i1	gi|7293208|gb|AAF48591.1|	26.92	676	440	20	366	1022	194	2116	9e-66	237	1923	184.37	(AE003501) CG3692 gene product [Drosophila melanogaster]
TRINITY_DN76347_c1_g8_i1	gi|7299566|gb|AAF54752.1|	87.50	24	3	0	190	213	74	3	9e-06	44.7	72	22.93	(AE003694) CG4702 gene product [Drosophila melanogaster]
TRINITY_DN79050_c0_g1_i4	gi|7294816|gb|AAF50150.1|	43.65	646	328	7	73	706	208	2073	0.0	545	1866	233.83	(AE003547) hay gene product [Drosophila melanogaster]
TRINITY_DN78629_c0_g1_i1	gi|10728378|gb|AAF45577.2|	43.14	153	76	3	245	394	935	1369	1e-23	104	435	102.11	(AE003419) EG:BACR7A4.12 gene product [Drosophila melanogaster]
TRINITY_DN80732_c0_g1_i1	gi|7293761|gb|AAF49129.1|	36.07	219	120	6	195	396	19649	19002	4e-31	133	648	66.33	(AE003516) CG8789 gene product [Drosophila melanogaster]
TRINITY_DN80355_c1_g4_i1	gi|7292329|gb|AAF47736.1|	30.00	190	127	2	453	637	1	567	2e-20	94.0	567	68.31	(AE003477) CG17569 gene product [Drosophila melanogaster]
TRINITY_DN74889_c0_g1_i1	gi|10729864|gb|AAG22466.1|	36.21	116	68	1	7	116	2636	2289	1e-12	70.5	348	75.16	(AE003352) CG17653 gene product [Drosophila melanogaster]
TRINITY_DN87757_c0_g1_i1	gi|7290441|gb|AAF45896.1|	41.67	60	30	3	10	66	326	499	1e-06	48.1	174	73.11	(AE003429) CG12632 gene product [Drosophila melanogaster]
TRINITY_DN80325_c0_g4_i1	gi|7302058|gb|AAF57160.1|	72.20	205	53	1	196	400	603	1	2e-96	304	603	68.60	(AE003778) gammaCop gene product [Drosophila melanogaster]
TRINITY_DN107646_c0_g1_i1	gi|7299829|gb|AAF55007.1|	49.29	140	71	0	204	343	456	37	2e-29	112	420	111.41	(AE003702) CG9924 gene product [Drosophila melanogaster]
TRINITY_DN106847_c0_g1_i1	gi|7296245|gb|AAF51536.1|	62.79	172	64	0	62	233	517	2	6e-80	245	516	148.70	(AE003590) CG3436 gene product [alt 1] [Drosophila melanogaster]
TRINITY_DN73573_c0_g4_i1	gi|7292880|gb|AAF48272.1|	40.71	113	63	2	1419	1527	797	459	1e-12	72.8	339	14.35	(AE003492) CG1716 gene product [alt 1] [Drosophila melanogaster]
TRINITY_DN77018_c0_g2_i1	gi|7290306|gb|AAF45767.1|	27.41	135	73	6	218	348	7537	7196	1e-06	48.1	342	86.15	(AE003423) EG:25E8.2 gene product [alt 2] [Drosophila melanogaster]
TRINITY_DN27058_c0_g1_i1	gi|7293619|gb|AAF48991.1|	72.79	136	26	1	180	304	417	10	9e-61	193	408	134.21	(AE003512) CG14213 gene product [alt 2] [Drosophila melanogaster]
TRINITY_DN83532_c0_g1_i1	gi|7303729|gb|AAF58778.1|	34.85	66	39	2	350	412	53	247	1e-06	48.1	195	40.88	(AE003829) CG18378 gene product [Drosophila melanogaster]
TRINITY_DN16107_c0_g1_i1	gi|7290517|gb|AAF45970.1|	80.00	90	18	0	711	800	21	290	1e-41	150	270	33.75	(AE003431) Cbp80 gene product [Drosophila melanogaster]
TRINITY_DN79009_c2_g10_i4	gi|7293810|gb|AAF49177.1|	32.03	153	99	3	236	388	467	24	3e-13	70.1	444	74.75	(AE003517) CG9629 gene product [Drosophila melanogaster]
TRINITY_DN42078_c0_g1_i1	gi|7297666|gb|AAF52918.1|	49.17	242	119	2	35	276	3	716	6e-79	244	714	226.67	(AE003628) Sps2 gene product [Drosophila melanogaster]
TRINITY_DN69964_c0_g1_i1	gi|7294799|gb|AAF50133.1|	32.98	94	58	2	713	802	431	153	6e-10	63.2	279	25.16	(AE003547) CG7958 gene product [alt 1] [Drosophila melanogaster]
TRINITY_DN72406_c7_g1_i1	gi|7290187|gb|AAF45650.1|	42.67	75	42	1	13	86	29	253	4e-07	50.1	225	102.27	(AE003421) CG11511 gene product [Drosophila melanogaster]
TRINITY_DN73069_c2_g2_i3	gi|7295853|gb|AAF51153.1|	30.00	110	70	2	34	139	401	721	1e-07	50.4	321	204.46	(AE003581) CG17262 gene product [Drosophila melanogaster]
TRINITY_DN77627_c2_g1_i4	gi|7302259|gb|AAF57351.1|	37.78	45	28	0	1	45	2309	2175	2e-07	46.6	135	300.00	(AE003788) CG17588 gene product [Drosophila melanogaster]
TRINITY_DN74041_c0_g2_i1	gi|7295705|gb|AAF51010.1|	21.65	231	102	7	120	280	3399	4064	1e-06	52.8	666	66.07	(AE003576) CG15439 gene product [Drosophila melanogaster]
TRINITY_DN79834_c1_g1_i6	gi|7290698|gb|AAF46145.1|	31.31	99	64	3	182	276	6683	6979	8e-09	58.2	297	70.05	(AE003437) CG15897 gene product [Drosophila melanogaster]
TRINITY_DN79956_c0_g1_i1	gi|7296992|gb|AAF52263.1|	58.14	258	108	0	1	258	5859	5086	1e-100	325	774	283.52	(AE003610) CG6957 gene product [Drosophila melanogaster]
TRINITY_DN55278_c0_g1_i2	gi|7296363|gb|AAF51652.1|	54.24	236	107	1	202	436	720	13	1e-84	263	708	159.10	(AE003592) CH3 gene product [Drosophila melanogaster]
TRINITY_DN75239_c3_g5_i1	gi|7291086|gb|AAF46522.1|	28.93	121	77	3	37	149	146	505	6e-11	60.5	360	197.80	(AE003448) CG9683 gene product [Drosophila melanogaster]
TRINITY_DN67220_c0_g1_i1	gi|10726588|gb|AAF55474.2|	40.00	105	61	2	207	311	1144	1452	5e-16	80.5	309	71.86	(AE003719) CG7357 gene product [Drosophila melanogaster]
TRINITY_DN73054_c0_g3_i1	gi|10728156|gb|AAF57320.2|	32.58	132	82	3	412	536	269	664	2e-16	79.7	396	60.46	(AE003785) CG11066 gene product [Drosophila melanogaster]
TRINITY_DN74925_c0_g1_i1	gi|7291175|gb|AAF46608.1|	30.85	201	119	7	582	780	646	98	6e-17	84.3	549	26.27	(AE003451) CG9817 gene product [Drosophila melanogaster]
TRINITY_DN80345_c1_g5_i1	gi|7296003|gb|AAF51300.1|	33.42	374	221	7	742	1104	7	1077	7e-60	212	1071	90.08	(AE003584) BcDNA:LD22320 gene product [Drosophila melanogaster]
TRINITY_DN78112_c0_g1_i1	gi|7291829|gb|AAF47249.1|	28.07	285	169	12	118	387	3734	2943	3e-09	60.1	792	168.87	(AE003464) CG4781 gene product [Drosophila melanogaster]
TRINITY_DN85743_c0_g1_i1	gi|7290770|gb|AAF46215.1|	32.08	106	71	1	103	208	4	318	9e-13	66.6	315	56.96	(AE003439) CG4564 gene product [Drosophila melanogaster]
TRINITY_DN72054_c0_g1_i1	gi|7296268|gb|AAF51559.1|	31.05	351	217	9	126	454	2302	3345	2e-37	150	1044	160.86	(AE003590) Nhe1 gene product [Drosophila melanogaster]
TRINITY_DN113338_c0_g1_i1	gi|7293622|gb|AAF48994.1|	45.63	103	56	0	24	126	311	3	2e-22	92.0	309	81.75	(AE003512) CG12235 gene product [Drosophila melanogaster]
TRINITY_DN80210_c0_g3_i2	gi|7298894|gb|AAF54100.1|	46.96	181	88	2	11	185	10	546	4e-48	170	537	290.27	(AE003674) BG:DS00004.11 gene product [Drosophila melanogaster]
TRINITY_DN80445_c0_g1_i1	gi|7303298|gb|AAF58358.1|	31.40	379	192	11	124	495	10746	11699	6e-41	160	954	183.46	(AE003818) CG6145 gene product [Drosophila melanogaster]
TRINITY_DN69283_c0_g1_i1	gi|7303734|gb|AAF58783.1|	32.87	143	89	3	47	187	519	932	5e-18	81.3	414	208.04	(AE003829) CG17765 gene product [Drosophila melanogaster]
TRINITY_DN106019_c0_g1_i1	gi|7294615|gb|AAF49954.1|	43.64	165	86	3	3	164	5	487	1e-42	145	483	259.68	(AE003542) CG9762 gene product [Drosophila melanogaster]
TRINITY_DN81137_c4_g1_i1	gi|7303802|gb|AAF58849.1|	36.93	639	359	15	453	1080	2	1819	2e-103	349	1818	151.63	(AE003831) CG1371 gene product [Drosophila melanogaster]
TRINITY_DN74486_c0_g2_i3	gi|7301678|gb|AAF56793.1|	33.73	848	524	10	3973	4793	3294	784	1e-146	493	2511	52.10	(AE003765) Dhc98D gene product [Drosophila melanogaster]
TRINITY_DN73751_c1_g7_i1	gi|7295067|gb|AAF50393.1|	63.21	106	39	0	1	106	320	3	8e-44	144	318	191.57	(AE003555) RpL14 gene product [Drosophila melanogaster]
TRINITY_DN74590_c0_g1_i1	gi|7297062|gb|AAF52331.1|	26.17	149	88	6	1	129	2238	1798	7e-06	47.8	441	148.99	(AE003612) CG12393 gene product [Drosophila melanogaster]
TRINITY_DN66504_c0_g1_i2	gi|10728022|gb|AAF50244.2|	87.50	24	3	0	365	388	74	3	3e-06	50.1	72	9.36	(AE003551) CG3179 gene product [Drosophila melanogaster]
TRINITY_DN79016_c0_g2_i3	gi|7295873|gb|AAF51173.1|	25.33	150	87	4	156	299	48	440	2e-10	60.1	393	73.46	(AE003581) CG9641 gene product [Drosophila melanogaster]
TRINITY_DN78948_c1_g1_i1	gi|7290231|gb|AAF45693.1|	27.45	153	91	4	451	595	5041	5463	7e-06	51.2	423	27.74	(AE003422) EG:86E4.3 gene product [Drosophila melanogaster]
TRINITY_DN74959_c3_g1_i1	gi|7294760|gb|AAF50095.1|	62.75	153	57	0	1	153	313	771	8e-65	203	459	300.00	(AE003546) Sod gene product [Drosophila melanogaster]
TRINITY_DN80384_c1_g3_i1	gi|7293213|gb|AAF48595.1|	41.41	227	105	5	246	458	3303	2665	3e-40	163	639	51.70	(AE003502) sl gene product [Drosophila melanogaster]
TRINITY_DN64775_c0_g1_i2	gi|7300787|gb|AAF55931.1|	31.32	380	227	13	16	386	1248	184	1e-48	174	1065	269.62	(AE003736) CG6656 gene product [Drosophila melanogaster]
TRINITY_DN73910_c0_g1_i1	gi|7291079|gb|AAF46515.1|	28.32	625	381	16	89	695	251	1978	6e-58	211	1728	232.88	(AE003448) CG3106 gene product [Drosophila melanogaster]
TRINITY_DN75641_c1_g1_i2	gi|7302576|gb|AAF57658.1|	63.23	310	111	2	1	308	2823	1897	5e-137	416	927	299.03	(AE003798) SP2637 gene product [alt 2] [Drosophila melanogaster]
TRINITY_DN65782_c0_g1_i1	gi|7295069|gb|AAF50395.1|	48.08	52	25	1	2	51	222	377	2e-06	47.8	156	6.40	(AE003555) CG6239 gene product [Drosophila melanogaster]
TRINITY_DN76696_c2_g1_i5	gi|7292183|gb|AAF47594.1|	47.46	59	28	1	242	300	1568	1401	3e-07	53.1	168	30.38	(AE003473) CG12361 gene product [Drosophila melanogaster]
TRINITY_DN78842_c1_g3_i5	gi|7298962|gb|AAF54166.1|	31.29	489	261	11	390	873	1259	3	5e-56	207	1257	130.26	(AE003676) CG10445 gene product [Drosophila melanogaster]
TRINITY_DN71653_c0_g2_i11	gi|7298276|gb|AAF53506.1|	60.53	152	56	2	15	165	133	579	9e-59	187	447	251.12	(AE003650) PRL-1 gene product [Drosophila melanogaster]
TRINITY_DN75136_c2_g1_i1	gi|7302404|gb|AAF57492.1|	36.49	74	41	1	17	84	106	327	7e-06	43.1	222	127.59	(AE003792) plu gene product [Drosophila melanogaster]
TRINITY_DN81151_c218_g2_i1	gi|7299544|gb|AAF54730.1|	31.43	105	53	4	52	150	302	27	1e-06	44.7	276	93.88	(AE003694) CG12224 gene product [Drosophila melanogaster]
TRINITY_DN79336_c0_g1_i2	gi|7295585|gb|AAF50895.1|	34.35	262	145	10	18	260	11485	10724	2e-29	125	762	112.39	(AE003571) CG18492 gene product [Drosophila melanogaster]
TRINITY_DN60611_c0_g1_i2	gi|7301705|gb|AAF56818.1|	31.53	111	66	4	203	313	75	377	1e-09	58.9	303	24.80	(AE003767) CG1647 gene product [Drosophila melanogaster]
TRINITY_DN70459_c3_g1_i1	gi|7297988|gb|AAF53230.1|	74.19	31	8	0	126	156	535	443	8e-06	46.6	93	36.47	(AE003638) CG16800 gene product [Drosophila melanogaster]
TRINITY_DN60431_c0_g3_i1	gi|7299392|gb|AAF54583.1|	36.97	119	52	7	151	247	35	388	2e-06	47.4	354	66.54	(AE003689) CG4695 gene product [Drosophila melanogaster]
TRINITY_DN76365_c0_g1_i1	gi|7300628|gb|AAF55777.1|	52.51	179	85	0	263	441	840	304	1e-60	202	537	121.77	(AE003731) CG10877 gene product [Drosophila melanogaster]
TRINITY_DN72994_c2_g4_i2	gi|7302932|gb|AAF58003.1|	38.43	281	167	4	1	277	1656	820	3e-64	217	837	252.11	(AE003807) CG6262 gene product [alt 2] [Drosophila melanogaster]
TRINITY_DN63507_c0_g2_i1	gi|7290042|gb|AAF45509.1|	36.95	498	284	9	140	633	43	1458	1e-87	285	1416	220.22	(AE003417) EG:171D11.2 gene product [Drosophila melanogaster]
TRINITY_DN79882_c0_g2_i1	gi|7296912|gb|AAF52185.1|	34.25	327	180	7	37	333	3033	3998	1e-47	175	966	290.09	(AE003608) CG3756 gene product [Drosophila melanogaster]
TRINITY_DN33823_c0_g1_i1	gi|7293994|gb|AAF49351.1|	27.10	155	96	4	361	507	59	496	1e-09	60.5	438	24.07	(AE003524) CG6445 gene product [Drosophila melanogaster]
TRINITY_DN1326_c0_g2_i1	gi|7293155|gb|AAF48539.1|	63.29	79	28	1	47	124	326	90	6e-28	108	237	48.97	(AE003500) CG8916 gene product [Drosophila melanogaster]
TRINITY_DN112384_c0_g1_i1	gi|7290805|gb|AAF46249.1|	34.58	107	60	3	13	117	308	12	8e-13	64.7	297	96.43	(AE003440) CG2059 gene product [Drosophila melanogaster]
TRINITY_DN617_c0_g1_i1	gi|7291684|gb|AAF47106.1|	66.89	299	99	0	22	320	1078	182	1e-145	419	897	280.31	(AE003462) CG2827 gene product [Drosophila melanogaster]
TRINITY_DN66683_c0_g2_i1	gi|7300078|gb|AAF55247.1|	25.71	140	98	2	8	147	428	27	6e-12	62.0	402	262.75	(AE003711) glob1 gene product [alt 2] [Drosophila melanogaster]
TRINITY_DN93636_c0_g1_i1	gi|7302473|gb|AAF57557.1|	32.61	92	60	2	24	115	1297	1028	1e-07	48.9	270	230.77	(AE003796) Elongin-C gene product [alt 1] [Drosophila melanogaster]
TRINITY_DN74176_c1_g2_i5	gi|7300338|gb|AAF55497.1|	69.74	152	45	1	3	154	149	601	3e-75	234	453	288.54	(AE003721) CG7217 gene product [Drosophila melanogaster]
TRINITY_DN100015_c0_g1_i1	gi|7298499|gb|AAF53719.1|	26.21	103	76	0	14	116	376	68	2e-06	44.3	309	219.15	(AE003660) CG10603 gene product [Drosophila melanogaster]
TRINITY_DN112304_c0_g1_i1	gi|10728627|gb|AAF52455.2|	80.53	190	37	0	254	443	878	309	3e-103	315	570	111.55	(AE003615) nop5 gene product [Drosophila melanogaster]
TRINITY_DN72889_c1_g1_i3	gi|7291657|gb|AAF47079.1|	67.67	232	70	5	40	268	1373	684	1e-106	330	690	130.19	(AE003462) TBPH gene product [alt 2] [Drosophila melanogaster]
TRINITY_DN75030_c0_g1_i5	gi|7292707|gb|AAF48104.1|	27.29	557	325	17	533	1070	4981	3494	2e-38	157	1488	123.08	(AE003487) CG1886 gene product [Drosophila melanogaster]
TRINITY_DN69826_c0_g1_i1	gi|7293271|gb|AAF48652.1|	43.00	400	195	11	68	446	158	1321	6e-100	314	1164	224.71	(AE003503) CG4678 gene product [Drosophila melanogaster]
TRINITY_DN78733_c0_g1_i1	gi|7291420|gb|AAF46847.1|	38.16	207	118	4	1	204	13011	12412	4e-40	163	600	46.05	(AE003457) CG6339 gene product [Drosophila melanogaster]
TRINITY_DN62616_c0_g1_i1	gi|7295464|gb|AAF50779.1|	42.35	85	47	2	11	93	1	255	3e-14	70.9	255	88.54	(AE003566) CG15214 gene product [Drosophila melanogaster]
TRINITY_DN82773_c0_g1_i1	gi|7301063|gb|AAF56198.1|	72.09	43	12	0	374	416	1	129	1e-16	76.6	129	30.42	(AE003745) Pli gene product [Drosophila melanogaster]
TRINITY_DN80496_c1_g4_i2	gi|7292259|gb|AAF47668.1|	36.39	599	330	16	777	1352	2356	644	9e-104	356	1713	112.18	(AE003475) Pxn gene product [Drosophila melanogaster]
TRINITY_DN78670_c0_g3_i6	gi|7298986|gb|AAF54189.1|	38.69	305	180	3	3	306	193	1089	1e-62	214	897	169.25	(AE003677) CG7910 gene product [Drosophila melanogaster]
TRINITY_DN77103_c2_g2_i2	gi|7290730|gb|AAF46176.1|	33.14	353	219	7	11	357	1938	913	8e-46	171	1026	234.25	(AE003438) CG14443 gene product [Drosophila melanogaster]
TRINITY_DN79102_c0_g4_i1	gi|7303339|gb|AAF58398.1|	55.47	128	57	0	42	169	223	606	5e-43	155	384	58.90	(AE003819) CG4679 gene product [Drosophila melanogaster]
TRINITY_DN67888_c0_g3_i1	gi|7302962|gb|AAF58033.1|	29.87	154	94	3	54	197	453	4	7e-18	84.3	450	67.67	(AE003807) Cng gene product [Drosophila melanogaster]
TRINITY_DN71965_c0_g3_i5	gi|7299854|gb|AAF55031.1|	30.27	261	168	6	256	504	925	1701	9e-38	146	777	154.17	(AE003703) CG9649 gene product [Drosophila melanogaster]
TRINITY_DN68702_c0_g1_i2	gi|7298958|gb|AAF54162.1|	34.54	194	102	5	49	235	3392	2865	2e-12	69.7	528	110.23	(AE003676) CG2670 gene product [Drosophila melanogaster]
TRINITY_DN80860_c3_g1_i2	gi|10726596|gb|AAF55495.2|	25.93	162	96	2	249	397	914	462	5e-10	62.0	453	67.01	(AE003721) CG7218 gene product [Drosophila melanogaster]
TRINITY_DN59498_c0_g1_i1	gi|7290528|gb|AAF45980.1|	44.00	50	28	0	140	189	603	454	3e-08	53.9	150	30.74	(AE003432) CG6986 gene product [Drosophila melanogaster]
TRINITY_DN76163_c1_g1_i3	gi|7292974|gb|AAF48363.1|	24.64	349	205	10	147	457	1178	192	2e-20	94.7	987	197.01	(AE003495) CG1461 gene product [Drosophila melanogaster]
TRINITY_DN76794_c2_g5_i1	gi|7292226|gb|AAF47636.1|	41.38	58	34	0	632	689	254	427	9e-08	52.8	174	25.22	(AE003474) CG13801 gene product [Drosophila melanogaster]
TRINITY_DN78969_c0_g1_i1	gi|7296033|gb|AAF51329.1|	43.64	55	31	0	34	88	3713	3549	1e-06	46.2	165	173.68	(AE003585) CG15359 gene product [Drosophila melanogaster]
TRINITY_DN14069_c0_g1_i1	gi|7293231|gb|AAF48613.1|	34.78	92	54	3	111	202	394	137	5e-09	55.1	258	72.27	(AE003502) CG9947 gene product [Drosophila melanogaster]
TRINITY_DN76120_c0_g4_i7	gi|7295657|gb|AAF50963.1|	33.20	491	310	6	3	485	1656	214	7e-84	275	1443	292.70	(AE003575) CG3036 gene product [Drosophila melanogaster]
TRINITY_DN79936_c0_g2_i1	gi|7297515|gb|AAF52771.1|	61.11	108	42	0	232	339	392	715	7e-41	152	324	34.11	(AE003624) CG3759 gene product [Drosophila melanogaster]
TRINITY_DN115602_c0_g1_i1	gi|7295261|gb|AAF50583.1|	29.57	115	76	3	259	371	213	548	4e-06	45.4	336	49.78	(AE003559) CG8605 gene product [Drosophila melanogaster]
TRINITY_DN77284_c0_g1_i4	gi|7294941|gb|AAF50270.1|	63.33	150	48	1	1	143	227	676	4e-63	210	450	314.69	(AE003552) CG3911 gene product [Drosophila melanogaster]
TRINITY_DN70689_c1_g1_i1	gi|7291394|gb|AAF46822.1|	26.29	251	175	7	5	248	22	765	2e-15	74.3	744	300.00	(AE003456) CG11291 gene product [Drosophila melanogaster]
TRINITY_DN72823_c1_g1_i5	gi|7300378|gb|AAF55537.1|	35.38	65	37	1	11	70	896	702	1e-06	46.6	195	148.85	(AE003721) CG14311 gene product [Drosophila melanogaster]
TRINITY_DN115277_c0_g1_i1	gi|7295664|gb|AAF50970.1|	26.85	108	52	3	118	202	9	320	2e-06	43.1	312	124.80	(AE003575) CG2937 gene product [Drosophila melanogaster]
TRINITY_DN60295_c0_g1_i1	gi|7297844|gb|AAF53093.1|	34.69	196	109	7	90	268	64	645	3e-18	85.5	582	93.87	(AE003631) mre11 gene product [Drosophila melanogaster]
TRINITY_DN80343_c1_g2_i1	gi|7298981|gb|AAF54184.1|	46.03	63	34	0	29	91	6557	6369	2e-11	63.5	189	81.82	(AE003677) CG11035 gene product [Drosophila melanogaster]
TRINITY_DN79897_c0_g3_i5	gi|7298312|gb|AAF53541.1|	45.45	44	24	0	403	446	1176	1045	7e-06	45.4	132	29.20	(AE003651) CG5953 gene product [Drosophila melanogaster]
TRINITY_DN43594_c0_g1_i1	gi|7298665|gb|AAF53880.1|	43.10	116	56	1	139	254	349	32	2e-25	103	318	95.21	(AE003665) CG13971 gene product [Drosophila melanogaster]
TRINITY_DN71014_c0_g1_i1	gi|7293264|gb|AAF48645.1|	45.55	371	179	5	50	420	1011	2054	2e-102	329	1044	244.50	(AE003503) CG9699 gene product [alt 1] [Drosophila melanogaster]
TRINITY_DN77387_c5_g15_i1	gi|7298021|gb|AAF53262.1|	30.84	107	62	2	236	330	379	59	7e-07	50.8	321	81.89	(AE003639) CG5705 gene product [Drosophila melanogaster]
TRINITY_DN79683_c2_g4_i6	gi|7292514|gb|AAF47917.1|	23.58	441	287	15	322	736	190	1440	3e-24	108	1251	165.92	(AE003481) CG11353 gene product [Drosophila melanogaster]
TRINITY_DN85201_c0_g1_i1	gi|7301466|gb|AAF56590.1|	50.54	93	32	3	31	123	312	548	7e-15	72.8	237	61.72	(AE003756) dei gene product [Drosophila melanogaster]
TRINITY_DN73408_c1_g1_i1	gi|7290109|gb|AAF45574.1|	34.68	519	296	8	44	558	501	1940	1e-76	258	1440	258.06	(AE003419) EG:BACR7A4.13 gene product [Drosophila melanogaster]
TRINITY_DN79029_c0_g1_i2	gi|7291698|gb|AAF47120.1|	36.80	125	68	3	1	120	11501	11145	2e-14	73.2	357	170.00	(AE003462) CG3029 gene product [Drosophila melanogaster]
TRINITY_DN68587_c0_g2_i1	gi|7303504|gb|AAF58559.1|	75.00	40	10	0	32	71	1	120	3e-15	67.8	120	142.86	(AE003823) DebB gene product [Drosophila melanogaster]
TRINITY_DN104198_c0_g1_i1	gi|7300207|gb|AAF55372.1|	51.35	111	52	2	676	784	415	83	3e-33	127	333	42.47	(AE003715) CG16941 gene product [Drosophila melanogaster]
TRINITY_DN66584_c0_g1_i1	gi|7291888|gb|AAF47307.1|	44.83	116	61	1	6	118	80	427	2e-30	110	348	287.60	(AE003465) CG9358 gene product [Drosophila melanogaster]
TRINITY_DN76088_c3_g4_i1	gi|7300440|gb|AAF55597.1|	47.72	417	208	4	175	590	1906	683	4e-109	348	1224	179.74	(AE003723) CG7720 gene product [alt 2] [Drosophila melanogaster]
TRINITY_DN84616_c0_g1_i1	gi|7297429|gb|AAF52688.1|	38.24	68	41	1	355	422	9	209	2e-07	52.0	201	30.36	(AE003621) CG13097 gene product [Drosophila melanogaster]
TRINITY_DN78423_c0_g1_i1	gi|7298919|gb|AAF54124.1|	41.10	73	41	2	210	282	8202	7990	4e-11	66.2	213	39.74	(AE003675) CG10277 gene product [Drosophila melanogaster]
TRINITY_DN81095_c0_g1_i1	gi|7293125|gb|AAF48509.1|	40.61	628	325	9	14	620	21874	23676	1e-130	449	1803	143.21	(AE003500) CG17209 gene product [Drosophila melanogaster]
TRINITY_DN71605_c1_g3_i2	gi|7291390|gb|AAF46818.1|	35.85	265	143	8	187	430	810	34	1e-40	150	777	176.19	(AE003456) CG3074 gene product [Drosophila melanogaster]
TRINITY_DN77841_c0_g1_i1	gi|7291710|gb|AAF47132.1|	32.18	289	177	8	199	475	3611	4456	2e-38	152	846	153.82	(AE003462) CG18020 gene product [Drosophila melanogaster]
TRINITY_DN73147_c0_g2_i1	gi|7296103|gb|AAF51397.1|	26.89	264	153	12	89	346	269	958	1e-10	63.2	690	151.65	(AE003587) CG5126 gene product [Drosophila melanogaster]
TRINITY_DN22752_c0_g1_i1	gi|7292653|gb|AAF48051.1|	48.82	127	62	1	46	169	1	381	7e-40	135	381	191.46	(AE003486) CG1751 gene product [Drosophila melanogaster]
TRINITY_DN79162_c1_g1_i1	gi|7291615|gb|AAF47038.1|	34.00	300	171	13	717	1005	7640	6789	8e-34	142	852	80.38	(AE003461) CG5411 gene product [Drosophila melanogaster]
TRINITY_DN70457_c0_g22_i2	gi|7292970|gb|AAF48359.1|	23.97	363	222	11	454	800	1042	68	3e-13	73.2	975	119.05	(AE003495) CG1839 gene product [Drosophila melanogaster]
TRINITY_DN77843_c1_g8_i3	gi|7302582|gb|AAF57663.1|	65.73	178	59	1	135	312	4	531	1e-84	259	528	134.35	(AE003799) Eip55E gene product [Drosophila melanogaster]
TRINITY_DN49062_c0_g1_i1	gi|7294504|gb|AAF49846.1|	83.01	259	44	0	1	259	25	801	1e-161	454	777	297.70	(AE003539) RpS4 gene product [alt 2] [Drosophila melanogaster]
TRINITY_DN52679_c0_g1_i2	gi|7294305|gb|AAF49654.1|	72.15	79	22	0	1	79	181	417	9e-36	122	237	300.00	(AE003532) CG6878 gene product [Drosophila melanogaster]
TRINITY_DN68630_c0_g1_i1	gi|7301971|gb|AAF57076.1|	43.24	333	180	4	27	356	1240	260	3e-90	296	981	275.56	(AE003775) CG12069 gene product [Drosophila melanogaster]
TRINITY_DN19572_c0_g1_i1	gi|7292111|gb|AAF47523.1|	51.81	166	76	2	33	196	6	497	5e-55	179	492	249.75	(AE003472) CG13926 gene product [Drosophila melanogaster]
TRINITY_DN100934_c0_g1_i1	gi|7302739|gb|AAF57817.1|	53.36	238	106	2	28	260	716	3	4e-73	229	714	271.48	(AE003802) CG6459 gene product [Drosophila melanogaster]
TRINITY_DN103512_c0_g1_i1	gi|7295967|gb|AAF51265.1|	46.07	191	94	2	30	218	28	579	8e-54	174	552	252.05	(AE003583) Rab5 gene product [Drosophila melanogaster]
TRINITY_DN17859_c0_g1_i1	gi|7291472|gb|AAF46898.1|	87.85	107	13	0	93	199	40	360	3e-63	208	321	45.73	(AE003458) CG3536 gene product [alt 1] [Drosophila melanogaster]
TRINITY_DN86896_c0_g1_i1	gi|7292047|gb|AAF47460.1|	64.60	161	53	2	332	492	1	471	1e-63	209	471	79.56	(AE003471) CG9128 gene product [Drosophila melanogaster]
TRINITY_DN82354_c0_g1_i1	gi|7297359|gb|AAF52619.1|	38.46	65	38	2	48	110	325	519	3e-09	52.0	195	177.27	(AE003620) Ssb-c31a gene product [Drosophila melanogaster]
TRINITY_DN67613_c0_g1_i1	gi|7295128|gb|AAF50453.1|	35.16	91	56	1	217	307	371	108	3e-08	53.9	264	74.16	(AE003556) CG7201 gene product [Drosophila melanogaster]
TRINITY_DN73250_c0_g2_i2	gi|7292307|gb|AAF47714.1|	40.79	380	203	7	124	491	1559	450	1e-83	278	1110	159.48	(AE003477) Cht7 gene product [Drosophila melanogaster]
TRINITY_DN76638_c2_g8_i1	gi|7300695|gb|AAF55842.1|	52.68	112	51	1	373	484	16	345	1e-29	113	330	66.94	(AE003733) r-l gene product [Drosophila melanogaster]
TRINITY_DN80411_c0_g1_i1	gi|10728573|gb|AAF52190.2|	26.13	199	135	2	41	229	8660	8070	2e-19	89.0	591	234.52	(AE003608) CG3792 gene product [Drosophila melanogaster]
TRINITY_DN81016_c3_g2_i2	gi|7289558|gb|AAF45423.1|	32.65	49	33	0	8	56	147	1	8e-06	37.4	147	172.94	(AE003131) CG12631 gene product [Drosophila melanogaster]
TRINITY_DN79531_c0_g1_i8	gi|7294048|gb|AAF49403.1|	26.85	257	170	7	66	311	738	1487	9e-22	95.9	750	238.85	(AE003526) sina gene product [Drosophila melanogaster]
TRINITY_DN73180_c0_g1_i1	gi|7300704|gb|AAF55851.1|	26.86	283	166	9	28	290	1705	2490	2e-14	75.9	786	170.87	(AE003733) ppan gene product [Drosophila melanogaster]
TRINITY_DN97971_c0_g1_i1	gi|7291622|gb|AAF47045.1|	41.07	112	55	3	149	251	330	1	2e-15	72.8	330	93.22	(AE003461) angel gene product [Drosophila melanogaster]
TRINITY_DN79747_c0_g2_i2	gi|7291477|gb|AAF46903.1|	24.26	437	306	9	99	519	1374	2657	2e-23	105	1284	232.61	(AE003458) blw gene product [Drosophila melanogaster]
TRINITY_DN65857_c0_g1_i1	gi|7291486|gb|AAF46912.1|	32.98	470	302	7	3	468	177	1559	7e-74	245	1383	292.39	(AE003458) CG3649 gene product [Drosophila melanogaster]
TRINITY_DN73896_c0_g4_i1	gi|7292209|gb|AAF47619.1|	48.26	230	119	0	582	811	3587	2898	2e-59	221	690	77.79	(AE003474) CG13809 gene product [Drosophila melanogaster]
TRINITY_DN76540_c0_g6_i1	gi|7299768|gb|AAF54948.1|	47.68	367	184	5	25	390	1628	549	1e-113	354	1080	203.77	(AE003700) CG9792 gene product [Drosophila melanogaster]
TRINITY_DN81081_c2_g1_i1	gi|7293240|gb|AAF48622.1|	44.49	517	236	7	69	543	20140	18617	5e-134	436	1524	267.37	(AE003502) Pp2B-14D gene product [Drosophila melanogaster]
TRINITY_DN72239_c0_g1_i1	gi|7298565|gb|AAF53783.1|	35.33	167	108	0	395	561	626	126	2e-33	129	501	88.67	(AE003662) dnt gene product [Drosophila melanogaster]
TRINITY_DN71356_c2_g2_i2	gi|10728110|gb|AAG22330.1|	43.90	82	43	3	24	102	1097	852	9e-11	58.2	246	238.83	(AE003563) CG18775 gene product [Drosophila melanogaster]
TRINITY_DN96617_c0_g1_i1	gi|7303933|gb|AAF58977.1|	80.81	99	18	1	1	98	298	2	4e-33	118	297	135.00	(AE003834) CG8055 gene product [Drosophila melanogaster]
TRINITY_DN75896_c0_g3_i1	gi|7290116|gb|AAF45581.1|	42.55	94	52	2	174	267	4	279	3e-22	92.0	276	86.52	(AE003419) EG:103E12.2 gene product [Drosophila melanogaster]
TRINITY_DN80711_c0_g5_i1	gi|7300532|gb|AAF55685.1|	37.39	230	110	3	140	346	505	1161	7e-38	148	657	61.12	(AE003727) CG16718 gene product [Drosophila melanogaster]
TRINITY_DN74877_c3_g1_i1	gi|7290794|gb|AAF46239.1|	28.08	438	293	8	59	485	547	1827	4e-32	131	1281	244.00	(AE003439) CG4607 gene product [Drosophila melanogaster]
TRINITY_DN75718_c0_g1_i1	gi|7297316|gb|AAF52577.1|	33.33	69	46	0	74	142	565	771	1e-06	43.9	207	137.09	(AE003619) CG17973 gene product [Drosophila melanogaster]
TRINITY_DN74943_c0_g2_i3	gi|7291279|gb|AAF46710.1|	23.66	372	280	2	60	430	4866	3760	3e-24	111	1107	73.90	(AE003453) CG10074 gene product [Drosophila melanogaster]
TRINITY_DN115824_c0_g1_i1	gi|7303190|gb|AAF58253.1|	48.84	129	62	1	446	574	8	382	1e-26	106	375	63.45	(AE003815) CG8151 gene product [Drosophila melanogaster]
TRINITY_DN72981_c1_g6_i3	gi|7291515|gb|AAF46940.1|	49.37	79	38	1	332	410	246	16	3e-17	79.0	231	56.34	(AE003459) CG9895 gene product [Drosophila melanogaster]
TRINITY_DN71769_c1_g1_i1	gi|7293565|gb|AAF48938.1|	29.26	188	132	1	35	221	1844	1281	8e-22	100	564	94.00	(AE003511) CG14196 gene product [Drosophila melanogaster]
TRINITY_DN70648_c0_g1_i1	gi|7297542|gb|AAF52797.1|	55.27	313	138	1	43	353	1261	323	6e-112	340	939	266.01	(AE003625) Pka-C1 gene product [Drosophila melanogaster]
TRINITY_DN75603_c0_g1_i3	gi|7293665|gb|AAF49035.1|	32.17	286	179	7	10	284	73	918	3e-35	136	846	289.73	(AE003514) Snap gene product [Drosophila melanogaster]
TRINITY_DN47574_c0_g1_i1	gi|7290361|gb|AAF45820.1|	48.90	272	112	4	145	403	197	970	3e-82	260	774	186.51	(AE003425) EG:95B7.3 gene product [Drosophila melanogaster]
TRINITY_DN79199_c0_g2_i2	gi|7301352|gb|AAF56480.1|	39.02	123	55	6	244	349	2878	3237	9e-12	69.7	360	35.79	(AE003752) CG4673 gene product [Drosophila melanogaster]
TRINITY_DN80428_c1_g2_i2	gi|7295043|gb|AAF50370.1|	69.19	185	56	1	1	185	176	727	1e-64	219	552	62.80	(AE003554) Prm gene product [alt 1] [Drosophila melanogaster]
TRINITY_DN74891_c1_g1_i3	gi|7292458|gb|AAF47862.1|	67.65	68	22	0	60	127	328	531	6e-25	97.8	204	138.78	(AE003480) CG15007 gene product [Drosophila melanogaster]
TRINITY_DN80415_c2_g1_i2	gi|7298039|gb|AAF53280.1|	82.01	278	50	0	781	1058	1	834	3e-159	482	834	78.83	(AE003639) CG6263 gene product [Drosophila melanogaster]
TRINITY_DN73899_c0_g1_i4	gi|7292694|gb|AAF48091.1|	24.54	163	111	4	91	248	418	885	9e-06	47.0	468	153.95	(AE003487) CG4139 gene product [Drosophila melanogaster]
TRINITY_DN115148_c0_g1_i1	gi|7300472|gb|AAF55628.1|	60.00	55	22	0	157	211	265	101	8e-16	70.9	165	77.46	(AE003724) CG6013 gene product [Drosophila melanogaster]
TRINITY_DN80997_c2_g2_i1	gi|7292802|gb|AAF48196.1|	53.45	116	52	1	1636	1749	2383	2036	6e-33	140	348	9.94	(AE003490) Smr gene product [Drosophila melanogaster]
TRINITY_DN68213_c0_g1_i1	gi|7291650|gb|AAF47072.1|	32.08	106	68	1	55	160	1390	1085	5e-13	69.7	306	94.74	(AE003462) CG5554 gene product [Drosophila melanogaster]
TRINITY_DN74272_c0_g1_i1	gi|7293014|gb|AAF48401.1|	37.73	599	354	9	32	623	147	1907	1e-123	384	1761	282.66	(AE003497) CG9512 gene product [Drosophila melanogaster]
TRINITY_DN78671_c4_g2_i2	gi|7290291|gb|AAF45752.1|	58.24	91	28	4	871	961	723	481	1e-20	94.4	243	25.29	(AE003423) Vinc gene product [Drosophila melanogaster]
TRINITY_DN71523_c0_g2_i1	gi|10728907|gb|AAF53972.2|	54.05	148	56	2	424	569	152	565	2e-33	134	414	72.13	(AE003669) CG9243 gene product [Drosophila melanogaster]
TRINITY_DN87954_c0_g1_i1	gi|7290241|gb|AAF45703.1|	34.65	101	63	2	149	248	137	433	3e-11	61.2	297	92.24	(AE003422) EG:133E12.3 gene product [Drosophila melanogaster]
TRINITY_DN11698_c0_g1_i1	gi|10727263|gb|AAG22235.1|	69.00	100	30	1	642	740	1	300	2e-42	151	300	40.43	(AE003477) CG11486 gene product [alt 2] [Drosophila melanogaster]
TRINITY_DN80557_c0_g1_i1	gi|7296593|gb|AAF51875.1|	33.47	242	133	7	129	357	9525	8845	1e-21	97.8	681	190.22	(AE003599) CG11109 gene product [Drosophila melanogaster]
TRINITY_DN65437_c0_g2_i1	gi|7293164|gb|AAF48548.1|	78.05	41	9	0	5	45	272	394	3e-14	72.0	123	17.96	(AE003500) CG9163 gene product [Drosophila melanogaster]
TRINITY_DN77586_c5_g4_i1	gi|7293590|gb|AAF48962.1|	43.13	415	233	2	255	666	1734	490	3e-119	380	1245	173.64	(AE003512) 6-phosphofructo-2-kinase gene product [alt 1] [Drosophila melanogaster]
TRINITY_DN78709_c0_g3_i1	gi|7295074|gb|AAF50400.1|	75.61	205	50	0	28	232	85	699	5e-118	351	615	120.12	(AE003555) rhea gene product [Drosophila melanogaster]
TRINITY_DN78123_c0_g1_i3	gi|10728260|gb|AAF48427.2|	25.99	354	210	8	20	326	1224	178	7e-20	91.3	1047	281.45	(AE003498) BcDNA:GM06434 gene product [Drosophila melanogaster]
TRINITY_DN72153_c0_g1_i2	gi|7291820|gb|AAF47240.1|	30.00	320	190	14	332	645	1849	974	3e-26	115	876	130.16	(AE003464) CG4707 gene product [Drosophila melanogaster]
TRINITY_DN65151_c0_g1_i2	gi|7292972|gb|AAF48361.1|	49.74	193	90	2	15	202	312	884	8e-56	196	573	88.29	(AE003495) CG1810 gene product [Drosophila melanogaster]
TRINITY_DN60582_c0_g2_i1	gi|7293092|gb|AAF48477.1|	40.40	151	90	0	291	441	331	783	8e-34	130	453	80.89	(AE003499) CG9215 gene product [Drosophila melanogaster]
TRINITY_DN79883_c0_g2_i1	gi|7298734|gb|AAF53946.1|	37.42	302	175	2	537	836	10	879	5e-61	213	870	104.07	(AE003668) CG9342 gene product [Drosophila melanogaster]
TRINITY_DN72968_c0_g1_i1	gi|7303707|gb|AAF58757.1|	29.92	127	83	3	130	250	1028	1408	2e-08	55.8	381	128.72	(AE003828) CG7621 gene product [Drosophila melanogaster]
TRINITY_DN79375_c0_g1_i1	gi|7297694|gb|AAF52946.1|	36.25	80	36	2	294	373	2011	1817	8e-08	54.7	195	47.79	(AE003628) CG5168 gene product [Drosophila melanogaster]
TRINITY_DN108880_c0_g1_i1	gi|10727735|gb|AAF59128.2|	44.05	84	42	2	348	430	315	76	3e-14	70.9	240	45.89	(AE003838) CG11508 gene product [Drosophila melanogaster]
TRINITY_DN75783_c0_g1_i2	gi|7304130|gb|AAF59167.1|	45.31	64	31	2	2	65	1134	1313	1e-09	53.5	180	253.52	(AE003839) CG14764 gene product [Drosophila melanogaster]
TRINITY_DN79650_c0_g2_i2	gi|7290652|gb|AAF46101.1|	42.83	509	254	3	22	530	1755	3170	6e-128	412	1416	263.69	(AE003435) CG3011 gene product [Drosophila melanogaster]
TRINITY_DN87918_c0_g1_i1	gi|7291915|gb|AAF47332.1|	36.69	139	85	3	172	309	418	8	4e-24	101	411	76.25	(AE003467) Pk61C gene product [alt 1] [Drosophila melanogaster]
TRINITY_DN78191_c1_g1_i4	gi|10727301|gb|AAF47877.2|	43.13	211	112	3	45	250	1503	2126	9e-56	200	624	173.82	(AE003480) CG11583 gene product [Drosophila melanogaster]
TRINITY_DN73713_c2_g1_i5	gi|7290327|gb|AAF45787.1|	37.84	74	40	2	293	364	1842	1633	1e-07	54.3	210	50.36	(AE003424) EG:BACR25B3.2 gene product [Drosophila melanogaster]
TRINITY_DN80125_c1_g2_i2	gi|7294705|gb|AAF50042.1|	63.16	152	55	1	314	465	1625	1173	3e-61	217	453	85.47	(AE003544) CG7368 gene product [Drosophila melanogaster]
TRINITY_DN77810_c0_g2_i6	gi|7302708|gb|AAF57786.1|	32.93	334	212	7	150	478	4282	3302	1e-42	167	981	125.13	(AE003802) EG:52C10.1 gene product [Drosophila melanogaster]
TRINITY_DN62530_c0_g1_i2	gi|7302654|gb|AAF57734.1|	56.92	65	27	1	49	112	733	539	1e-18	80.5	195	136.36	(AE003800) CG5134 gene product [Drosophila melanogaster]
TRINITY_DN87901_c0_g1_i1	gi|7299936|gb|AAF55110.1|	73.28	131	35	0	28	158	394	2	1e-63	202	393	102.88	(AE003706) CG3731 gene product [Drosophila melanogaster]
TRINITY_DN69996_c2_g1_i2	gi|7291287|gb|AAF46718.1|	25.00	168	117	6	1	161	449	946	2e-13	67.4	498	294.67	(AE003453) CG17974 gene product [Drosophila melanogaster]
TRINITY_DN80220_c1_g5_i12	gi|7296764|gb|AAF52042.1|	57.24	152	44	3	97	227	304	759	2e-36	135	456	200.88	(AE003603) CG1161 gene product [Drosophila melanogaster]
TRINITY_DN30242_c0_g1_i1	gi|7298549|gb|AAF53768.1|	40.18	443	238	12	123	556	33	1307	4e-91	290	1275	228.49	(AE003661) BcDNA:GH06451 gene product [Drosophila melanogaster]
TRINITY_DN66563_c0_g1_i1	gi|7291860|gb|AAF47279.1|	49.15	59	30	0	125	183	648	824	3e-09	57.8	177	54.13	(AE003465) Dll gene product [alt 2] [Drosophila melanogaster]
TRINITY_DN80716_c2_g8_i1	gi|7291539|gb|AAF46964.1|	23.70	135	93	3	651	775	7	411	8e-06	44.7	405	45.30	(AE003459) CG9899 gene product [Drosophila melanogaster]
TRINITY_DN79746_c1_g1_i1	gi|7296147|gb|AAF51440.1|	43.86	228	119	2	11	229	3115	2432	7e-57	202	684	198.26	(AE003588) dbe gene product [Drosophila melanogaster]
TRINITY_DN75928_c1_g2_i1	gi|7297119|gb|AAF52387.1|	53.17	457	214	0	53	509	317	1687	2e-179	523	1371	263.65	(AE003613) BcDNA:LD24639 gene product [Drosophila melanogaster]
TRINITY_DN69840_c0_g1_i2	gi|7295594|gb|AAF50904.1|	45.38	119	65	0	602	720	478	122	2e-29	124	357	49.58	(AE003571) cactin gene product [Drosophila melanogaster]
TRINITY_DN71466_c1_g3_i11	gi|7303834|gb|AAF58881.1|	36.56	93	44	4	6	95	83	325	1e-07	49.7	243	151.88	(AE003831) CG12744 gene product [Drosophila melanogaster]
TRINITY_DN56916_c0_g2_i1	gi|7292379|gb|AAF47785.1|	51.22	82	36	2	23	104	1532	1765	3e-18	80.5	234	214.68	(AE003478) CG12029 gene product [Drosophila melanogaster]
TRINITY_DN73029_c3_g2_i2	gi|10726909|gb|AAF51573.2|	23.83	214	148	7	30	241	642	1244	8e-06	48.5	603	123.31	(AE003591) CG5585 gene product [Drosophila melanogaster]
TRINITY_DN75810_c0_g2_i2	gi|7290976|gb|AAF46415.1|	66.67	75	25	0	148	222	75	299	1e-26	105	225	38.93	(AE003445) Moe gene product [alt 4] [Drosophila melanogaster]
TRINITY_DN79469_c1_g1_i1	gi|10728164|gb|AAG22335.1|	33.84	328	166	6	16	295	5702	4728	1e-48	179	975	251.29	(AE003787) CG18289 gene product [Drosophila melanogaster]
TRINITY_DN49194_c0_g1_i1	gi|7290454|gb|AAF45909.1|	35.77	123	70	5	10	129	392	742	6e-08	53.1	351	130.48	(AE003429) CG5014 gene product [Drosophila melanogaster]
TRINITY_DN77101_c0_g1_i1	gi|7291073|gb|AAF46510.1|	54.03	509	219	5	55	556	148	1650	0.0	568	1503	262.76	(AE003447) CG12141 gene product [Drosophila melanogaster]
TRINITY_DN65639_c0_g1_i1	gi|7299093|gb|AAF54293.1|	25.24	527	346	15	112	609	921	2444	2e-29	124	1524	245.02	(AE003680) CG9839 gene product [Drosophila melanogaster]
TRINITY_DN66968_c0_g1_i2	gi|7296193|gb|AAF51485.1|	24.82	423	271	9	36	437	1328	138	1e-35	138	1191	270.07	(AE003589) CG11822 gene product [Drosophila melanogaster]
TRINITY_DN74570_c1_g3_i3	gi|7290567|gb|AAF46018.1|	47.62	105	54	1	1	105	584	273	1e-30	112	312	281.08	(AE003433) CG3315 gene product [Drosophila melanogaster]
TRINITY_DN80308_c0_g1_i2	gi|7295352|gb|AAF50670.1|	32.92	1218	729	24	157	1314	3854	7423	2e-149	506	3570	270.45	(AE003563) CG10226 gene product [Drosophila melanogaster]
TRINITY_DN76361_c0_g2_i1	gi|7291513|gb|AAF46938.1|	24.50	151	98	4	74	219	544	963	2e-09	58.2	420	166.01	(AE003459) CG9896 gene product [Drosophila melanogaster]
TRINITY_DN71342_c0_g1_i2	gi|10728538|gb|AAG22414.1|	37.89	95	55	2	118	209	1064	783	4e-10	58.5	282	133.65	(AE003446) CG12106 gene product [Drosophila melanogaster]
TRINITY_DN75776_c0_g1_i1	gi|7299960|gb|AAF55133.1|	50.88	114	47	5	252	358	832	1167	2e-15	77.4	336	92.31	(AE003707) CG6803 gene product [alt 2] [Drosophila melanogaster]
TRINITY_DN113093_c0_g1_i1	gi|7290882|gb|AAF46323.1|	33.76	157	92	2	343	499	16	450	3e-19	87.8	435	71.43	(AE003443) CG2260 gene product [Drosophila melanogaster]
TRINITY_DN78191_c0_g2_i1	gi|7291850|gb|AAF47269.1|	32.29	96	57	2	1	88	74	361	3e-08	49.7	288	313.04	(AE003465) CG16914 gene product [Drosophila melanogaster]
TRINITY_DN105910_c0_g1_i1	gi|7300836|gb|AAF55978.1|	29.52	227	142	4	19	244	26	655	1e-22	95.1	630	215.02	(AE003738) CG5380 gene product [Drosophila melanogaster]
TRINITY_DN78099_c0_g1_i4	gi|7295764|gb|AAF51067.1|	39.51	405	218	7	405	799	778	1941	2e-95	330	1164	102.92	(AE003578) CG10019 gene product [Drosophila melanogaster]
TRINITY_DN73643_c0_g1_i1	gi|7290845|gb|AAF46287.1|	35.20	179	68	6	5	135	547	1083	2e-14	70.5	537	397.78	(AE003442) CG11386 gene product [Drosophila melanogaster]
TRINITY_DN67120_c0_g3_i1	gi|7291768|gb|AAF47189.1|	48.04	560	285	3	133	686	490	2169	0.0	575	1680	228.57	(AE003463) CG3376 gene product [Drosophila melanogaster]
TRINITY_DN76763_c1_g2_i1	gi|7302275|gb|AAF57366.1|	37.50	160	77	5	16	173	1006	590	3e-14	70.5	417	217.19	(AE003789) CG3183 gene product [Drosophila melanogaster]
TRINITY_DN66778_c0_g1_i1	gi|7296918|gb|AAF52191.1|	40.45	89	52	1	84	172	2756	3019	4e-18	71.2	264	138.22	(AE003608) CG8891 gene product [Drosophila melanogaster]
TRINITY_DN78012_c1_g4_i1	gi|10727243|gb|AAG22228.1|	43.57	241	132	2	11	251	843	1553	2e-55	189	711	279.92	(AE003474) CG1275 gene product [alt 1] [Drosophila melanogaster]
TRINITY_DN74891_c1_g2_i1	gi|7295116|gb|AAF50442.1|	71.62	74	19	1	74	145	224	445	3e-28	104	222	137.04	(AE003555) CG7076 gene product [Drosophila melanogaster]
TRINITY_DN94746_c0_g1_i1	gi|7294945|gb|AAF50274.1|	56.30	135	59	0	64	198	405	1	9e-50	166	405	150.00	(AE003552) aay gene product [Drosophila melanogaster]
TRINITY_DN108071_c0_g1_i1	gi|10728148|gb|AAF57288.2|	32.26	124	76	4	384	502	60	422	7e-12	64.3	363	66.97	(AE003784) CG7861 gene product [Drosophila melanogaster]
TRINITY_DN87724_c0_g1_i1	gi|7291741|gb|AAF47162.1|	39.76	83	44	1	105	187	127	357	4e-13	70.9	231	18.77	(AE003463) BcDNA:LD21643 gene product [Drosophila melanogaster]
TRINITY_DN93510_c0_g1_i1	gi|7295143|gb|AAF50468.1|	72.22	180	49	1	1	179	658	119	8e-93	274	540	298.34	(AE003556) CG7375 gene product [Drosophila melanogaster]
TRINITY_DN79820_c0_g1_i1	gi|7297158|gb|AAF52425.1|	45.06	162	82	2	195	355	2019	1552	9e-28	120	468	45.70	(AE003614) CG11326 gene product [Drosophila melanogaster]
TRINITY_DN77467_c0_g3_i2	gi|7295126|gb|AAF50451.1|	82.68	179	31	0	1	179	1254	718	5e-102	321	537	300.00	(AE003556) CG7197 gene product [Drosophila melanogaster]
TRINITY_DN68614_c0_g2_i1	gi|7291774|gb|AAF47195.1|	80.56	36	6	1	244	278	422	315	5e-11	61.6	108	24.05	(AE003463) bs gene product [Drosophila melanogaster]
TRINITY_DN70856_c1_g1_i1	gi|10727419|gb|AAF51539.2|	28.77	292	150	9	244	485	2168	1317	3e-20	95.1	852	170.40	(AE003590) CG3709 gene product [Drosophila melanogaster]
TRINITY_DN60790_c0_g2_i1	gi|7298575|gb|AAF53793.1|	27.41	135	86	5	45	173	138	524	3e-11	59.7	387	208.06	(AE003662) Lectin-galC1 gene product [Drosophila melanogaster]
TRINITY_DN76224_c0_g1_i1	gi|7294169|gb|AAF49522.1|	34.48	290	167	5	352	640	342	1145	3e-58	204	804	119.64	(AE003528) CG5082 gene product [Drosophila melanogaster]
TRINITY_DN78454_c0_g1_i1	gi|7294455|gb|AAF49799.1|	74.74	95	24	0	204	298	4296	4012	2e-40	152	285	95.64	(AE003537) CG10046 gene product [Drosophila melanogaster]
TRINITY_DN107261_c0_g1_i1	gi|7296508|gb|AAF51793.1|	34.38	96	63	0	422	517	50	337	1e-09	58.2	288	53.14	(AE003596) CG7442 gene product [Drosophila melanogaster]
TRINITY_DN82602_c0_g1_i1	gi|7296782|gb|AAF52060.1|	37.31	67	38	2	125	191	255	67	2e-06	45.4	189	88.32	(AE003603) CG1115 gene product [Drosophila melanogaster]
TRINITY_DN75617_c0_g1_i1	gi|7290140|gb|AAF45604.1|	42.47	73	35	3	1213	1278	1120	902	2e-07	55.5	219	17.12	(AE003420) EG:8D8.2 gene product [Drosophila melanogaster]
TRINITY_DN78175_c1_g6_i5	gi|7291489|gb|AAF46915.1|	49.47	95	46	2	191	284	287	6	8e-16	80.5	282	41.84	(AE003458) inaD gene product [Drosophila melanogaster]
TRINITY_DN69704_c1_g1_i4	gi|7302300|gb|AAF57391.1|	45.52	134	66	3	1	132	607	221	2e-32	118	387	288.81	(AE003789) CG3420 gene product [Drosophila melanogaster]
TRINITY_DN60426_c0_g1_i2	gi|7294896|gb|AAF50226.1|	64.96	448	145	1	14	461	1387	80	0.0	562	1308	275.95	(AE003551) alphaTub67C gene product [Drosophila melanogaster]
TRINITY_DN98712_c0_g1_i1	gi|7300835|gb|AAF55977.1|	81.82	22	4	0	35	56	66	1	4e-06	42.4	66	22.07	(AE003738) CG5382 gene product [Drosophila melanogaster]
TRINITY_DN73803_c0_g1_i1	gi|7294725|gb|AAF50062.1|	58.04	143	58	1	13	153	5571	5999	2e-32	130	429	135.33	(AE003544) CG7547 gene product [Drosophila melanogaster]
TRINITY_DN83032_c0_g1_i1	gi|7296717|gb|AAF51996.1|	67.59	216	70	0	191	406	771	124	9e-105	315	648	153.55	(AE003602) CG2922 gene product [alt 3] [Drosophila melanogaster]
TRINITY_DN80446_c0_g2_i1	gi|7302157|gb|AAF57254.1|	37.70	61	38	0	449	509	1163	1345	4e-06	46.6	183	28.59	(AE003783) CG5929 gene product [Drosophila melanogaster]
TRINITY_DN78827_c0_g2_i3	gi|10728195|gb|AAF48082.2|	26.78	351	197	12	42	385	1491	2384	9e-37	144	894	214.90	(AE003487) CG1837 gene product [Drosophila melanogaster]
TRINITY_DN88131_c0_g1_i1	gi|7303280|gb|AAF58341.1|	39.16	143	82	3	563	701	5	430	4e-23	99.8	426	56.27	(AE003817) fas gene product [Drosophila melanogaster]
TRINITY_DN67878_c0_g1_i1	gi|7290055|gb|AAF45521.1|	40.26	77	44	1	544	620	340	564	2e-07	54.7	225	31.12	(AE003418) vnd gene product [Drosophila melanogaster]
TRINITY_DN72011_c0_g1_i1	gi|7294607|gb|AAF49946.1|	34.05	511	307	16	9	509	341	1813	6e-76	256	1473	270.77	(AE003542) Est-6 gene product [Drosophila melanogaster]
TRINITY_DN73541_c0_g1_i3	gi|7291869|gb|AAF47288.1|	27.89	545	357	14	89	619	2163	595	4e-58	210	1569	249.84	(AE003465) CG10142 gene product [Drosophila melanogaster]
TRINITY_DN76774_c1_g6_i11	gi|7294318|gb|AAF49667.1|	32.71	107	56	3	7	101	1432	1124	1e-07	53.9	309	72.20	(AE003532) CG6854 gene product [alt 3] [Drosophila melanogaster]
TRINITY_DN76875_c4_g1_i6	gi|7291112|gb|AAF46547.1|	27.92	197	127	5	224	413	1811	2377	9e-15	77.0	567	128.28	(AE003449) Yp2 gene product [Drosophila melanogaster]
TRINITY_DN65759_c0_g2_i1	gi|7301851|gb|AAF56960.1|	34.30	207	90	5	24	226	497	3	1e-28	114	495	139.44	(AE003771) CG7816 gene product [Drosophila melanogaster]
TRINITY_DN69618_c2_g1_i9	gi|7290067|gb|AAF45533.1|	27.27	231	135	8	267	477	2125	1472	1e-12	70.9	654	132.39	(AE003418) Dredd gene product [Drosophila melanogaster]
TRINITY_DN73829_c4_g1_i10	gi|7298383|gb|AAF53608.1|	41.84	294	152	6	76	355	1689	823	5e-61	220	867	129.99	(AE003655) Dif gene product [Drosophila melanogaster]
TRINITY_DN75256_c0_g1_i2	gi|7291683|gb|AAF47105.1|	23.27	391	225	16	353	690	3144	2038	5e-19	92.8	1107	158.14	(AE003462) CG3735 gene product [Drosophila melanogaster]
TRINITY_DN77168_c1_g1_i3	gi|7291929|gb|AAF47346.1|	50.48	315	150	4	19	332	932	3	1e-108	334	930	172.86	(AE003467) CG18374 gene product [Drosophila melanogaster]
TRINITY_DN76751_c1_g4_i3	gi|7293470|gb|AAF48845.1|	34.55	275	151	8	383	650	604	1362	5e-39	150	759	116.06	(AE003509) Hayan gene product [Drosophila melanogaster]
TRINITY_DN115133_c0_g1_i1	gi|7297603|gb|AAF52856.1|	28.46	130	75	2	343	467	408	58	4e-08	53.9	351	63.59	(AE003627) CG5833 gene product [Drosophila melanogaster]
TRINITY_DN71536_c1_g3_i1	gi|7295862|gb|AAF51162.1|	37.40	361	206	7	11	369	65	1093	3e-66	217	1029	278.86	(AE003581) CG17223 gene product [Drosophila melanogaster]
TRINITY_DN74842_c0_g6_i1	gi|7295898|gb|AAF51198.1|	59.38	64	26	0	154	217	317	126	9e-17	76.6	192	63.58	(AE003581) CG2973 gene product [Drosophila melanogaster]
TRINITY_DN76351_c0_g2_i1	gi|7302540|gb|AAF57622.1|	42.33	430	228	7	40	466	310	1548	8e-111	345	1239	261.39	(AE003798) CG15101 gene product [Drosophila melanogaster]
TRINITY_DN114310_c0_g1_i1	gi|7294940|gb|AAF50269.1|	44.44	63	33	1	287	347	159	347	1e-06	48.1	189	47.37	(AE003552) CG3891 gene product [Drosophila melanogaster]
TRINITY_DN78958_c4_g2_i4	gi|7292616|gb|AAF48015.1|	45.58	928	418	15	50	898	2064	4823	0.0	763	2760	259.89	(AE003485) CG2485 gene product [Drosophila melanogaster]
TRINITY_DN70406_c0_g3_i3	gi|7298534|gb|AAF53753.1|	25.47	636	389	20	30	629	3210	1450	5e-50	192	1761	186.15	(AE003661) CG10702 gene product [Drosophila melanogaster]
TRINITY_DN112597_c0_g1_i1	gi|7290347|gb|AAF45806.1|	71.56	109	31	0	467	575	48	374	6e-49	170	327	39.93	(AE003425) EG:100G10.7 gene product [Drosophila melanogaster]
TRINITY_DN69225_c0_g1_i1	gi|7291488|gb|AAF46914.1|	93.57	140	9	0	1	140	62	481	4e-90	263	420	300.00	(AE003458) RpL17A gene product [Drosophila melanogaster]
TRINITY_DN61985_c0_g1_i2	gi|7292491|gb|AAF47894.1|	43.28	67	35	2	325	388	404	604	8e-10	61.2	201	39.49	(AE003481) CG7447 gene product [Drosophila melanogaster]
TRINITY_DN86774_c0_g1_i1	gi|7303735|gb|AAF58784.1|	50.47	107	53	0	55	161	20	340	6e-35	123	321	136.60	(AE003829) CG11761 gene product [Drosophila melanogaster]
TRINITY_DN114054_c0_g1_i1	gi|7300132|gb|AAF55300.1|	88.16	76	9	0	113	188	1	228	4e-42	146	228	89.41	(AE003712) SF2 gene product [Drosophila melanogaster]
TRINITY_DN76021_c1_g7_i1	gi|7296185|gb|AAF51477.1|	34.82	112	62	2	119	230	952	650	3e-13	68.9	303	104.12	(AE003589) CG13688 gene product [Drosophila melanogaster]
TRINITY_DN106128_c0_g1_i1	gi|7298103|gb|AAF53342.1|	83.18	214	35	1	60	273	2	640	2e-135	385	639	232.36	(AE003641) RpII33 gene product [Drosophila melanogaster]
TRINITY_DN101645_c0_g1_i1	gi|7293481|gb|AAF48856.1|	43.14	102	33	3	299	400	172	402	4e-13	68.2	231	44.25	(AE003509) CG6335 gene product [Drosophila melanogaster]
TRINITY_DN80908_c1_g1_i1	gi|10726993|gb|AAF46627.2|	22.32	354	147	8	167	404	6916	7941	2e-14	77.8	1026	129.55	(AE003452) sktl gene product [Drosophila melanogaster]
TRINITY_DN73401_c0_g1_i1	gi|7290328|gb|AAF45788.1|	30.71	381	235	10	108	473	2215	1115	6e-44	169	1101	173.93	(AE003424) EG:BACR25B3.3 gene product [Drosophila melanogaster]
TRINITY_DN75535_c2_g4_i4	gi|7289857|gb|AAF45463.1|	36.17	94	37	3	1	71	1524	1243	1e-07	49.7	282	243.10	(AE002751) CG17478 gene product [Drosophila melanogaster]
TRINITY_DN79614_c0_g2_i4	gi|7303154|gb|AAF58219.1|	39.47	114	68	1	271	383	398	57	7e-19	85.5	342	56.91	(AE003813) mspo gene product [Drosophila melanogaster]
TRINITY_DN78164_c0_g5_i1	gi|7304029|gb|AAF59071.1|	40.43	141	84	0	1	141	323	745	3e-17	81.6	423	109.30	(AE003836) CG8735 gene product [Drosophila melanogaster]
TRINITY_DN102042_c0_g1_i1	gi|7293557|gb|AAF48930.1|	28.23	124	69	4	114	218	375	7	4e-06	45.8	369	117.14	(AE003511) CG7914 gene product [Drosophila melanogaster]
TRINITY_DN26878_c0_g2_i1	gi|7298295|gb|AAF53525.1|	31.71	82	48	2	44	125	21	242	6e-08	50.8	222	77.08	(AE003650) CG4278 gene product [Drosophila melanogaster]
TRINITY_DN70632_c0_g1_i2	gi|7290036|gb|AAF45503.1|	49.54	539	259	2	25	550	81	1697	9e-180	524	1617	290.83	(AE003417) Cyp4g1 gene product [Drosophila melanogaster]
TRINITY_DN76672_c0_g3_i3	gi|7293814|gb|AAF49181.1|	42.47	219	121	3	12	227	653	3	2e-52	181	651	130.99	(AE003517) nes gene product [Drosophila melanogaster]
TRINITY_DN88377_c0_g1_i1	gi|7300804|gb|AAF55947.1|	37.50	112	68	2	65	175	11	343	2e-19	84.3	333	81.82	(AE003737) ND42 gene product [Drosophila melanogaster]
TRINITY_DN80392_c0_g1_i1	gi|7299540|gb|AAF54727.1|	26.81	235	165	4	4	234	752	57	6e-15	75.5	696	182.68	(AE003693) CG10007 gene product [Drosophila melanogaster]
TRINITY_DN73327_c0_g1_i1	gi|7298729|gb|AAF53941.1|	26.67	135	84	4	1	125	934	545	2e-06	43.1	390	270.83	(AE003668) CG14401 gene product [Drosophila melanogaster]
TRINITY_DN66530_c0_g1_i2	gi|7289105|gb|AAF45351.1|	43.40	53	30	0	33	85	1002	844	4e-06	44.7	159	135.90	(AE003139) CG17455 gene product [Drosophila melanogaster]
TRINITY_DN76374_c0_g4_i2	gi|7291401|gb|AAF46828.1|	27.86	280	157	4	202	438	839	6	3e-15	79.7	834	91.15	(AE003457) CG5819 gene product [Drosophila melanogaster]
TRINITY_DN77192_c0_g1_i1	gi|7293077|gb|AAF48462.1|	52.13	94	43	1	96	189	386	661	3e-23	106	276	38.12	(AE003499) CG9203 gene product [Drosophila melanogaster]
TRINITY_DN67850_c1_g1_i7	gi|7300577|gb|AAF55729.1|	70.00	50	12	1	617	666	80	220	8e-16	76.6	141	16.34	(AE003728) CG12254 gene product [Drosophila melanogaster]
TRINITY_DN72494_c0_g1_i3	gi|7298250|gb|AAF53482.1|	28.53	631	356	21	6	611	2251	569	6e-50	190	1683	192.34	(AE003648) Gli gene product [Drosophila melanogaster]
TRINITY_DN73920_c0_g4_i1	gi|10726949|gb|AAF51797.2|	26.94	193	131	4	186	370	2994	3566	2e-08	58.2	573	75.20	(AE003596) CG7458 gene product [Drosophila melanogaster]
TRINITY_DN72452_c5_g1_i2	gi|7293751|gb|AAF49119.1|	56.58	76	33	0	86	161	3	230	2e-22	91.7	228	139.02	(AE003516) CG8747 gene product [Drosophila melanogaster]
TRINITY_DN44546_c0_g1_i1	gi|7294661|gb|AAF49999.1|	41.67	264	152	2	205	466	134	925	9e-56	196	792	161.63	(AE003543) CycA gene product [alt 2] [Drosophila melanogaster]
TRINITY_DN80528_c1_g2_i1	gi|10728158|gb|AAF57301.2|	44.71	170	74	4	1770	1939	1	450	1e-33	130	450	22.77	(AE003785) CG14470 gene product [Drosophila melanogaster]
TRINITY_DN58427_c0_g2_i1	gi|7294394|gb|AAF49741.1|	30.77	91	62	1	3	93	306	575	2e-07	53.1	270	26.04	(AE003534) stwl gene product [Drosophila melanogaster]
TRINITY_DN77431_c0_g3_i2	gi|7293725|gb|AAF49094.1|	35.86	251	125	10	64	303	203	880	1e-31	128	678	70.99	(AE003515) Su(z)12 gene product [Drosophila melanogaster]
TRINITY_DN79834_c1_g1_i2	gi|7300730|gb|AAF55876.1|	33.47	242	121	9	34	246	3754	4446	1e-22	99.8	693	217.24	(AE003734) CG3308 gene product [Drosophila melanogaster]
TRINITY_DN79640_c2_g1_i2	gi|7301021|gb|AAF56157.1|	32.53	166	97	7	28	180	80	571	8e-17	79.7	492	237.68	(AE003744) CG10157 gene product [Drosophila melanogaster]
TRINITY_DN77225_c1_g5_i1	gi|7298868|gb|AAF54075.1|	29.87	318	204	8	7	315	280	1203	6e-39	151	924	218.96	(AE003673) CG1105 gene product [Drosophila melanogaster]
TRINITY_DN71528_c0_g1_i1	gi|7302222|gb|AAF57317.1|	43.64	456	240	10	23	462	6951	5587	5e-117	380	1365	295.45	(AE003785) CG17337 gene product [alt 1] [Drosophila melanogaster]
TRINITY_DN76998_c1_g1_i1	gi|7294087|gb|AAF49442.1|	45.83	96	50	2	4	98	369	653	4e-22	96.7	285	128.38	(AE003526) l(3)73Ah gene product [Drosophila melanogaster]
TRINITY_DN71983_c0_g4_i2	gi|10726366|gb|AAF54149.2|	22.60	177	135	1	135	309	1138	608	7e-10	61.6	531	94.99	(AE003676) CG2993 gene product [Drosophila melanogaster]
TRINITY_DN78210_c0_g1_i4	gi|7300220|gb|AAF55384.1|	34.25	365	194	11	118	447	1552	491	5e-44	170	1062	182.79	(AE003716) CG3983 gene product [Drosophila melanogaster]
TRINITY_DN73439_c4_g3_i7	gi|10727314|gb|AAG22250.1|	32.47	154	97	2	134	280	1771	2232	5e-16	80.1	462	120.00	(AE003482) CG18808 gene product [Drosophila melanogaster]
TRINITY_DN64476_c0_g1_i1	gi|7302423|gb|AAF57510.1|	31.55	187	111	7	150	327	3	539	8e-16	77.0	537	131.94	(AE003793) CG16898 gene product [Drosophila melanogaster]
TRINITY_DN81660_c0_g1_i1	gi|7303305|gb|AAF58365.1|	72.28	101	25	1	738	835	303	1	9e-37	137	303	31.89	(AE003818) CG6061 gene product [Drosophila melanogaster]
TRINITY_DN72317_c0_g1_i3	gi|7302826|gb|AAF57900.1|	40.91	198	115	2	49	245	116	706	3e-48	165	591	237.35	(AE003804) Gst2 gene product [alt 1] [Drosophila melanogaster]
TRINITY_DN73248_c0_g1_i1	gi|7303456|gb|AAF58512.1|	28.01	307	180	12	109	385	266	1153	4e-26	112	888	193.89	(AE003822) CG8520 gene product [Drosophila melanogaster]
TRINITY_DN78633_c0_g1_i1	gi|7295142|gb|AAF50467.1|	48.96	337	142	7	39	350	6689	7684	5e-91	304	996	242.34	(AE003556) CG8005 gene product [Drosophila melanogaster]
TRINITY_DN63249_c0_g1_i1	gi|7291162|gb|AAF46596.1|	31.78	129	69	4	47	174	1458	1126	2e-06	47.8	333	167.34	(AE003450) CG2143 gene product [Drosophila melanogaster]
TRINITY_DN68247_c1_g2_i1	gi|7294647|gb|AAF49985.1|	29.08	141	86	2	182	308	38	460	4e-09	56.6	423	89.24	(AE003543) CG7252 gene product [Drosophila melanogaster]
TRINITY_DN74623_c1_g1_i4	gi|7290983|gb|AAF46422.1|	50.65	154	21	3	1	99	290	751	6e-40	139	462	444.23	(AE003445) e(r) gene product [alt 2] [Drosophila melanogaster]
TRINITY_DN83044_c0_g1_i1	gi|7303145|gb|AAF58210.1|	33.01	103	67	1	7	109	303	1	8e-13	61.2	303	268.14	(AE003813) CG12859 gene product [Drosophila melanogaster]
TRINITY_DN70543_c0_g1_i1	gi|7302271|gb|AAF57362.1|	31.35	421	265	10	279	688	914	2137	5e-59	214	1224	177.13	(AE003789) TRAP1 gene product [Drosophila melanogaster]
TRINITY_DN77575_c0_g1_i2	gi|7290815|gb|AAF46259.1|	28.18	291	165	12	123	374	1706	2563	2e-15	78.2	858	229.41	(AE003440) CG15035 gene product [Drosophila melanogaster]
TRINITY_DN100898_c0_g1_i1	gi|7294755|gb|AAF50090.1|	35.90	78	47	2	121	195	319	86	3e-10	57.8	234	74.05	(AE003546) CG6233 gene product [Drosophila melanogaster]
TRINITY_DN75256_c1_g1_i2	gi|7298551|gb|AAF53770.1|	39.68	63	37	1	19	80	1236	1048	7e-11	59.3	189	180.00	(AE003661) CG10685 gene product [Drosophila melanogaster]
TRINITY_DN73350_c0_g1_i1	gi|7290681|gb|AAF46129.1|	27.65	405	236	18	423	803	1539	424	8e-28	120	1116	121.57	(AE003436) vanin-like gene product [Drosophila melanogaster]
TRINITY_DN81025_c0_g1_i2	gi|10727776|gb|AAF59274.2|	27.13	258	168	8	802	1055	6761	7486	4e-20	97.8	726	55.55	(AE003841) CG11101 gene product [Drosophila melanogaster]
TRINITY_DN76203_c0_g3_i3	gi|7297592|gb|AAF52845.1|	22.73	176	121	3	475	646	928	1422	2e-06	49.3	495	30.48	(AE003627) CG5831 gene product [Drosophila melanogaster]
TRINITY_DN70995_c0_g2_i3	gi|7301209|gb|AAF56340.1|	62.50	40	15	0	488	527	400	281	2e-08	53.9	120	22.77	(AE003749) BcDNA:GH12663 gene product [Drosophila melanogaster]
TRINITY_DN117052_c0_g1_i1	gi|7299003|gb|AAF54205.1|	32.88	73	49	0	114	186	476	258	8e-07	47.0	219	115.87	(AE003678) CG18228 gene product [Drosophila melanogaster]
TRINITY_DN81110_c0_g1_i3	gi|7294058|gb|AAF49413.1|	36.52	419	238	7	43	438	2313	1072	2e-56	207	1242	236.57	(AE003526) CG9706 gene product [Drosophila melanogaster]
TRINITY_DN87311_c0_g1_i1	gi|7292229|gb|AAF47639.1|	68.47	111	34	1	1	111	42	371	1e-50	162	330	220.00	(AE003474) CG1320 gene product [Drosophila melanogaster]
TRINITY_DN69799_c0_g2_i2	gi|7293517|gb|AAF48891.1|	33.33	150	89	6	204	347	723	1157	1e-14	74.7	435	123.58	(AE003510) CG7101 gene product [Drosophila melanogaster]
TRINITY_DN76323_c1_g2_i5	gi|10728539|gb|AAF46461.2|	46.81	47	18	1	930	969	142	2	2e-06	47.4	141	13.68	(AE003446) Reg-3 gene product [Drosophila melanogaster]
TRINITY_DN77388_c0_g2_i2	gi|7293674|gb|AAF49044.1|	37.59	282	150	5	94	371	6420	7199	6e-46	177	780	122.45	(AE003514) rdgC gene product [Drosophila melanogaster]
TRINITY_DN113118_c0_g1_i1	gi|7294853|gb|AAF50184.1|	42.34	111	64	0	73	183	33	365	7e-18	81.3	333	88.33	(AE003550) CG8104 gene product [Drosophila melanogaster]
TRINITY_DN76089_c2_g1_i12	gi|7303309|gb|AAF58369.1|	52.88	191	82	3	214	404	4	552	6e-66	212	549	131.65	(AE003818) CG6016 gene product [alt 2] [Drosophila melanogaster]
TRINITY_DN112601_c0_g1_i1	gi|7303618|gb|AAF58670.1|	57.32	157	63	1	212	364	3	473	2e-58	191	471	112.41	(AE003826) Fpps gene product [Drosophila melanogaster]
TRINITY_DN72500_c0_g1_i1	gi|7290638|gb|AAF46087.1|	67.69	65	21	0	61	125	199	393	6e-24	95.5	195	134.48	(AE003435) CG4052 gene product [Drosophila melanogaster]
TRINITY_DN80614_c1_g3_i2	gi|7293353|gb|AAF48732.1|	46.52	503	195	14	1016	1505	2280	955	2e-115	386	1326	74.37	(AE003505) CG8557 gene product [Drosophila melanogaster]
TRINITY_DN79152_c0_g3_i1	gi|7295800|gb|AAF51102.1|	51.06	47	22	1	559	604	349	209	2e-06	45.4	141	21.27	(AE003579) CG3238 gene product [Drosophila melanogaster]
TRINITY_DN75964_c1_g1_i3	gi|7298205|gb|AAF53439.1|	61.43	70	22	3	1224	1292	615	812	1e-11	69.3	198	14.80	(AE003646) BG:DS04929.1 gene product [Drosophila melanogaster]
TRINITY_DN77389_c1_g4_i3	gi|7297695|gb|AAF52947.1|	82.07	145	25	1	1	145	151	582	2e-50	172	432	217.09	(AE003628) SmB gene product [Drosophila melanogaster]
TRINITY_DN43246_c0_g1_i1	gi|7303067|gb|AAF58135.1|	69.09	55	15	1	229	283	60	218	8e-17	78.6	159	56.18	(AE003810) CG8179 gene product [Drosophila melanogaster]
TRINITY_DN72754_c0_g1_i3	gi|7296178|gb|AAF51471.1|	29.03	155	90	7	118	255	487	942	1e-08	55.1	456	177.43	(AE003588) CG13686 gene product [Drosophila melanogaster]
TRINITY_DN78744_c0_g2_i3	gi|7294052|gb|AAF49407.1|	46.25	80	41	2	239	316	3867	4106	3e-12	67.8	240	72.29	(AE003526) CG9710 gene product [Drosophila melanogaster]
TRINITY_DN73502_c0_g1_i1	gi|7290858|gb|AAF46300.1|	41.67	72	41	1	220	291	3481	3693	2e-10	64.7	213	27.20	(AE003442) CG1530 gene product [Drosophila melanogaster]
TRINITY_DN74891_c0_g1_i1	gi|7295118|gb|AAF50443.1|	56.00	100	39	2	64	161	174	464	1e-25	104	291	70.98	(AE003556) CG7072 gene product [Drosophila melanogaster]
TRINITY_DN72221_c0_g8_i1	gi|7290352|gb|AAF45811.1|	22.18	257	180	11	1	244	59	808	7e-11	63.5	750	181.16	(AE003425) EG:100G10.2 gene product [Drosophila melanogaster]
[truncated: 8,256 more rows]
