# Supplementary material for: Differential Expression of Immune Genes between Two Closely Related Beetle Species with Different Immunocompetence following Attack by Asecodes parviclava
Source: Genome Biol Evol. 2020 Apr 13;12(5):522–34. doi: 10.1093/gbe/evaa075 (PMC7211424; doi:10.1093/gbe/evaa075)
Supplement: evaa075_Supplementary_Data [file evaa075_supplementary_data.zip › Additional_file2_annotation_G.calmariensis.txt]

#qseqid	sseqid	pident	length	mismatch	gapopen	qstart	qend	sstart	send	evalue	bitscore	db_hit_len	pct_hit_len_aligned	hit_descr
TRINITY_DN100327_c0_g1_i4	gi|7295863|gb|AAF51163.1|	53.23	62	27	1	642	703	82	261	2e-12	66.2	180	25.57	(AE003581) CG17264 gene product [Drosophila melanogaster]
TRINITY_DN23984_c0_g1_i1	gi|7300695|gb|AAF55842.1|	59.41	101	41	0	71	171	325	23	3e-34	126	303	61.46	(AE003733) r-l gene product [Drosophila melanogaster]
TRINITY_DN97513_c0_g3_i7	gi|7289872|gb|AAF45475.1|	58.89	90	32	1	70	154	357	626	1e-32	117	270	164.63	(AE003226) CG17427 gene product [Drosophila melanogaster]
TRINITY_DN107750_c0_g3_i6	gi|7293590|gb|AAF48962.1|	43.13	415	233	2	255	666	1918	674	4e-119	381	1245	173.64	(AE003512) 6-phosphofructo-2-kinase gene product [alt 1] [Drosophila melanogaster]
TRINITY_DN100535_c2_g1_i1	gi|7293517|gb|AAF48891.1|	33.33	150	89	6	204	347	685	1119	2e-14	74.3	435	123.58	(AE003510) CG7101 gene product [Drosophila melanogaster]
TRINITY_DN98673_c0_g1_i2	gi|7291184|gb|AAF46617.1|	94.83	116	6	0	1	116	592	939	3e-74	230	348	287.60	(AE003451) CG1534 gene product [alt 1] [Drosophila melanogaster]
TRINITY_DN129446_c0_g1_i1	gi|7290335|gb|AAF45795.1|	46.28	121	61	2	200	320	353	3	6e-29	110	351	81.63	(AE003424) Bzd gene product [Drosophila melanogaster]
TRINITY_DN103355_c0_g1_i5	gi|7291496|gb|AAF46921.1|	40.21	194	110	3	1	194	1226	663	2e-37	136	564	277.83	(AE003459) CG3501 gene product [Drosophila melanogaster]
TRINITY_DN101182_c0_g2_i1	gi|7291070|gb|AAF46507.1|	31.19	452	250	19	107	523	1501	224	1e-42	161	1278	236.23	(AE003447) CG3001 gene product [Drosophila melanogaster]
TRINITY_DN91020_c0_g1_i1	gi|7304371|gb|AAF59401.1|	61.76	34	13	0	199	232	1158	1057	8e-05	45.4	102	20.65	(AE003846) CG11232 gene product [Drosophila melanogaster]
TRINITY_DN107416_c0_g2_i1	gi|7304335|gb|AAF59367.1|	28.97	214	130	7	243	443	3657	3043	4e-13	72.4	615	132.83	(AE003844) CG2316 gene product [alt 1] [Drosophila melanogaster]
TRINITY_DN104057_c0_g4_i15	gi|7294744|gb|AAF50080.1|	30.86	81	50	1	65	145	524	300	7e-06	44.7	225	153.06	(AE003545) CG14141 gene product [Drosophila melanogaster]
TRINITY_DN93387_c0_g2_i1	gi|7302153|gb|AAF57251.1|	38.38	198	98	4	224	415	1089	550	3e-37	141	540	123.01	(AE003782) CG15216 gene product [Drosophila melanogaster]
TRINITY_DN105715_c0_g1_i1	gi|7292652|gb|AAF48050.1|	29.66	145	78	6	92	229	1299	1682	4e-07	52.4	384	95.05	(AE003486) CG1749 gene product [Drosophila melanogaster]
TRINITY_DN99217_c0_g3_i3	gi|7290850|gb|AAF46292.1|	29.09	165	112	2	849	1008	1950	2444	8e-20	96.3	495	43.27	(AE003442) CG1514 gene product [Drosophila melanogaster]
TRINITY_DN100225_c0_g1_i1	gi|7291532|gb|AAF46957.1|	53.09	81	38	0	3	83	1192	1434	7e-18	79.3	243	273.03	(AE003459) CG9873 gene product [Drosophila melanogaster]
TRINITY_DN134387_c0_g1_i1	gi|7291086|gb|AAF46522.1|	67.95	78	24	1	106	182	436	203	4e-32	115	234	128.57	(AE003448) CG9683 gene product [Drosophila melanogaster]
TRINITY_DN103618_c0_g3_i1	gi|7292348|gb|AAF47755.1|	26.26	297	177	5	10	305	485	1252	1e-16	82.4	768	171.05	(AE003477) CG17723 gene product [alt 2] [Drosophila melanogaster]
TRINITY_DN57412_c0_g1_i1	gi|7295715|gb|AAF51020.1|	35.54	453	247	10	20	464	595	1842	4e-69	243	1248	154.26	(AE003576) BcDNA:GH08860 gene product [Drosophila melanogaster]
TRINITY_DN14980_c0_g1_i1	gi|7293847|gb|AAF49212.1|	71.43	126	35	1	212	336	5	382	5e-59	194	378	72.00	(AE003519) CH1-2 gene product [Drosophila melanogaster]
TRINITY_DN101085_c0_g1_i1	gi|7301039|gb|AAF56175.1|	47.62	903	372	13	1	899	2533	116	0.0	707	2418	262.83	(AE003744) Hmgcr gene product [Drosophila melanogaster]
TRINITY_DN98236_c1_g1_i1	gi|7297627|gb|AAF52880.1|	76.40	89	21	0	140	228	590	324	3e-43	152	267	116.59	(AE003627) CG4912 gene product [alt 2] [Drosophila melanogaster]
TRINITY_DN46616_c0_g1_i1	gi|7291541|gb|AAF46966.1|	40.67	150	84	4	17	165	537	974	6e-30	115	438	240.66	(AE003459) CG13547 gene product [Drosophila melanogaster]
TRINITY_DN69590_c0_g1_i1	gi|7293204|gb|AAF48587.1|	31.09	119	81	1	545	663	132	485	1e-11	65.1	354	44.42	(AE003501) CG9915 gene product [Drosophila melanogaster]
TRINITY_DN97710_c0_g2_i2	gi|10728388|gb|AAF45622.2|	49.29	140	38	8	1091	1228	182	508	1e-20	99.0	327	18.24	(AE003420) EG:49E4.1 gene product [Drosophila melanogaster]
TRINITY_DN92576_c0_g1_i1	gi|7294688|gb|AAF50025.1|	39.58	384	188	10	56	406	1334	216	5e-74	253	1119	246.48	(AE003544) CG11652 gene product [Drosophila melanogaster]
TRINITY_DN143031_c0_g1_i1	gi|7299448|gb|AAF54637.1|	67.46	126	41	0	1	126	378	1	5e-65	199	378	197.91	(AE003691) CG6764 gene product [Drosophila melanogaster]
TRINITY_DN102111_c1_g5_i3	gi|7295296|gb|AAF50617.1|	53.16	79	33	1	32	106	401	165	8e-16	72.4	237	141.07	(AE003560) CG8638 gene product [Drosophila melanogaster]
TRINITY_DN98435_c0_g1_i4	gi|7291506|gb|AAF46931.1|	33.68	95	50	2	16	97	415	699	4e-08	50.4	285	229.84	(AE003459) CG3800 gene product [Drosophila melanogaster]
TRINITY_DN85537_c0_g1_i1	gi|7297573|gb|AAF52827.1|	69.06	181	56	0	8	188	882	340	5e-89	270	543	285.79	(AE003626) CG5885 gene product [Drosophila melanogaster]
TRINITY_DN102447_c0_g1_i2	gi|7294306|gb|AAF49655.1|	28.19	298	179	6	63	341	5985	5140	2e-18	89.4	846	168.86	(AE003532) CG6876 gene product [Drosophila melanogaster]
TRINITY_DN106099_c0_g1_i3	gi|7295325|gb|AAF50645.1|	49.02	102	52	0	1	102	75	380	6e-24	102	306	121.43	(AE003561) CG8549 gene product [Drosophila melanogaster]
TRINITY_DN89221_c0_g1_i1	gi|7295698|gb|AAF51003.1|	39.80	201	121	0	102	302	606	4	2e-48	164	603	191.43	(AE003576) CG15436 gene product [Drosophila melanogaster]
TRINITY_DN8506_c0_g2_i1	gi|7290210|gb|AAF45672.1|	37.50	88	54	1	1	88	140	400	6e-14	64.7	261	261.00	(AE003422) EG:131F2.3 gene product [Drosophila melanogaster]
TRINITY_DN106747_c0_g2_i1	gi|7298454|gb|AAF53675.1|	37.23	591	327	8	360	941	2247	580	2e-116	384	1668	129.91	(AE003659) CG10231 gene product [Drosophila melanogaster]
TRINITY_DN105766_c0_g1_i1	gi|10728429|gb|AAG22401.1|	48.90	182	89	2	7	184	94	639	7e-49	173	546	236.36	(AE003424) EG:BACR25B3.4 gene product [Drosophila melanogaster]
TRINITY_DN101103_c0_g1_i2	gi|10728106|gb|AAG22326.1|	46.03	63	33	1	41	103	1171	986	2e-10	57.0	186	177.14	(AE003563) CG18779 gene product [Drosophila melanogaster]
TRINITY_DN128167_c0_g1_i1	gi|7303312|gb|AAF58372.1|	26.07	422	263	20	5	420	1226	90	6e-19	89.0	1137	268.79	(AE003818) CG5970 gene product [Drosophila melanogaster]
TRINITY_DN103559_c1_g2_i10	gi|7297592|gb|AAF52845.1|	24.19	186	104	8	474	646	543	1028	2e-06	52.8	486	29.93	(AE003627) CG5831 gene product [Drosophila melanogaster]
TRINITY_DN108173_c0_g2_i3	gi|7291760|gb|AAF47181.1|	33.18	431	255	12	707	1122	794	2032	8e-54	206	1239	110.43	(AE003463) CG3356 gene product [Drosophila melanogaster]
TRINITY_DN102700_c0_g2_i1	gi|7292013|gb|AAF47428.1|	30.15	199	124	9	775	967	1281	1850	3e-09	61.2	570	56.83	(AE003469) CG13903 gene product [Drosophila melanogaster]
TRINITY_DN109649_c0_g1_i1	gi|7290950|gb|AAF46390.1|	30.72	319	202	4	271	576	7375	8313	4e-28	123	939	88.67	(AE003444) CG11265 gene product [Drosophila melanogaster]
TRINITY_DN95134_c0_g1_i3	gi|7297061|gb|AAF52330.1|	33.33	120	79	1	2	121	991	635	7e-16	75.9	357	166.05	(AE003612) CG9131 gene product [Drosophila melanogaster]
TRINITY_DN59831_c0_g2_i1	gi|7295902|gb|AAF51201.1|	37.23	419	221	9	245	628	1258	23	2e-81	276	1236	83.80	(AE003582) CG3131 gene product [Drosophila melanogaster]
TRINITY_DN101295_c0_g3_i1	gi|7303812|gb|AAF58859.1|	31.47	286	178	7	71	345	299	1135	2e-29	117	837	237.78	(AE003831) CG12129 gene product [Drosophila melanogaster]
TRINITY_DN106232_c1_g1_i2	gi|7301932|gb|AAF57039.1|	25.97	154	111	3	100	251	2159	2617	3e-10	62.0	459	126.10	(AE003773) BcDNA:GH11688 gene product [Drosophila melanogaster]
TRINITY_DN10334_c0_g1_i1	gi|7297798|gb|AAF53048.1|	75.66	152	37	0	1	152	584	129	2e-80	242	456	219.23	(AE003630) RpL9 gene product [alt 2] [Drosophila melanogaster]
TRINITY_DN104737_c0_g1_i2	gi|7301092|gb|AAF56226.1|	51.11	45	21	1	65	109	196	327	4e-06	47.4	132	56.90	(AE003746) CG5986 gene product [Drosophila melanogaster]
TRINITY_DN106607_c0_g1_i4	gi|7290203|gb|AAF45665.1|	36.08	97	54	1	302	398	1743	2009	3e-13	73.2	267	42.25	(AE003422) Adar gene product [Drosophila melanogaster]
TRINITY_DN99750_c0_g1_i3	gi|7294841|gb|AAF50173.1|	23.33	433	244	16	517	906	392	1555	7e-09	60.1	1164	127.07	(AE003549) CG6640 gene product [Drosophila melanogaster]
TRINITY_DN71274_c0_g1_i1	gi|7295485|gb|AAF50799.1|	35.45	220	112	8	2	220	156	728	9e-29	110	573	255.80	(AE003567) CG10673 gene product [Drosophila melanogaster]
TRINITY_DN101688_c0_g1_i2	gi|7303036|gb|AAF58105.1|	50.21	237	93	4	132	368	1640	1005	6e-55	194	636	159.00	(AE003809) CG12969 gene product [Drosophila melanogaster]
TRINITY_DN126582_c0_g1_i1	gi|10727263|gb|AAG22235.1|	70.59	102	29	1	630	730	1	306	3e-46	161	306	41.24	(AE003477) CG11486 gene product [alt 2] [Drosophila melanogaster]
TRINITY_DN102334_c0_g1_i1	gi|7295821|gb|AAF51122.1|	37.60	258	156	3	77	330	125	895	3e-44	172	771	105.76	(AE003580) CG3327 gene product [Drosophila melanogaster]
TRINITY_DN32571_c0_g1_i1	gi|7295910|gb|AAF51209.1|	49.50	101	51	0	100	200	313	11	7e-30	111	303	99.02	(AE003582) colt gene product [Drosophila melanogaster]
TRINITY_DN108088_c0_g1_i5	gi|7303942|gb|AAF58986.1|	31.48	216	141	3	290	498	5400	4753	4e-25	112	648	98.18	(AE003834) CG8070 gene product [Drosophila melanogaster]
TRINITY_DN106046_c2_g7_i1	gi|7302494|gb|AAF57578.1|	49.18	61	28	2	359	418	564	388	4e-09	57.8	177	41.55	(AE003796) CG9834 gene product [Drosophila melanogaster]
TRINITY_DN84385_c0_g2_i2	gi|7301026|gb|AAF56162.1|	30.32	155	85	7	1096	1245	316	726	7e-11	66.6	411	29.40	(AE003744) BcDNA:LD22087 gene product [Drosophila melanogaster]
TRINITY_DN104083_c1_g1_i1	gi|7294854|gb|AAF50185.1|	84.69	98	15	0	45	142	296	3	3e-52	172	294	110.53	(AE003550) CG6707 gene product [alt 2] [Drosophila melanogaster]
TRINITY_DN107577_c0_g3_i1	gi|7292518|gb|AAF47921.1|	71.05	38	11	0	268	305	156	43	4e-09	58.2	114	29.84	(AE003481) CG7468 gene product [Drosophila melanogaster]
TRINITY_DN99177_c0_g1_i1	gi|10726910|gb|AAF51580.2|	26.32	399	274	8	70	462	208	1362	1e-43	163	1155	216.70	(AE003591) BcDNA:GM13640 gene product [Drosophila melanogaster]
TRINITY_DN107831_c0_g3_i3	gi|7291044|gb|AAF46482.1|	46.51	43	22	1	63	105	1315	1440	7e-06	48.1	126	32.64	(AE003446) CG17440 gene product [Drosophila melanogaster]
TRINITY_DN103903_c4_g1_i2	gi|7290168|gb|AAF45631.1|	23.89	113	85	1	62	173	358	20	3e-05	42.0	339	182.26	(AE003421) CG14778 gene product [Drosophila melanogaster]
TRINITY_DN85309_c0_g1_i1	gi|7301076|gb|AAF56211.1|	47.04	506	260	5	1210	1714	1525	29	2e-164	514	1497	87.34	(AE003745) Aats-glupro gene product [Drosophila melanogaster]
TRINITY_DN101104_c0_g2_i1	gi|7302608|gb|AAF57689.1|	25.57	176	103	6	75	236	155	640	7e-10	63.5	486	45.13	(AE003799) CG12263 gene product [Drosophila melanogaster]
TRINITY_DN47844_c0_g1_i1	gi|7297830|gb|AAF53079.1|	67.69	65	21	0	362	426	4	198	2e-28	108	195	45.35	(AE003631) Gyc32E gene product [Drosophila melanogaster]
TRINITY_DN105365_c0_g1_i1	gi|7290983|gb|AAF46422.1|	31.18	93	62	1	4	96	1120	848	3e-11	60.5	273	262.50	(AE003445) e(r) gene product [alt 2] [Drosophila melanogaster]
TRINITY_DN91788_c0_g1_i1	gi|7302773|gb|AAF57848.1|	28.65	192	97	3	2	164	1145	603	6e-26	103	543	284.29	(AE003803) CG11419 gene product [Drosophila melanogaster]
TRINITY_DN106872_c1_g3_i2	gi|7293696|gb|AAF49066.1|	29.28	181	92	7	1599	1767	3183	2713	1e-10	67.4	471	25.50	(AE003514) gig gene product [Drosophila melanogaster]
TRINITY_DN105349_c0_g1_i1	gi|7295310|gb|AAF50631.1|	52.82	479	221	4	1	475	1546	113	4e-172	502	1434	301.26	(AE003560) sgl gene product [Drosophila melanogaster]
TRINITY_DN95066_c0_g1_i4	gi|7293328|gb|AAF48708.1|	32.96	270	165	9	82	348	860	90	2e-26	108	771	210.08	(AE003504) CG18258 gene product [Drosophila melanogaster]
TRINITY_DN109460_c2_g1_i1	gi|7292030|gb|AAF47444.1|	40.38	52	31	0	457	508	2094	2249	2e-05	47.8	156	28.11	(AE003470) CG9122 gene product [Drosophila melanogaster]
TRINITY_DN108154_c0_g2_i4	gi|7292841|gb|AAF48234.1|	40.15	132	76	1	395	523	60	455	8e-16	81.6	396	70.46	(AE003491) CG4332 gene product [Drosophila melanogaster]
TRINITY_DN101239_c0_g2_i1	gi|7290561|gb|AAF46012.1|	45.62	217	105	5	26	236	1530	901	2e-60	205	630	222.61	(AE003433) CG15786 gene product [Drosophila melanogaster]
TRINITY_DN117087_c0_g1_i1	gi|7297844|gb|AAF53093.1|	38.29	363	177	8	1	360	1201	245	5e-62	216	957	154.35	(AE003631) mre11 gene product [Drosophila melanogaster]
TRINITY_DN101804_c2_g4_i2	gi|7292117|gb|AAF47529.1|	66.22	74	25	0	31	104	550	329	6e-25	99.0	222	121.31	(AE003472) n-syb gene product [alt 1] [Drosophila melanogaster]
TRINITY_DN59997_c0_g1_i1	gi|7298155|gb|AAF53392.1|	59.24	314	126	2	477	790	1018	83	1e-120	372	936	109.60	(AE003643) spel1 gene product [Drosophila melanogaster]
TRINITY_DN95339_c0_g1_i1	gi|7290503|gb|AAF45956.1|	37.67	146	76	2	65	195	19	456	2e-24	100	438	187.98	(AE003431) CG3527 gene product [Drosophila melanogaster]
TRINITY_DN102543_c1_g8_i2	gi|7295116|gb|AAF50442.1|	79.37	63	13	0	81	143	191	3	2e-28	105	189	116.67	(AE003555) CG7076 gene product [Drosophila melanogaster]
TRINITY_DN106850_c0_g2_i1	gi|10728624|gb|AAF52447.2|	30.09	535	332	12	17	547	2022	532	4e-64	236	1491	71.14	(AE003615) CG10805 gene product [Drosophila melanogaster]
TRINITY_DN135322_c0_g1_i1	gi|7299786|gb|AAF54965.1|	48.60	107	50	3	477	580	83	397	3e-23	98.2	315	45.65	(AE003701) rin gene product [alt 1] [Drosophila melanogaster]
TRINITY_DN102689_c0_g1_i2	gi|10727301|gb|AAF47877.2|	43.13	211	112	3	45	250	857	1480	5e-56	200	624	173.82	(AE003480) CG11583 gene product [Drosophila melanogaster]
TRINITY_DN44385_c0_g1_i1	gi|7291747|gb|AAF47168.1|	28.93	197	119	9	665	854	581	33	8e-09	57.0	549	63.25	(AE003463) CG13569 gene product [Drosophila melanogaster]
TRINITY_DN122695_c0_g1_i1	gi|7296194|gb|AAF51486.1|	75.23	109	27	0	251	359	2	328	2e-53	176	327	84.06	(AE003589) CG11840 gene product [Drosophila melanogaster]
TRINITY_DN104975_c2_g4_i6	gi|7292725|gb|AAF48122.1|	29.50	278	154	7	255	523	860	1594	2e-36	142	735	139.20	(AE003487) gd gene product [Drosophila melanogaster]
TRINITY_DN108779_c0_g7_i1	gi|7303212|gb|AAF58275.1|	47.70	174	82	3	76	242	518	3	2e-37	142	516	56.95	(AE003815) CG8479 gene product [Drosophila melanogaster]
TRINITY_DN98998_c0_g3_i1	gi|7291620|gb|AAF47043.1|	54.79	73	25	2	308	376	684	478	4e-16	78.2	207	54.91	(AE003461) CG5472 gene product [Drosophila melanogaster]
TRINITY_DN12147_c0_g1_i1	gi|7293615|gb|AAF48987.1|	81.71	164	30	0	10	173	2	493	2e-98	286	492	281.14	(AE003512) CG14222 gene product [Drosophila melanogaster]
TRINITY_DN138005_c0_g1_i1	gi|7299214|gb|AAF54411.1|	72.53	91	24	1	409	498	5	277	2e-31	118	273	54.82	(AE003683) CG8286 gene product [Drosophila melanogaster]
TRINITY_DN60538_c0_g1_i1	gi|7302418|gb|AAF57505.1|	44.44	99	49	2	263	359	1	285	5e-20	87.0	285	55.77	(AE003793) CG11044 gene product [Drosophila melanogaster]
TRINITY_DN108430_c4_g3_i2	gi|7295873|gb|AAF51173.1|	37.50	72	44	1	245	315	565	780	3e-06	49.7	216	40.37	(AE003581) CG9641 gene product [Drosophila melanogaster]
TRINITY_DN89980_c0_g1_i1	gi|7293647|gb|AAF49018.1|	30.37	214	123	11	399	593	781	161	2e-14	77.0	621	100.49	(AE003513) CG12703 gene product [Drosophila melanogaster]
TRINITY_DN83751_c0_g1_i1	gi|7294510|gb|AAF49852.1|	41.64	341	198	1	3	343	1142	123	1e-97	300	1020	295.65	(AE003539) CG11255 gene product [alt 2] [Drosophila melanogaster]
TRINITY_DN99490_c1_g5_i2	gi|7297768|gb|AAF53018.1|	28.74	87	62	0	267	353	1165	905	2e-06	49.3	261	72.91	(AE003630) CG17140 gene product [Drosophila melanogaster]
TRINITY_DN97160_c0_g1_i1	gi|7292651|gb|AAF48049.1|	38.14	236	144	2	338	573	806	1507	2e-52	189	702	122.30	(AE003486) Cyp4g15 gene product [Drosophila melanogaster]
TRINITY_DN108020_c0_g1_i8	gi|7291080|gb|AAF46516.1|	67.03	1110	246	14	1555	2649	4900	1886	0.0	1334	3015	92.06	(AE003448) nej gene product [Drosophila melanogaster]
TRINITY_DN106318_c0_g1_i1	gi|7301255|gb|AAF56385.1|	32.52	123	76	4	128	245	167	529	3e-12	66.2	363	145.78	(AE003750) CG11790 gene product [Drosophila melanogaster]
TRINITY_DN51278_c0_g1_i1	gi|7295937|gb|AAF51236.1|	92.19	128	10	0	196	323	1	384	9e-79	248	384	70.85	(AE003582) CG3210 gene product [alt 2] [Drosophila melanogaster]
TRINITY_DN101430_c0_g2_i2	gi|7301451|gb|AAF56576.1|	23.84	323	186	13	2	296	988	1860	7e-07	50.8	873	271.12	(AE003755) CG6073 gene product [Drosophila melanogaster]
TRINITY_DN25654_c0_g1_i1	gi|7301416|gb|AAF56542.1|	90.09	111	10	1	1576	1685	335	3	5e-66	223	333	12.05	(AE003754) Nf1 gene product [alt 2] [Drosophila melanogaster]
TRINITY_DN103092_c3_g7_i2	gi|7295350|gb|AAF50668.1|	53.85	65	26	1	187	247	388	582	2e-17	84.0	195	26.68	(AE003563) CG10173 gene product [Drosophila melanogaster]
TRINITY_DN95311_c0_g1_i1	gi|7296748|gb|AAF52027.1|	70.18	114	33	1	45	157	410	69	3e-53	170	342	217.83	(AE003602) CG2099 gene product [Drosophila melanogaster]
TRINITY_DN98745_c0_g1_i1	gi|7297428|gb|AAF52687.1|	25.22	230	165	4	297	524	1048	374	4e-23	103	675	99.12	(AE003621) CG13096 gene product [Drosophila melanogaster]
TRINITY_DN94696_c0_g1_i1	gi|7294824|gb|AAF50157.1|	36.22	381	230	8	15	394	1406	300	2e-60	217	1107	107.68	(AE003548) Dhh1 gene product [Drosophila melanogaster]
TRINITY_DN98981_c0_g1_i1	gi|7295869|gb|AAF51169.1|	37.50	272	150	8	50	310	1527	739	2e-38	147	789	233.43	(AE003581) Bem46 gene product [Drosophila melanogaster]
TRINITY_DN106796_c0_g3_i3	gi|7296953|gb|AAF52225.1|	29.90	398	245	10	122	501	4	1149	4e-52	184	1146	228.74	(AE003609) Cyp28d2 gene product [Drosophila melanogaster]
TRINITY_DN101258_c0_g1_i1	gi|7290165|gb|AAF45628.1|	30.52	426	235	16	125	504	227	1459	3e-45	173	1233	203.47	(AE003421) EG:BACN32G11.5 gene product [Drosophila melanogaster]
TRINITY_DN105892_c1_g2_i1	gi|7294754|gb|AAF50089.1|	71.88	160	45	0	1	160	518	39	2e-64	215	480	76.43	(AE003546) CG7628 gene product [Drosophila melanogaster]
TRINITY_DN106356_c1_g1_i1	gi|7303707|gb|AAF58757.1|	29.92	127	83	3	130	250	892	1272	2e-08	55.8	381	128.72	(AE003828) CG7621 gene product [Drosophila melanogaster]
TRINITY_DN91800_c0_g1_i2	gi|7291220|gb|AAF46652.1|	31.18	279	163	11	717	975	1173	364	5e-23	105	810	62.26	(AE003452) CG10543 gene product [Drosophila melanogaster]
TRINITY_DN134899_c0_g1_i1	gi|7294815|gb|AAF50149.1|	40.34	119	69	1	626	742	407	51	1e-20	91.3	357	46.97	(AE003547) E(z) gene product [Drosophila melanogaster]
TRINITY_DN104652_c1_g1_i2	gi|7293631|gb|AAF49003.1|	48.77	408	178	7	26	412	4291	3098	3e-94	316	1194	218.28	(AE003512) CG14224 gene product [Drosophila melanogaster]
TRINITY_DN102495_c0_g1_i1	gi|7292045|gb|AAF47458.1|	40.33	486	219	12	11	430	659	2101	1e-93	331	1443	137.69	(AE003471) Klp61F gene product [Drosophila melanogaster]
TRINITY_DN55772_c0_g1_i1	gi|7292146|gb|AAF47558.1|	35.96	89	57	0	401	489	384	118	2e-12	65.9	267	46.19	(AE003472) CG7995 gene product [alt 1] [Drosophila melanogaster]
TRINITY_DN105736_c0_g1_i3	gi|7293589|gb|AAF48961.1|	51.47	68	33	0	4	71	2562	2359	5e-17	76.3	204	275.68	(AE003512) CG14199 gene product [Drosophila melanogaster]
TRINITY_DN99429_c0_g1_i2	gi|7291963|gb|AAF47379.1|	26.16	432	256	17	84	480	1753	542	4e-23	103	1212	236.26	(AE003468) mth gene product [Drosophila melanogaster]
TRINITY_DN62702_c0_g2_i1	gi|7303228|gb|AAF58291.1|	36.08	424	247	11	48	464	41	1261	4e-78	258	1221	218.82	(AE003815) CG8257 gene product [Drosophila melanogaster]
TRINITY_DN109339_c2_g6_i1	gi|7303200|gb|AAF58263.1|	35.56	90	50	4	25	112	2003	1752	2e-06	50.8	252	45.08	(AE003815) CG8589 gene product [Drosophila melanogaster]
TRINITY_DN93561_c0_g1_i1	gi|7293114|gb|AAF48498.1|	28.57	91	58	2	41	131	1930	1679	4e-08	51.2	252	192.37	(AE003500) CG8198 gene product [Drosophila melanogaster]
TRINITY_DN52382_c0_g1_i1	gi|7300441|gb|AAF55598.1|	68.04	97	21	2	255	345	201	479	3e-32	125	279	80.87	(AE003723) CG18208 gene product [Drosophila melanogaster]
TRINITY_DN97955_c1_g1_i1	gi|7291886|gb|AAF47305.1|	86.01	193	27	0	1	193	140	718	1e-79	244	579	285.22	(AE003465) RpL19 gene product [Drosophila melanogaster]
TRINITY_DN6012_c0_g2_i1	gi|7300398|gb|AAF55556.1|	58.41	113	46	1	73	185	336	1	2e-41	141	336	129.73	(AE003722) CG7683 gene product [alt 1] [Drosophila melanogaster]
TRINITY_DN103159_c2_g6_i2	gi|7292079|gb|AAF47492.1|	22.96	257	146	11	183	411	1494	796	1e-06	51.2	699	157.08	(AE003471) CG9169 gene product [Drosophila melanogaster]
TRINITY_DN134058_c0_g1_i1	gi|7295258|gb|AAF50580.1|	34.62	104	38	2	59	162	1	222	8e-11	58.2	222	137.04	(AE003559) CG8600 gene product [Drosophila melanogaster]
TRINITY_DN93189_c0_g1_i1	gi|7302609|gb|AAF57690.1|	32.87	143	79	6	1	142	76	456	5e-10	58.5	381	107.32	(AE003799) CG5174 gene product [Drosophila melanogaster]
TRINITY_DN122714_c0_g1_i1	gi|7300127|gb|AAF55295.1|	60.38	53	19	1	357	409	1	153	3e-11	63.5	153	30.91	(AE003712) CG6898 gene product [Drosophila melanogaster]
TRINITY_DN86360_c0_g1_i1	gi|7301614|gb|AAF56733.1|	48.78	123	62	1	8	129	505	137	1e-27	104	369	244.37	(AE003761) Mlc1 gene product [Drosophila melanogaster]
TRINITY_DN74714_c0_g1_i1	gi|7302088|gb|AAF57189.1|	32.75	284	181	3	7	288	49	876	2e-41	150	828	274.17	(AE003779) CG2245 gene product [Drosophila melanogaster]
TRINITY_DN95597_c0_g1_i1	gi|7301957|gb|AAF57063.1|	45.31	64	34	1	17	79	1319	1128	2e-10	58.9	192	98.46	(AE003774) jdp gene product [Drosophila melanogaster]
TRINITY_DN108211_c0_g1_i2	gi|7290768|gb|AAF46213.1|	35.06	77	31	1	119	176	2351	2581	8e-09	57.8	231	60.00	(AE003439) CG4558 gene product [Drosophila melanogaster]
TRINITY_DN25704_c0_g1_i1	gi|7298528|gb|AAF53747.1|	87.27	110	14	0	1	110	330	1	8e-67	204	330	180.33	(AE003661) CG10470 gene product [Drosophila melanogaster]
TRINITY_DN99650_c0_g1_i1	gi|7296252|gb|AAF51543.1|	33.81	349	213	7	24	371	3040	2045	5e-52	196	996	127.04	(AE003590) CG18501 gene product [Drosophila melanogaster]
TRINITY_DN102989_c0_g4_i2	gi|7295730|gb|AAF51034.1|	81.54	130	22	1	1	128	2301	2690	5e-65	215	390	304.69	(AE003577) RpL40 gene product [Drosophila melanogaster]
TRINITY_DN90784_c0_g1_i1	gi|7290649|gb|AAF46098.1|	74.20	376	97	0	1	376	54	1181	0.0	616	1128	300.00	(AE003435) Act5C gene product [Drosophila melanogaster]
TRINITY_DN109194_c0_g1_i3	gi|7296061|gb|AAF51357.1|	86.36	44	4	1	936	979	276	151	2e-17	83.2	126	9.57	(AE003585) CG14351 gene product [Drosophila melanogaster]
TRINITY_DN106438_c0_g1_i1	gi|7297897|gb|AAF53143.1|	55.85	410	168	5	63	460	397	1623	2e-143	436	1227	265.58	(AE003634) CG12264 gene product [Drosophila melanogaster]
TRINITY_DN96523_c0_g1_i2	gi|7293076|gb|AAF48461.1|	39.39	165	88	3	9	173	574	1032	3e-22	93.2	459	240.31	(AE003499) CG6308 gene product [Drosophila melanogaster]
TRINITY_DN94776_c0_g2_i1	gi|7297239|gb|AAF52503.1|	43.78	217	81	3	157	373	1811	1284	6e-44	162	528	141.18	(AE003617) CG4971 gene product [Drosophila melanogaster]
TRINITY_DN82677_c0_g1_i1	gi|10726395|gb|AAG22135.1|	48.33	60	31	0	63	122	1590	1411	5e-11	65.1	180	36.59	(AE003680) CG8223 gene product [Drosophila melanogaster]
TRINITY_DN72614_c0_g1_i1	gi|7289852|gb|AAF45459.1|	36.25	80	48	1	26	102	590	351	2e-09	55.8	240	138.73	(AE003217) CG12578 gene product [Drosophila melanogaster]
TRINITY_DN129691_c0_g1_i1	gi|7292047|gb|AAF47460.1|	58.11	222	89	2	241	462	3	656	1e-85	270	654	110.47	(AE003471) CG9128 gene product [Drosophila melanogaster]
TRINITY_DN108867_c1_g8_i3	gi|7291614|gb|AAF47037.1|	32.99	97	65	0	247	343	1514	1224	4e-09	60.8	291	33.33	(AE003461) dri gene product [Drosophila melanogaster]
TRINITY_DN101116_c7_g1_i2	gi|7295734|gb|AAF51038.1|	28.93	121	73	4	245	354	706	350	6e-07	50.1	357	99.44	(AE003577) CG2958 gene product [Drosophila melanogaster]
TRINITY_DN55549_c0_g2_i1	gi|7290447|gb|AAF45902.1|	92.28	246	19	0	105	350	766	29	1e-169	477	738	210.86	(AE003429) CG2934 gene product [Drosophila melanogaster]
TRINITY_DN106183_c4_g2_i1	gi|7295191|gb|AAF50515.1|	40.43	47	28	0	211	257	606	466	4e-05	46.2	141	23.78	(AE003557) CG7388 gene product [Drosophila melanogaster]
TRINITY_DN128647_c0_g1_i1	gi|7294185|gb|AAF49538.1|	27.86	140	69	5	62	198	339	7	1e-06	49.3	333	52.86	(AE003528) CG5222 gene product [Drosophila melanogaster]
TRINITY_DN96586_c0_g2_i3	gi|7290496|gb|AAF45949.1|	37.21	129	77	2	469	593	725	339	3e-20	93.2	387	65.04	(AE003431) CG3556 gene product [Drosophila melanogaster]
TRINITY_DN140941_c0_g1_i1	gi|10728547|gb|AAF46503.2|	90.20	51	5	0	1	51	43	195	3e-26	96.3	153	235.38	(AE003447) CG2998 gene product [Drosophila melanogaster]
TRINITY_DN107621_c0_g3_i1	gi|7292905|gb|AAF48296.1|	29.42	639	370	14	727	1348	1825	101	2e-49	188	1725	126.19	(AE003493) CG2691 gene product [Drosophila melanogaster]
TRINITY_DN99536_c1_g5_i4	gi|7303018|gb|AAF58088.1|	23.79	454	301	11	7	448	444	1706	1e-37	145	1263	279.42	(AE003808) CG8366 gene product [Drosophila melanogaster]
TRINITY_DN97845_c2_g5_i2	gi|7290063|gb|AAF45529.1|	32.81	192	115	7	189	374	1043	492	6e-14	74.3	552	118.20	(AE003418) EG:115C2.6 gene product [alt 1] [Drosophila melanogaster]
TRINITY_DN96049_c0_g1_i4	gi|10726762|gb|AAF56372.2|	73.33	75	20	0	199	273	815	1039	5e-31	127	225	21.53	(AE003750) MAP-kinase-phosphatase gene product [Drosophila melanogaster]
TRINITY_DN102442_c0_g1_i1	gi|7291574|gb|AAF46998.1|	31.43	350	186	8	188	487	3774	2737	1e-42	166	1038	153.55	(AE003460) BcDNA:GH04637 gene product [alt 2] [Drosophila melanogaster]
TRINITY_DN51619_c0_g1_i1	gi|7300055|gb|AAF55225.1|	41.09	129	54	6	1294	1410	543	187	1e-09	60.1	357	22.74	(AE003710) CG4699 gene product [alt 1] [Drosophila melanogaster]
TRINITY_DN134548_c0_g1_i1	gi|7300484|gb|AAF55639.1|	64.38	160	57	0	180	339	481	2	1e-72	230	480	104.58	(AE003725) CG11779 gene product [alt 2] [Drosophila melanogaster]
TRINITY_DN80548_c0_g1_i1	gi|7297442|gb|AAF52700.1|	53.47	144	67	0	7	150	511	80	8e-54	171	432	286.09	(AE003622) CG9296 gene product [Drosophila melanogaster]
TRINITY_DN40080_c0_g1_i1	gi|7298696|gb|AAF53909.1|	29.59	98	68	1	194	291	20	310	1e-07	52.8	291	23.68	(AE003667) CG17466 gene product [Drosophila melanogaster]
TRINITY_DN103890_c0_g2_i7	gi|7301276|gb|AAF56406.1|	30.90	411	243	7	281	650	871	2103	1e-49	192	1233	126.85	(AE003750) CG11847 gene product [Drosophila melanogaster]
TRINITY_DN98041_c0_g1_i1	gi|7303275|gb|AAF58336.1|	54.67	75	32	1	82	154	199	423	2e-19	84.0	225	126.40	(AE003817) CG6305 gene product [Drosophila melanogaster]
TRINITY_DN123544_c0_g1_i1	gi|7293649|gb|AAF49020.1|	51.39	144	67	3	1294	1437	104	526	3e-39	150	423	26.50	(AE003513) CG12701 gene product [Drosophila melanogaster]
TRINITY_DN100841_c0_g1_i25	gi|7290333|gb|AAF45793.1|	45.71	326	136	6	139	460	873	7	3e-74	250	867	71.53	(AE003424) Klp3A gene product [Drosophila melanogaster]
TRINITY_DN102126_c1_g1_i3	gi|7304150|gb|AAF59187.1|	49.85	329	157	3	61	386	266	1237	2e-115	353	972	214.10	(AE003839) CG1882 gene product [Drosophila melanogaster]
TRINITY_DN94576_c0_g1_i4	gi|7290154|gb|AAF45618.1|	44.74	76	41	1	7	81	911	684	1e-10	63.5	228	33.88	(AE003420) CG14771 gene product [Drosophila melanogaster]
TRINITY_DN9360_c0_g1_i1	gi|7298915|gb|AAF54120.1|	30.61	147	102	0	222	368	515	955	3e-27	110	441	113.66	(AE003675) CG10267 gene product [Drosophila melanogaster]
TRINITY_DN118820_c0_g1_i1	gi|7292478|gb|AAF47882.1|	45.05	91	48	1	8	96	273	1	8e-19	78.2	273	241.59	(AE003480) CG15012 gene product [Drosophila melanogaster]
TRINITY_DN106085_c0_g1_i4	gi|7291655|gb|AAF47077.1|	24.58	118	87	2	198	313	2076	1723	2e-05	48.1	354	48.83	(AE003462) CG10330 gene product [Drosophila melanogaster]
TRINITY_DN101820_c0_g1_i1	gi|10727314|gb|AAG22250.1|	32.07	237	152	3	145	372	1535	825	6e-32	129	711	184.68	(AE003482) CG18808 gene product [Drosophila melanogaster]
TRINITY_DN130336_c0_g1_i1	gi|7295253|gb|AAF50575.1|	36.62	71	43	2	19	88	463	254	9e-08	49.3	210	131.25	(AE003559) Srp19 gene product [Drosophila melanogaster]
TRINITY_DN98286_c0_g1_i2	gi|7295399|gb|AAF50716.1|	38.01	171	99	5	104	270	4	507	1e-28	110	504	186.67	(AE003564) yip7 gene product [Drosophila melanogaster]
TRINITY_DN106897_c0_g2_i2	gi|7291429|gb|AAF46856.1|	36.09	557	293	20	31	560	4210	2648	2e-90	305	1563	276.15	(AE003457) CG6018 gene product [Drosophila melanogaster]
TRINITY_DN102882_c3_g2_i1	gi|7290551|gb|AAF46002.1|	33.91	115	66	1	874	988	44	358	1e-17	83.6	315	30.64	(AE003433) ovo gene product [alt 1] [Drosophila melanogaster]
TRINITY_DN101395_c0_g1_i3	gi|7292311|gb|AAF47718.1|	21.50	321	219	8	266	560	281	1222	2e-11	66.6	942	138.53	(AE003477) CG11537 gene product [alt 2] [Drosophila melanogaster]
TRINITY_DN90026_c0_g1_i1	gi|7292857|gb|AAF48249.1|	28.00	175	106	3	32	206	198	662	1e-12	69.3	465	116.83	(AE003492) CG1622 gene product [Drosophila melanogaster]
TRINITY_DN134984_c0_g1_i1	gi|7296346|gb|AAF51635.1|	87.58	161	20	0	545	705	483	1	1e-97	306	483	50.74	(AE003592) Pitslre gene product [Drosophila melanogaster]
TRINITY_DN113812_c0_g1_i1	gi|7293059|gb|AAF48445.1|	28.18	110	65	2	59	162	465	160	4e-05	44.3	306	69.07	(AE003498) CG12608 gene product [Drosophila melanogaster]
TRINITY_DN71090_c0_g1_i1	gi|7298976|gb|AAF54179.1|	26.78	239	130	10	251	460	1144	476	2e-06	51.6	669	92.79	(AE003677) CG2702 gene product [Drosophila melanogaster]
TRINITY_DN97385_c0_g1_i1	gi|7290407|gb|AAF45864.1|	34.67	225	139	5	206	427	1141	482	7e-36	140	660	137.79	(AE003427) CG10793 gene product [Drosophila melanogaster]
TRINITY_DN108091_c0_g4_i2	gi|7289612|gb|AAF45432.1|	37.41	826	419	16	26	837	2292	67	0.0	548	2226	240.91	(AE003122) BcDNA:GH04962 gene product [alt 1] [Drosophila melanogaster]
TRINITY_DN107356_c0_g2_i1	gi|7293581|gb|AAF48953.1|	26.42	212	139	6	137	340	2119	1511	3e-14	77.4	609	68.27	(AE003512) CG12199 gene product [Drosophila melanogaster]
TRINITY_DN106373_c0_g12_i1	gi|7302237|gb|AAF57331.1|	60.00	150	39	1	299	427	1409	960	1e-52	191	450	60.32	(AE003786) CG10408 gene product [Drosophila melanogaster]
TRINITY_DN55962_c0_g1_i1	gi|10726710|gb|AAF56087.2|	28.50	200	126	6	107	299	585	1154	2e-15	78.2	570	148.05	(AE003741) p53 gene product [Drosophila melanogaster]
TRINITY_DN100970_c2_g3_i1	gi|7296532|gb|AAF51816.1|	70.21	47	13	1	35	80	1304	1164	4e-14	71.2	141	56.63	(AE003597) Csp gene product [alt 1] [Drosophila melanogaster]
TRINITY_DN94241_c0_g3_i1	gi|7296873|gb|AAF52148.1|	75.21	121	30	0	294	414	959	1321	5e-58	204	363	61.95	(AE003606) CG9778 gene product [Drosophila melanogaster]
TRINITY_DN92245_c0_g1_i1	gi|7291917|gb|AAF47334.1|	25.91	193	137	2	174	366	163	723	2e-08	55.8	561	73.43	(AE003467) CG7051 gene product [Drosophila melanogaster]
TRINITY_DN49278_c0_g1_i1	gi|7294883|gb|AAF50213.1|	57.14	126	51	1	122	244	394	17	1e-41	143	378	131.71	(AE003551) CG18177 gene product [Drosophila melanogaster]
TRINITY_DN100270_c0_g2_i1	gi|10728807|gb|AAF53485.2|	24.32	222	152	7	18	230	263	907	7e-15	73.9	645	247.13	(AE003648) Ku80 gene product [Drosophila melanogaster]
TRINITY_DN112993_c0_g1_i1	gi|7291493|gb|AAF46919.1|	44.07	118	34	4	1	93	337	5	8e-17	78.6	333	64.66	(AE003458) CG3682 gene product [Drosophila melanogaster]
TRINITY_DN98139_c0_g3_i2	gi|7290697|gb|AAF46144.1|	32.48	588	375	10	2	572	2648	900	7e-90	312	1749	199.89	(AE003437) Top3beta gene product [Drosophila melanogaster]
TRINITY_DN103656_c0_g3_i1	gi|7302824|gb|AAF57898.1|	27.97	143	98	2	59	198	425	3	3e-06	49.3	423	101.93	(AE003804) CG15612 gene product [Drosophila melanogaster]
TRINITY_DN38008_c0_g2_i1	gi|7304154|gb|AAF59191.1|	40.53	227	104	7	87	298	26	658	8e-41	154	633	33.87	(AE003839) CG1925 gene product [Drosophila melanogaster]
TRINITY_DN97645_c0_g3_i1	gi|7293316|gb|AAF48696.1|	61.80	178	62	3	1	173	142	672	6e-75	229	531	305.17	(AE003504) CG8936 gene product [Drosophila melanogaster]
TRINITY_DN9524_c0_g1_i1	gi|7299113|gb|AAF54312.1|	29.19	161	82	8	4	154	43	459	8e-05	43.9	417	134.08	(AE003681) CG11968 gene product [Drosophila melanogaster]
TRINITY_DN123343_c0_g1_i1	gi|7302757|gb|AAF57835.1|	34.65	127	66	6	98	211	1	369	3e-06	45.8	369	148.19	(AE003802) CG14480 gene product [Drosophila melanogaster]
TRINITY_DN100436_c0_g5_i1	gi|7301199|gb|AAF56330.1|	25.91	579	394	9	1383	1946	1834	158	7e-44	172	1677	85.82	(AE003749) asp gene product [Drosophila melanogaster]
TRINITY_DN97652_c1_g1_i1	gi|7298364|gb|AAF53591.1|	45.16	62	34	0	3	64	237	422	2e-16	77.4	186	74.10	(AE003653) CG4855 gene product [Drosophila melanogaster]
TRINITY_DN127925_c0_g1_i1	gi|7302908|gb|AAF57980.1|	51.58	221	100	1	96	309	666	4	9e-79	243	663	209.15	(AE003806) Cdk4/6 gene product [alt 1] [Drosophila melanogaster]
TRINITY_DN141027_c0_g1_i1	gi|7297745|gb|AAF52996.1|	63.81	105	35	3	251	354	310	2	2e-32	120	309	76.30	(AE003629) CG6415 gene product [Drosophila melanogaster]
TRINITY_DN109439_c0_g1_i2	gi|7301148|gb|AAF56281.1|	39.74	458	246	7	460	894	7309	5957	3e-92	326	1353	137.78	(AE003747) CG6413 gene product [Drosophila melanogaster]
TRINITY_DN104878_c0_g1_i1	gi|7292515|gb|AAF47918.1|	26.24	202	115	8	165	338	4907	4320	4e-07	53.1	588	135.48	(AE003481) CG11357 gene product [Drosophila melanogaster]
TRINITY_DN101217_c2_g1_i3	gi|7300238|gb|AAF55402.1|	29.27	205	102	5	1	199	1550	1047	1e-14	79.7	504	23.86	(AE003716) CG4090 gene product [Drosophila melanogaster]
TRINITY_DN97598_c1_g3_i1	gi|10726598|gb|AAF55522.2|	80.67	119	22	1	528	645	436	80	3e-56	194	357	55.35	(AE003721) CG7150 gene product [Drosophila melanogaster]
TRINITY_DN62546_c0_g1_i2	gi|7298464|gb|AAF53685.1|	37.77	188	71	5	1628	1808	38	484	5e-10	61.6	447	21.38	(AE003659) CG15165 gene product [Drosophila melanogaster]
TRINITY_DN108382_c0_g2_i4	gi|7292733|gb|AAF48130.1|	41.30	293	157	8	15	298	891	1751	2e-52	184	861	284.16	(AE003487) regucalcin gene product [alt 2] [Drosophila melanogaster]
TRINITY_DN96051_c0_g1_i1	gi|7298995|gb|AAF54197.1|	30.60	134	92	1	79	212	190	588	5e-08	55.5	399	71.89	(AE003678) CG18249 gene product [Drosophila melanogaster]
TRINITY_DN106772_c0_g2_i8	gi|7302871|gb|AAF57944.1|	44.74	266	145	1	1	264	1544	2341	7e-59	206	798	207.27	(AE003805) EG:EG0003.3 gene product [Drosophila melanogaster]
TRINITY_DN40858_c0_g1_i1	gi|7293676|gb|AAF49046.1|	53.51	114	48	1	60	173	4	330	7e-39	132	327	161.08	(AE003514) CG6951 gene product [Drosophila melanogaster]
TRINITY_DN109388_c0_g2_i1	gi|7300735|gb|AAF55881.1|	34.78	46	30	0	2	47	58	195	1e-05	41.2	138	155.06	(AE003734) CG15501 gene product [Drosophila melanogaster]
TRINITY_DN105876_c0_g1_i2	gi|7298705|gb|AAF53918.1|	24.71	870	507	33	9	779	6610	4148	9e-54	204	2463	278.62	(AE003667) Fs(2)Ket gene product [Drosophila melanogaster]
TRINITY_DN103444_c0_g1_i2	gi|7298533|gb|AAF53752.1|	30.00	340	181	8	26	314	2134	3135	1e-33	135	1002	253.03	(AE003661) CG10495 gene product [Drosophila melanogaster]
TRINITY_DN101403_c1_g6_i1	gi|7295484|gb|AAF50798.1|	21.93	187	135	6	145	328	11	547	4e-07	52.8	537	76.39	(AE003567) CG4611 gene product [Drosophila melanogaster]
TRINITY_DN98887_c0_g1_i2	gi|7300410|gb|AAF55568.1|	35.42	96	57	1	44	134	445	732	5e-15	72.4	288	195.92	(AE003722) CG7694 gene product [Drosophila melanogaster]
TRINITY_DN141946_c0_g1_i1	gi|7300469|gb|AAF55625.1|	35.19	162	92	4	1	150	93	575	1e-16	74.3	483	322.00	(AE003724) NP15.6 gene product [Drosophila melanogaster]
TRINITY_DN116036_c0_g1_i1	gi|7294109|gb|AAF49463.1|	27.82	133	81	2	19	148	392	30	1e-09	57.4	363	71.04	(AE003527) CG4573 gene product [Drosophila melanogaster]
TRINITY_DN104503_c0_g1_i1	gi|7292369|gb|AAF47775.1|	29.41	714	403	24	574	1247	983	2941	1e-69	255	1959	153.77	(AE003478) CG11513 gene product [Drosophila melanogaster]
TRINITY_DN108973_c3_g2_i1	gi|10726927|gb|AAF51686.2|	35.92	103	66	0	374	476	468	160	4e-21	90.9	309	63.84	(AE003593) CG10517 gene product [alt 2] [Drosophila melanogaster]
TRINITY_DN109488_c0_g1_i1	gi|7294515|gb|AAF49857.1|	67.24	116	32	1	1	116	2466	2137	4e-45	176	330	33.13	(AE003539) CG11259 gene product [Drosophila melanogaster]
TRINITY_DN109723_c2_g1_i1	gi|7293236|gb|AAF48618.1|	35.81	363	219	9	90	447	6295	5234	4e-66	238	1062	182.16	(AE003502) CG9906 gene product [Drosophila melanogaster]
TRINITY_DN86969_c0_g1_i1	gi|7301990|gb|AAF57095.1|	46.43	56	30	0	176	231	129	296	2e-12	67.4	168	29.07	(AE003775) CG12071 gene product [Drosophila melanogaster]
TRINITY_DN133540_c0_g1_i1	gi|7290822|gb|AAF46265.1|	43.12	109	59	3	587	694	531	211	8e-19	89.0	321	27.65	(AE003441) CHES-1-like gene product [Drosophila melanogaster]
TRINITY_DN108945_c0_g1_i1	gi|7297869|gb|AAF53116.1|	30.77	949	487	30	4	808	7586	4818	3e-103	353	2769	340.17	(AE003633) CG12602 gene product [Drosophila melanogaster]
TRINITY_DN122293_c0_g1_i1	gi|7296242|gb|AAF51533.1|	39.33	239	135	6	1	232	836	129	9e-44	152	708	285.48	(AE003590) CG11488 gene product [Drosophila melanogaster]
TRINITY_DN103565_c0_g1_i3	gi|7293388|gb|AAF48766.1|	65.83	120	38	2	172	290	969	616	8e-36	133	354	122.07	(AE003506) CG6398 gene product [Drosophila melanogaster]
TRINITY_DN103311_c0_g1_i3	gi|7298200|gb|AAF53434.1|	88.05	452	50	3	90	540	537	1883	0.0	824	1347	226.77	(AE003646) Su(H) gene product [Drosophila melanogaster]
TRINITY_DN98949_c4_g1_i1	gi|7293879|gb|AAF49244.1|	32.33	365	212	15	150	491	209	1267	2e-41	156	1059	215.24	(AE003519) GNBP1 gene product [Drosophila melanogaster]
TRINITY_DN99502_c0_g1_i2	gi|7300949|gb|AAF56088.1|	31.52	257	149	4	125	363	818	1561	5e-30	120	744	204.96	(AE003741) CG17119 gene product [Drosophila melanogaster]
TRINITY_DN94407_c0_g1_i1	gi|7291782|gb|AAF47202.1|	27.62	315	215	5	859	1172	1298	390	2e-29	124	909	58.16	(AE003464) eyc gene product [Drosophila melanogaster]
TRINITY_DN103035_c0_g2_i1	gi|7290951|gb|AAF46391.1|	31.79	173	100	8	18	175	78	587	1e-15	72.4	510	271.28	(AE003444) CG12111 gene product [Drosophila melanogaster]
TRINITY_DN40093_c0_g1_i1	gi|7299204|gb|AAF54401.1|	60.33	121	48	0	106	226	410	48	2e-46	153	363	160.62	(AE003683) methyl-CpG-binding-domain-like-protein gene product [alt 2] [Drosophila melanogaster]
TRINITY_DN107473_c0_g1_i2	gi|7292120|gb|AAF47532.1|	32.95	258	149	8	7	245	3736	2978	2e-32	127	759	308.54	(AE003472) CG13929 gene product [alt 2] [Drosophila melanogaster]
TRINITY_DN107055_c1_g2_i2	gi|7291607|gb|AAF47030.1|	76.56	273	63	1	665	937	924	109	3e-138	424	816	70.53	(AE003461) Pi3K59F gene product [Drosophila melanogaster]
TRINITY_DN110702_c0_g1_i1	gi|7295284|gb|AAF50605.1|	41.75	103	60	0	457	559	39	347	7e-13	68.6	309	27.91	(AE003560) CG8621 gene product [Drosophila melanogaster]
TRINITY_DN131590_c0_g1_i1	gi|7292595|gb|AAF47994.1|	69.64	112	30	2	234	341	413	78	5e-48	161	336	98.53	(AE003485) CG2076 gene product [Drosophila melanogaster]
TRINITY_DN108968_c0_g1_i1	gi|7293054|gb|AAF48440.1|	39.75	483	208	9	563	965	1620	3059	1e-89	318	1440	147.84	(AE003498) Top1 gene product [Drosophila melanogaster]
TRINITY_DN95690_c0_g1_i2	gi|7293863|gb|AAF49228.1|	55.38	437	190	4	59	494	1380	82	0.0	523	1299	256.72	(AE003519) Cat gene product [Drosophila melanogaster]
TRINITY_DN103259_c0_g1_i1	gi|7292921|gb|AAF48312.1|	29.82	218	138	8	247	456	828	1460	2e-13	73.2	633	124.85	(AE003493) CG10990 gene product [Drosophila melanogaster]
TRINITY_DN104960_c0_g1_i1	gi|7292656|gb|AAF48054.1|	30.92	262	171	5	9	262	2275	1496	1e-27	119	780	122.26	(AE003486) CG1760 gene product [Drosophila melanogaster]
TRINITY_DN106500_c0_g1_i2	gi|7295804|gb|AAF51106.1|	46.75	169	89	1	724	892	579	76	4e-43	157	504	56.38	(AE003579) CG8843 gene product [Drosophila melanogaster]
TRINITY_DN98787_c0_g2_i3	gi|7300717|gb|AAF55864.1|	92.00	25	2	0	151	175	75	1	4e-08	56.2	75	11.83	(AE003733) SNF4Agamma gene product [Drosophila melanogaster]
TRINITY_DN17194_c0_g1_i1	gi|7290244|gb|AAF45706.1|	41.10	236	137	2	30	263	1652	945	1e-51	191	708	79.28	(AE003422) Actn gene product [alt 1] [Drosophila melanogaster]
TRINITY_DN87230_c0_g1_i1	gi|7293212|gb|AAF48594.1|	82.21	163	29	0	112	274	203	691	2e-79	263	489	149.09	(AE003502) bss gene product [Drosophila melanogaster]
TRINITY_DN87882_c0_g1_i1	gi|7301184|gb|AAF56316.1|	33.64	110	69	3	1537	1646	793	476	9e-13	72.4	318	18.38	(AE003748) CG13620 gene product [Drosophila melanogaster]
TRINITY_DN91112_c0_g1_i2	gi|7298269|gb|AAF53500.1|	38.52	244	143	2	29	265	950	219	3e-49	174	732	171.43	(AE003649) beat gene product [Drosophila melanogaster]
TRINITY_DN130601_c0_g1_i1	gi|7293729|gb|AAF49098.1|	31.73	104	64	3	832	935	457	167	1e-05	47.4	291	27.48	(AE003515) CG8037 gene product [Drosophila melanogaster]
TRINITY_DN101470_c2_g6_i1	gi|7292497|gb|AAF47900.1|	44.59	157	86	1	24	179	471	1	6e-47	164	471	90.40	(AE003481) nAcRbeta-64B gene product [Drosophila melanogaster]
TRINITY_DN90744_c0_g1_i1	gi|7295330|gb|AAF50650.1|	26.92	182	120	3	493	666	2356	1826	3e-05	48.1	531	71.66	(AE003561) SP1173 gene product [Drosophila melanogaster]
TRINITY_DN105279_c0_g1_i2	gi|7299005|gb|AAF54207.1|	40.42	715	368	12	200	858	5050	2912	2e-152	494	2139	241.15	(AE003678) Mcm2 gene product [Drosophila melanogaster]
TRINITY_DN103196_c0_g1_i1	gi|7303975|gb|AAF59018.1|	36.02	211	123	4	1005	1207	2316	2936	7e-27	119	621	51.36	(AE003835) CG8232 gene product [Drosophila melanogaster]
TRINITY_DN106988_c0_g4_i6	gi|7304234|gb|AAF59269.1|	54.83	580	242	10	133	699	2	1720	0.0	618	1719	235.80	(AE003841) CG11107 gene product [Drosophila melanogaster]
TRINITY_DN105591_c1_g1_i2	gi|7296513|gb|AAF51798.1|	45.51	1046	514	19	48	1069	191	3232	0.0	894	3042	216.82	(AE003596) CG7464 gene product [Drosophila melanogaster]
TRINITY_DN103684_c6_g3_i3	gi|7295442|gb|AAF50758.1|	37.23	94	55	1	11	100	206	487	2e-11	62.4	282	155.80	(AE003565) CG17334 gene product [Drosophila melanogaster]
TRINITY_DN95662_c0_g1_i1	gi|7297950|gb|AAF53194.1|	46.10	436	221	5	195	617	1779	475	9e-120	380	1305	210.82	(AE003636) Elf gene product [Drosophila melanogaster]
TRINITY_DN65518_c0_g2_i1	gi|7295074|gb|AAF50400.1|	38.74	111	63	4	38	146	325	2	3e-18	82.4	324	63.28	(AE003555) rhea gene product [Drosophila melanogaster]
TRINITY_DN9139_c0_g1_i1	gi|7296208|gb|AAF51500.1|	38.46	195	91	6	68	262	151	648	7e-27	107	498	143.52	(AE003589) CG13690 gene product [Drosophila melanogaster]
TRINITY_DN113811_c0_g1_i1	gi|10728162|gb|AAF57329.2|	40.68	59	35	0	129	187	7	183	3e-11	60.8	177	51.91	(AE003786) CG10412 gene product [Drosophila melanogaster]
TRINITY_DN98423_c0_g1_i3	gi|7292067|gb|AAF47480.1|	67.65	34	11	0	62	95	235	134	1e-09	52.8	102	67.11	(AE003471) mtacp1 gene product [alt 2] [Drosophila melanogaster]
TRINITY_DN96419_c0_g1_i1	gi|7293788|gb|AAF49156.1|	34.01	347	222	3	31	374	278	1306	3e-61	207	1029	262.50	(AE003516) CG9449 gene product [Drosophila melanogaster]
TRINITY_DN56382_c0_g2_i1	gi|7293116|gb|AAF48500.1|	24.40	291	186	3	101	391	1160	390	1e-18	88.2	771	183.57	(AE003500) CG11679 gene product [Drosophila melanogaster]
TRINITY_DN21239_c0_g1_i1	gi|7295805|gb|AAF51107.1|	52.65	264	106	4	524	787	736	2	1e-75	249	735	83.24	(AE003579) CG3248 gene product [Drosophila melanogaster]
TRINITY_DN104258_c1_g4_i3	gi|10729505|gb|AAF45418.2|	76.56	273	64	0	1	273	821	3	1e-146	419	819	273.91	(AE002910) yip6 gene product [alt 1] [Drosophila melanogaster]
TRINITY_DN125285_c0_g1_i1	gi|7296201|gb|AAF51493.1|	73.46	162	43	0	123	284	488	3	7e-85	258	486	137.29	(AE003589) CG4164 gene product [Drosophila melanogaster]
TRINITY_DN107928_c0_g2_i5	gi|10727597|gb|AAF58482.2|	58.16	141	34	1	1	116	210	632	7e-51	169	423	364.66	(AE003821) spt4 gene product [Drosophila melanogaster]
TRINITY_DN128957_c0_g1_i1	gi|7303051|gb|AAF58119.1|	93.64	173	11	0	32	204	521	3	4e-116	335	519	176.53	(AE003810) Cdk5 gene product [Drosophila melanogaster]
TRINITY_DN110067_c170_g4_i2	gi|7289024|gb|AAF45337.1|	55.36	56	25	0	5	60	1377	1210	2e-16	73.9	168	202.41	(AE003183) CG17444 gene product [Drosophila melanogaster]
TRINITY_DN98990_c1_g2_i1	gi|7304168|gb|AAF59204.1|	30.07	552	321	17	128	671	366	1850	4e-41	161	1485	152.62	(AE003840) CG1952 gene product [Drosophila melanogaster]
TRINITY_DN91587_c0_g1_i1	gi|7301037|gb|AAF56173.1|	54.23	378	172	1	5	381	1311	178	1e-135	402	1134	296.86	(AE003744) Rpn4 gene product [alt 1] [Drosophila melanogaster]
TRINITY_DN105974_c1_g4_i2	gi|7290132|gb|AAF45596.1|	30.49	223	140	5	48	265	2328	2966	4e-22	98.2	639	194.22	(AE003420) EG:BACR42I17.11 gene product [Drosophila melanogaster]
TRINITY_DN105775_c0_g1_i4	gi|7292602|gb|AAF48001.1|	72.25	382	106	0	31	412	1209	2354	1e-180	545	1146	277.48	(AE003485) Rpt3 gene product [Drosophila melanogaster]
TRINITY_DN97145_c0_g1_i1	gi|7297676|gb|AAF52928.1|	46.39	416	212	5	30	435	1285	41	9e-118	383	1245	67.66	(AE003628) CG5364 gene product [Drosophila melanogaster]
TRINITY_DN49143_c0_g1_i1	gi|7301196|gb|AAF56327.1|	78.11	201	44	0	173	373	3	605	1e-116	343	603	161.23	(AE003749) CG13630 gene product [Drosophila melanogaster]
TRINITY_DN109859_c3_g2_i2	gi|7290116|gb|AAF45581.1|	33.07	254	148	9	24	272	1273	563	2e-35	134	711	222.88	(AE003419) EG:103E12.2 gene product [Drosophila melanogaster]
TRINITY_DN58710_c0_g1_i1	gi|7294919|gb|AAF50249.1|	91.28	172	15	0	11	182	611	96	1e-108	314	516	264.62	(AE003551) RpS9 gene product [alt 2] [Drosophila melanogaster]
TRINITY_DN103936_c0_g2_i3	gi|7299445|gb|AAF54634.1|	31.01	587	327	18	46	588	1785	127	8e-55	198	1659	277.89	(AE003691) CG6728 gene product [Drosophila melanogaster]
TRINITY_DN106556_c0_g5_i1	gi|7292227|gb|AAF47637.1|	56.45	124	54	0	836	959	398	27	1e-38	143	372	36.94	(AE003474) CG1317 gene product [Drosophila melanogaster]
TRINITY_DN97404_c0_g1_i2	gi|10728073|gb|AAF50542.2|	26.85	149	107	1	8	156	1803	1363	1e-17	87.8	441	53.52	(AE003558) lqf gene product [alt 1] [Drosophila melanogaster]
TRINITY_DN109230_c0_g1_i1	gi|7304364|gb|AAF59394.1|	80.83	699	119	4	1251	1943	9602	7533	0.0	1143	2070	106.43	(AE003846) plexA gene product [Drosophila melanogaster]
TRINITY_DN107442_c2_g6_i1	gi|7290966|gb|AAF46406.1|	35.93	462	250	13	175	621	1811	519	2e-85	282	1293	207.88	(AE003444) Hexo2 gene product [alt 2] [Drosophila melanogaster]
TRINITY_DN133543_c0_g1_i1	gi|7297523|gb|AAF52778.1|	40.70	86	51	0	253	338	547	804	1e-14	75.1	258	75.66	(AE003625) CG13112 gene product [Drosophila melanogaster]
TRINITY_DN103917_c0_g1_i3	gi|7301431|gb|AAF56557.1|	87.64	364	44	1	357	719	1411	2502	0.0	679	1092	151.88	(AE003754) gro gene product [alt 2] [Drosophila melanogaster]
TRINITY_DN100818_c0_g3_i2	gi|7298660|gb|AAF53875.1|	82.69	104	18	0	30	133	184	495	2e-58	188	312	229.41	(AE003665) CG10756 gene product [Drosophila melanogaster]
TRINITY_DN136394_c0_g2_i1	gi|7295605|gb|AAF50915.1|	42.05	176	102	0	64	239	606	79	5e-45	153	528	220.00	(AE003571) CG11738 gene product [Drosophila melanogaster]
TRINITY_DN130317_c0_g1_i1	gi|7300221|gb|AAF55385.1|	49.25	134	67	1	28	161	32	430	2e-42	143	399	199.50	(AE003716) CG5184 gene product [Drosophila melanogaster]
TRINITY_DN133724_c0_g1_i1	gi|7291668|gb|AAF47090.1|	46.42	377	186	7	293	669	2	1084	2e-98	311	1083	156.50	(AE003462) CG5602 gene product [Drosophila melanogaster]
TRINITY_DN105394_c0_g4_i1	gi|7301141|gb|AAF56274.1|	88.89	36	4	0	202	237	1	108	2e-14	70.1	108	41.54	(AE003747) CG6364 gene product [Drosophila melanogaster]
TRINITY_DN144288_c0_g1_i1	gi|7296921|gb|AAF52194.1|	60.61	99	39	0	18	116	77	373	1e-31	115	297	126.92	(AE003608) CG8895 gene product [alt 1] [Drosophila melanogaster]
TRINITY_DN102716_c0_g2_i4	gi|10727102|gb|AAG22202.1|	35.62	539	303	19	5	528	6	1535	5e-85	276	1530	288.68	(AE003671) alpha-Est10 gene product [Drosophila melanogaster]
TRINITY_DN52993_c0_g2_i1	gi|7300806|gb|AAF55949.1|	35.96	381	228	6	203	569	1	1137	3e-79	258	1137	197.40	(AE003737) CG6015 gene product [Drosophila melanogaster]
TRINITY_DN42529_c0_g1_i1	gi|7294516|gb|AAF49858.1|	30.17	232	149	6	439	660	20	706	3e-20	91.7	687	102.54	(AE003539) CG11261 gene product [Drosophila melanogaster]
TRINITY_DN95231_c0_g3_i1	gi|7289745|gb|AAF45439.1|	62.35	324	121	1	3	325	327	1298	6e-134	395	972	289.29	(AE002786) CkIIalpha gene product [Drosophila melanogaster]
TRINITY_DN116308_c0_g1_i1	gi|7302241|gb|AAF57334.1|	49.28	138	70	0	13	150	572	159	3e-40	138	414	255.56	(AE003787) CG10396 gene product [Drosophila melanogaster]
TRINITY_DN102717_c0_g6_i2	gi|7297721|gb|AAF52972.1|	31.16	353	195	9	41	349	304	1350	3e-45	164	1047	270.54	(AE003629) CG18301 gene product [Drosophila melanogaster]
TRINITY_DN103845_c0_g2_i4	gi|7292730|gb|AAF48127.1|	34.19	544	335	15	80	610	377	1978	7e-78	264	1602	261.76	(AE003487) CG1492 gene product [Drosophila melanogaster]
TRINITY_DN106810_c2_g3_i1	gi|7293152|gb|AAF48536.1|	68.18	707	217	3	1	707	2410	314	0.0	983	2097	256.04	(AE003500) shi gene product [Drosophila melanogaster]
TRINITY_DN101868_c0_g1_i1	gi|7299154|gb|AAF54352.1|	53.63	386	170	4	43	422	2588	1440	5e-128	394	1149	267.21	(AE003682) Aats-trp gene product [alt 1] [Drosophila melanogaster]
TRINITY_DN137437_c0_g1_i1	gi|7293916|gb|AAF49279.1|	52.00	50	24	0	33	82	210	61	6e-12	61.6	150	66.67	(AE003521) CG7354 gene product [Drosophila melanogaster]
TRINITY_DN110425_c0_g1_i1	gi|7290652|gb|AAF46101.1|	49.12	456	214	7	81	532	1372	47	2e-145	431	1326	246.93	(AE003435) CG3011 gene product [Drosophila melanogaster]
TRINITY_DN98612_c0_g1_i2	gi|7297295|gb|AAF52558.1|	32.28	127	77	3	5	131	1584	1231	4e-15	76.3	354	108.26	(AE003618) CG7149 gene product [Drosophila melanogaster]
TRINITY_DN66782_c0_g1_i1	gi|7300086|gb|AAF55255.1|	50.43	117	57	1	130	245	420	70	8e-40	141	351	130.97	(AE003711) Sap47 gene product [Drosophila melanogaster]
TRINITY_DN143388_c0_g1_i1	gi|7303097|gb|AAF58164.1|	37.14	70	43	1	863	931	5	214	2e-07	52.4	210	17.78	(AE003811) CG8092 gene product [Drosophila melanogaster]
TRINITY_DN78314_c0_g1_i1	gi|7289746|gb|AAF45440.1|	88.63	211	24	0	1	211	724	92	1e-130	372	633	290.37	(AE002786) Qm gene product [alt 1] [Drosophila melanogaster]
TRINITY_DN64299_c0_g1_i1	gi|7300580|gb|AAF55732.1|	33.05	233	107	8	139	371	762	211	2e-22	96.3	552	141.54	(AE003728) CG4433 gene product [Drosophila melanogaster]
TRINITY_DN103240_c0_g1_i3	gi|7295201|gb|AAF50524.1|	71.52	309	88	0	1	309	929	3	6e-161	463	927	221.24	(AE003558) CG12262 gene product [Drosophila melanogaster]
TRINITY_DN91876_c0_g1_i1	gi|7292100|gb|AAF47512.1|	44.90	49	25	1	246	292	817	671	2e-08	55.1	147	49.16	(AE003472) CG7864 gene product [Drosophila melanogaster]
TRINITY_DN103433_c1_g1_i3	gi|7298969|gb|AAF54172.1|	38.97	213	126	3	1	212	426	1055	6e-37	139	630	228.26	(AE003677) CG2781 gene product [Drosophila melanogaster]
TRINITY_DN108632_c0_g1_i1	gi|7304318|gb|AAF59350.1|	35.60	663	264	17	481	992	1511	3463	9e-101	352	1953	195.50	(AE003844) CG2165 gene product [Drosophila melanogaster]
TRINITY_DN101441_c0_g2_i9	gi|7297469|gb|AAF52726.1|	35.26	173	104	3	4	175	253	750	5e-27	115	498	96.32	(AE003623) CG9524 gene product [Drosophila melanogaster]
TRINITY_DN84642_c0_g1_i1	gi|7292391|gb|AAF47796.1|	66.45	304	102	0	16	319	78	989	1e-113	336	912	281.48	(AE003479) Scsalpha gene product [Drosophila melanogaster]
TRINITY_DN51415_c0_g1_i1	gi|7290829|gb|AAF46272.1|	55.77	104	46	0	174	277	314	3	5e-34	123	312	90.70	(AE003441) ms(1)15 gene product [Drosophila melanogaster]
TRINITY_DN114783_c0_g1_i1	gi|7293179|gb|AAF48562.1|	78.70	108	23	0	86	193	325	2	1e-59	186	324	145.95	(AE003501) CG9212 gene product [Drosophila melanogaster]
TRINITY_DN109498_c0_g6_i1	gi|7290994|gb|AAF46432.1|	39.62	53	32	0	1170	1222	332	174	1e-05	47.0	159	12.98	(AE003446) CG4040 gene product [Drosophila melanogaster]
TRINITY_DN55606_c0_g1_i1	gi|7295083|gb|AAF50409.1|	34.70	709	362	23	18	683	191	2143	1e-99	329	1953	266.08	(AE003555) CG6745 gene product [Drosophila melanogaster]
TRINITY_DN122184_c0_g1_i1	gi|7293496|gb|AAF48871.1|	33.85	257	165	4	1	254	849	85	4e-38	145	765	95.03	(AE003509) fu gene product [Drosophila melanogaster]
TRINITY_DN109013_c0_g3_i1	gi|7292154|gb|AAF47566.1|	26.56	384	228	16	54	417	6866	5817	8e-24	105	1050	243.62	(AE003472) BcDNA:HL03874 gene product [Drosophila melanogaster]
TRINITY_DN104309_c1_g1_i2	gi|7301362|gb|AAF56489.1|	39.56	91	54	1	157	247	275	544	4e-08	53.9	270	96.77	(AE003753) CG5046 gene product [Drosophila melanogaster]
TRINITY_DN107644_c0_g1_i2	gi|7302847|gb|AAF57921.1|	36.17	470	246	17	31	457	1066	2442	3e-67	232	1377	299.35	(AE003804) CG6796 gene product [Drosophila melanogaster]
TRINITY_DN95984_c1_g1_i1	gi|7295324|gb|AAF50644.1|	46.70	182	85	2	34	204	1557	1015	9e-45	165	543	130.22	(AE003561) CG10103 gene product [Drosophila melanogaster]
TRINITY_DN95785_c0_g1_i1	gi|7291313|gb|AAF46743.1|	77.42	62	13	1	168	228	400	585	7e-23	99.4	186	20.83	(AE003454) CG10082 gene product [Drosophila melanogaster]
TRINITY_DN80089_c0_g1_i1	gi|7292529|gb|AAF47931.1|	52.22	90	39	1	205	290	102	371	1e-26	104	270	89.70	(AE003482) CG7514 gene product [Drosophila melanogaster]
TRINITY_DN63533_c0_g2_i1	gi|7291605|gb|AAF47028.1|	44.57	184	96	3	29	209	812	270	3e-45	160	543	182.21	(AE003461) CG3931 gene product [Drosophila melanogaster]
TRINITY_DN108463_c1_g1_i1	gi|7294596|gb|AAF49935.1|	26.06	188	118	8	139	320	437	955	1e-06	50.4	519	141.42	(AE003542) CG4300 gene product [alt 2] [Drosophila melanogaster]
TRINITY_DN107358_c0_g6_i3	gi|7296077|gb|AAF51372.1|	42.45	245	124	5	176	415	1024	326	2e-53	184	699	167.22	(AE003586) CG10872 gene product [alt 4] [Drosophila melanogaster]
TRINITY_DN128200_c0_g1_i1	gi|7290143|gb|AAF45607.1|	30.18	169	92	6	221	388	538	107	4e-14	72.4	432	70.59	(AE003420) EG:8D8.8 gene product [Drosophila melanogaster]
TRINITY_DN99927_c1_g3_i5	gi|10727020|gb|AAG22193.1|	32.83	265	150	9	73	313	217	999	5e-34	131	783	215.11	(AE003455) CG18735 gene product [Drosophila melanogaster]
TRINITY_DN81498_c0_g1_i1	gi|7300537|gb|AAF55690.1|	29.46	129	68	6	489	608	8	352	5e-07	51.2	345	34.88	(AE003727) CG6184 gene product [Drosophila melanogaster]
TRINITY_DN101414_c0_g2_i1	gi|7298658|gb|AAF53873.1|	33.10	281	171	6	2	276	345	1154	2e-46	163	810	271.81	(AE003665) CG10747 gene product [Drosophila melanogaster]
TRINITY_DN99730_c1_g2_i1	gi|7295435|gb|AAF50751.1|	27.71	332	198	11	12	326	264	1184	9e-23	99.0	921	235.55	(AE003565) CG10576 gene product [Drosophila melanogaster]
TRINITY_DN105047_c0_g1_i4	gi|7291257|gb|AAF46688.1|	40.62	64	35	1	22	82	1152	961	1e-09	56.6	192	140.15	(AE003453) CG4279 gene product [Drosophila melanogaster]
TRINITY_DN82607_c0_g1_i1	gi|7291697|gb|AAF47119.1|	27.17	368	244	10	146	498	1099	23	2e-31	129	1077	199.81	(AE003462) Alas gene product [Drosophila melanogaster]
TRINITY_DN110048_c6_g3_i6	gi|7291349|gb|AAF46778.1|	29.92	127	80	5	167	290	1289	1651	6e-06	47.8	363	122.22	(AE003455) CG13490 gene product [Drosophila melanogaster]
TRINITY_DN107872_c1_g4_i7	gi|7298148|gb|AAF53385.1|	30.97	113	57	4	19	110	761	1099	7e-07	48.1	339	207.98	(AE003643) BG:DS01068.10 gene product [Drosophila melanogaster]
TRINITY_DN124556_c0_g1_i1	gi|10728826|gb|AAF53556.2|	80.88	136	23	1	294	426	626	219	7e-66	215	408	80.79	(AE003652) VhaSFD gene product [alt 1] [Drosophila melanogaster]
TRINITY_DN118157_c0_g1_i1	gi|7303935|gb|AAF58979.1|	74.19	155	39	1	151	305	462	1	7e-81	248	462	135.48	(AE003834) CG8057 gene product [Drosophila melanogaster]
TRINITY_DN97360_c0_g1_i1	gi|7291149|gb|AAF46583.1|	87.18	273	35	0	1	273	2445	1627	2e-166	488	819	271.19	(AE003450) flw gene product [Drosophila melanogaster]
TRINITY_DN123783_c0_g1_i1	gi|7296443|gb|AAF51730.1|	54.55	55	25	0	99	153	272	108	6e-15	67.8	165	103.12	(AE003594) CG7519 gene product [Drosophila melanogaster]
TRINITY_DN103056_c0_g1_i3	gi|7293532|gb|AAF48906.1|	27.93	179	83	4	54	230	916	1320	1e-12	67.0	405	165.31	(AE003510) CG7378 gene product [Drosophila melanogaster]
TRINITY_DN100971_c0_g1_i1	gi|7294087|gb|AAF49442.1|	45.83	96	50	2	4	98	374	658	2e-23	97.1	285	128.38	(AE003526) l(3)73Ah gene product [Drosophila melanogaster]
TRINITY_DN97362_c0_g1_i1	gi|7290249|gb|AAF45711.1|	43.44	320	169	4	139	455	2311	1379	1e-72	261	933	66.74	(AE003422) EG:22E5.8 gene product [Drosophila melanogaster]
TRINITY_DN21972_c0_g2_i1	gi|7302348|gb|AAF57437.1|	37.38	107	64	2	2	108	461	150	2e-21	87.0	312	288.89	(AE003791) CG10438 gene product [Drosophila melanogaster]
TRINITY_DN91964_c0_g1_i1	gi|7293520|gb|AAF48894.1|	42.68	478	253	11	108	572	101	1510	3e-128	389	1410	246.07	(AE003510) CG7280 gene product [Drosophila melanogaster]
TRINITY_DN106510_c1_g3_i2	gi|7302242|gb|AAF57335.1|	34.48	87	47	2	152	231	366	617	2e-06	49.3	252	83.17	(AE003787) CG10453 gene product [Drosophila melanogaster]
TRINITY_DN100347_c0_g1_i2	gi|7298100|gb|AAF53339.1|	50.82	61	28	1	317	377	964	788	2e-11	65.9	177	46.95	(AE003641) Sop2 gene product [Drosophila melanogaster]
TRINITY_DN109536_c1_g6_i1	gi|7289465|gb|AAF45412.1|	34.02	97	53	3	2	97	214	474	6e-06	44.7	261	208.80	(AE003028) CG12595 gene product [Drosophila melanogaster]
TRINITY_DN90663_c0_g1_i1	gi|7295060|gb|AAF50387.1|	26.69	236	158	9	266	491	8	700	7e-12	68.2	693	104.68	(AE003554) CG5971 gene product [Drosophila melanogaster]
TRINITY_DN96613_c0_g1_i1	gi|7301945|gb|AAF57051.1|	35.71	98	56	3	273	363	419	126	4e-08	55.5	294	70.00	(AE003774) CG2224 gene product [Drosophila melanogaster]
TRINITY_DN105065_c0_g1_i1	gi|7291401|gb|AAF46828.1|	25.26	479	295	12	56	477	798	2216	2e-11	68.6	1419	155.08	(AE003457) CG5819 gene product [Drosophila melanogaster]
TRINITY_DN130073_c0_g1_i1	gi|7298130|gb|AAF53368.1|	58.54	123	50	1	533	655	2	367	9e-44	154	366	54.95	(AE003642) bgm gene product [Drosophila melanogaster]
TRINITY_DN107554_c0_g1_i5	gi|7293077|gb|AAF48462.1|	30.42	240	120	9	122	353	3270	2668	1e-18	91.3	603	83.29	(AE003499) CG9203 gene product [Drosophila melanogaster]
TRINITY_DN95675_c0_g1_i1	gi|10726583|gb|AAF55427.2|	40.00	135	79	2	15	148	172	573	9e-33	125	402	142.05	(AE003718) CG5823 gene product [Drosophila melanogaster]
TRINITY_DN99224_c0_g1_i1	gi|10727735|gb|AAF59128.2|	27.23	235	156	5	280	506	1581	898	2e-19	92.4	684	130.78	(AE003838) CG11508 gene product [Drosophila melanogaster]
TRINITY_DN95674_c1_g1_i1	gi|7291245|gb|AAF46676.1|	30.23	311	187	7	372	678	500	1354	2e-26	114	855	98.28	(AE003453) CG4050 gene product [Drosophila melanogaster]
TRINITY_DN46591_c0_g1_i1	gi|7300159|gb|AAF55326.1|	33.60	253	153	8	1	247	81	812	3e-34	129	732	280.46	(AE003713) CG14899 gene product [Drosophila melanogaster]
TRINITY_DN108743_c0_g2_i3	gi|7297948|gb|AAF53192.1|	96.88	32	1	0	70	101	1242	1147	5e-12	63.9	96	49.23	(AE003636) SC35 gene product [alt 2] [Drosophila melanogaster]
TRINITY_DN104358_c1_g1_i8	gi|7290489|gb|AAF45943.1|	43.84	438	225	8	304	734	1604	333	2e-102	347	1272	163.71	(AE003430) CG3626 gene product [Drosophila melanogaster]
TRINITY_DN100479_c2_g1_i8	gi|7295536|gb|AAF50848.1|	39.68	63	38	0	144	206	191	3	1e-06	48.9	189	33.16	(AE003569) CG15445 gene product [Drosophila melanogaster]
TRINITY_DN44931_c0_g2_i1	gi|7301122|gb|AAF56256.1|	28.40	250	140	7	5	252	838	200	3e-25	103	639	229.86	(AE003746) CG5534 gene product [Drosophila melanogaster]
TRINITY_DN111093_c0_g1_i1	gi|7298616|gb|AAF53833.1|	49.09	110	53	3	59	168	14	334	2e-31	112	321	169.84	(AE003663) CG10268 gene product [Drosophila melanogaster]
TRINITY_DN109714_c1_g3_i1	gi|7291814|gb|AAF47234.1|	23.08	312	181	11	60	365	5539	6315	2e-15	79.3	777	168.18	(AE003464) CG3541 gene product [Drosophila melanogaster]
TRINITY_DN95516_c0_g1_i1	gi|7294287|gb|AAF49638.1|	33.47	478	275	8	1	437	2917	1490	1e-82	276	1428	320.18	(AE003530) CG7275 gene product [Drosophila melanogaster]
TRINITY_DN93698_c0_g1_i1	gi|7298864|gb|AAF54071.1|	36.57	134	53	9	1	114	380	745	3e-09	54.3	366	310.17	(AE003673) CG1943 gene product [alt 2] [Drosophila melanogaster]
TRINITY_DN94400_c0_g4_i1	gi|7290848|gb|AAF46290.1|	41.07	112	66	0	144	255	34	369	2e-19	87.0	336	109.80	(AE003442) CG10946 gene product [Drosophila melanogaster]
TRINITY_DN103556_c0_g1_i8	gi|10726921|gb|AAG22179.1|	35.84	293	174	6	90	373	2689	1826	4e-48	177	864	229.18	(AE003592) Pka-R1 gene product [alt 1] [Drosophila melanogaster]
TRINITY_DN88606_c0_g1_i1	gi|10726821|gb|AAF56783.2|	37.50	64	38	1	478	539	136	327	3e-05	47.8	192	13.92	(AE003764) larp gene product [Drosophila melanogaster]
TRINITY_DN2965_c0_g1_i1	gi|7293870|gb|AAF49235.1|	54.35	46	21	0	3	48	156	19	5e-10	54.7	138	78.41	(AE003519) CG6884 gene product [Drosophila melanogaster]
TRINITY_DN128896_c0_g1_i1	gi|7300859|gb|AAF56000.1|	77.58	330	74	0	60	389	1236	247	0.0	544	990	254.50	(AE003739) Rpn7 gene product [Drosophila melanogaster]
TRINITY_DN102456_c0_g2_i1	gi|7292852|gb|AAF48244.1|	50.48	525	241	8	199	711	2636	1083	8e-156	483	1554	210.85	(AE003492) comt gene product [Drosophila melanogaster]
TRINITY_DN88578_c0_g1_i1	gi|7297390|gb|AAF52649.1|	84.11	151	24	0	1	151	503	51	3e-90	264	453	300.00	(AE003621) RpS13 gene product [Drosophila melanogaster]
TRINITY_DN10990_c0_g1_i1	gi|7299973|gb|AAF55145.1|	88.18	110	13	0	383	492	8	337	1e-66	215	330	59.78	(AE003708) CG6572 gene product [Drosophila melanogaster]
TRINITY_DN108338_c0_g2_i6	gi|7303661|gb|AAF58713.1|	49.18	61	22	1	2262	2313	51	233	1e-13	70.9	183	7.23	(AE003826) shn gene product [alt 2] [Drosophila melanogaster]
TRINITY_DN61683_c0_g1_i1	gi|7293453|gb|AAF48829.1|	70.69	58	17	0	206	263	362	189	2e-23	94.4	174	56.68	(AE003508) CG6179 gene product [Drosophila melanogaster]
TRINITY_DN109323_c2_g5_i1	gi|7294588|gb|AAF49928.1|	27.59	348	210	13	49	384	362	1315	2e-23	105	954	174.41	(AE003541) CG10698 gene product [Drosophila melanogaster]
TRINITY_DN99546_c0_g1_i4	gi|7291136|gb|AAF46570.1|	25.50	302	170	11	361	625	1344	2195	2e-10	64.3	852	127.74	(AE003450) CG18799 gene product [Drosophila melanogaster]
TRINITY_DN102882_c3_g1_i1	gi|7290531|gb|AAF45983.1|	44.00	75	40	1	206	280	309	91	1e-14	69.7	219	70.42	(AE003432) Bteb2 gene product [Drosophila melanogaster]
TRINITY_DN22062_c0_g1_i1	gi|7290361|gb|AAF45820.1|	49.24	264	112	3	145	395	292	1056	3e-82	261	765	184.34	(AE003425) EG:95B7.3 gene product [Drosophila melanogaster]
TRINITY_DN86902_c0_g1_i3	gi|7292913|gb|AAF48304.1|	33.03	218	133	6	989	1198	5	643	2e-26	115	639	31.17	(AE003493) CG11428 gene product [Drosophila melanogaster]
TRINITY_DN60104_c0_g1_i1	gi|7296395|gb|AAF51683.1|	59.82	112	34	3	328	429	333	1	5e-37	134	333	71.15	(AE003593) CG10523 gene product [Drosophila melanogaster]
TRINITY_DN99588_c0_g1_i2	gi|7299045|gb|AAF54246.1|	20.35	403	257	10	18	412	127	1167	5e-08	55.5	1041	228.79	(AE003679) CG11737 gene product [Drosophila melanogaster]
TRINITY_DN103062_c0_g1_i8	gi|7292296|gb|AAF47704.1|	48.17	191	76	1	75	242	2179	1607	8e-60	202	573	236.78	(AE003476) Jafrac2 gene product [Drosophila melanogaster]
TRINITY_DN97630_c0_g1_i1	gi|7302329|gb|AAF57419.1|	46.74	92	48	1	29	119	169	444	6e-07	51.6	276	61.47	(AE003790) CG17002 gene product [Drosophila melanogaster]
TRINITY_DN108461_c0_g2_i1	gi|7293043|gb|AAF48429.1|	85.58	208	29	1	14	220	626	3	3e-119	376	624	58.81	(AE003498) CG9095 gene product [Drosophila melanogaster]
TRINITY_DN80967_c0_g1_i1	gi|7296187|gb|AAF51479.1|	35.60	514	289	15	6	480	1542	10	2e-94	300	1533	318.71	(AE003589) Nle gene product [Drosophila melanogaster]
TRINITY_DN138112_c0_g1_i1	gi|7303190|gb|AAF58253.1|	64.14	145	50	1	59	203	1	429	2e-58	195	429	72.59	(AE003815) CG8151 gene product [Drosophila melanogaster]
TRINITY_DN107641_c1_g1_i2	gi|7295151|gb|AAF50476.1|	40.65	401	223	5	86	472	7864	6665	2e-94	317	1200	254.24	(AE003556) Nmt gene product [Drosophila melanogaster]
TRINITY_DN101216_c0_g2_i1	gi|7297204|gb|AAF52470.1|	82.02	89	16	0	1	89	2028	1762	1e-46	159	267	296.67	(AE003615) smt3 gene product [Drosophila melanogaster]
TRINITY_DN101806_c0_g1_i1	gi|7297123|gb|AAF52391.1|	22.47	267	190	8	37	294	1705	929	8e-19	87.0	777	259.00	(AE003613) CG9542 gene product [Drosophila melanogaster]
TRINITY_DN101979_c0_g1_i3	gi|10727847|gb|AAF49304.2|	55.31	311	129	4	23	331	256	1164	1e-83	290	909	45.89	(AE003522) NUCB1 gene product [Drosophila melanogaster]
TRINITY_DN99689_c0_g1_i2	gi|7291301|gb|AAF46731.1|	32.73	220	131	10	495	704	994	1632	4e-18	88.6	639	90.13	(AE003454) CG10450 gene product [Drosophila melanogaster]
TRINITY_DN109533_c2_g1_i1	gi|7293111|gb|AAF48495.1|	34.98	929	522	20	919	1818	7161	4534	4e-133	473	2628	52.54	(AE003500) CG8184 gene product [Drosophila melanogaster]
TRINITY_DN103756_c0_g1_i5	gi|7292152|gb|AAF47564.1|	43.26	1246	645	17	1192	2414	7624	4004	0.0	1001	3621	93.61	(AE003472) Dhc62B gene product [Drosophila melanogaster]
TRINITY_DN103637_c0_g1_i1	gi|7295733|gb|AAF51037.1|	45.17	549	269	8	15	537	258	1886	6e-146	455	1629	301.11	(AE003577) CG3714 gene product [Drosophila melanogaster]
TRINITY_DN92108_c0_g1_i1	gi|7300005|gb|AAF55177.1|	36.41	195	107	5	801	995	282	815	2e-28	118	534	52.66	(AE003708) CG12258 gene product [Drosophila melanogaster]
TRINITY_DN102614_c0_g1_i4	gi|7296765|gb|AAF52043.1|	53.99	213	95	1	4	216	141	770	6e-67	213	630	291.67	(AE003603) CG11999 gene product [Drosophila melanogaster]
TRINITY_DN99848_c4_g3_i3	gi|7291065|gb|AAF46502.1|	45.60	307	146	3	1	302	924	52	3e-62	204	873	289.07	(AE003447) CG2994 gene product [Drosophila melanogaster]
TRINITY_DN85977_c0_g1_i3	gi|7291645|gb|AAF47067.1|	34.34	431	279	4	1	428	308	1597	3e-70	237	1290	280.43	(AE003462) CG4797 gene product [Drosophila melanogaster]
TRINITY_DN105300_c2_g8_i1	gi|7294468|gb|AAF49812.1|	38.92	167	89	5	122	281	4	486	6e-27	107	483	167.13	(AE003537) CG10116 gene product [Drosophila melanogaster]
TRINITY_DN99659_c0_g1_i4	gi|7293002|gb|AAF48389.1|	44.57	92	51	0	2	93	397	672	6e-17	83.2	276	40.35	(AE003497) CG14408 gene product [Drosophila melanogaster]
TRINITY_DN94609_c0_g1_i2	gi|7292864|gb|AAF48256.1|	93.70	127	8	0	1	127	436	56	4e-84	248	381	293.08	(AE003492) CG2033 gene product [alt 2] [Drosophila melanogaster]
TRINITY_DN139523_c0_g1_i1	gi|7292403|gb|AAF47808.1|	28.85	104	74	0	611	714	316	5	1e-05	45.8	312	43.33	(AE003479) CG10850 gene product [Drosophila melanogaster]
TRINITY_DN120415_c0_g1_i1	gi|7301342|gb|AAF56470.1|	35.25	122	65	2	11	122	514	161	1e-19	83.2	354	187.30	(AE003752) CG5121 gene product [Drosophila melanogaster]
TRINITY_DN68261_c0_g1_i1	gi|7297568|gb|AAF52822.1|	93.06	216	15	0	43	258	3	650	1e-133	381	648	242.70	(AE003626) sop gene product [Drosophila melanogaster]
TRINITY_DN101548_c0_g1_i1	gi|10726951|gb|AAF51805.2|	41.67	72	39	1	7	75	2458	2243	4e-09	58.5	216	61.19	(AE003596) CG7133 gene product [Drosophila melanogaster]
TRINITY_DN23644_c0_g1_i1	gi|7297663|gb|AAF52915.1|	70.42	142	42	0	79	220	58	483	2e-63	203	426	108.95	(AE003628) CG5037 gene product [Drosophila melanogaster]
TRINITY_DN126213_c0_g1_i1	gi|7291629|gb|AAF47052.1|	51.25	80	39	0	202	281	5	244	1e-19	84.3	240	70.80	(AE003461) CG18128 gene product [Drosophila melanogaster]
TRINITY_DN99920_c3_g1_i1	gi|7291850|gb|AAF47269.1|	35.53	76	45	1	19	90	616	389	5e-08	48.5	228	247.83	(AE003465) CG16914 gene product [Drosophila melanogaster]
TRINITY_DN2248_c0_g1_i1	gi|7298499|gb|AAF53719.1|	68.33	60	19	0	13	72	186	7	1e-23	92.4	180	127.66	(AE003660) CG10603 gene product [Drosophila melanogaster]
TRINITY_DN99837_c0_g2_i6	gi|7296420|gb|AAF51707.1|	43.86	57	31	1	26	81	99	269	3e-09	58.9	171	43.85	(AE003594) Pc gene product [Drosophila melanogaster]
TRINITY_DN108106_c3_g7_i1	gi|7290750|gb|AAF46196.1|	66.51	215	60	3	286	499	623	12	3e-78	248	612	114.39	(AE003438) CG14439 gene product [Drosophila melanogaster]
TRINITY_DN103006_c0_g1_i1	gi|10726566|gb|AAF55311.2|	35.38	130	81	2	1	128	68	454	3e-19	83.2	387	135.31	(AE003713) CG14881 gene product [Drosophila melanogaster]
TRINITY_DN107603_c2_g4_i1	gi|7290497|gb|AAF45950.1|	40.65	155	90	1	47	199	139	603	1e-18	87.4	465	40.09	(AE003431) rb gene product [Drosophila melanogaster]
TRINITY_DN103471_c1_g6_i4	gi|7293086|gb|AAF48471.1|	37.60	258	139	3	60	317	582	1289	2e-35	134	708	213.25	(AE003499) CG7860 gene product [Drosophila melanogaster]
TRINITY_DN100536_c2_g3_i1	gi|7291246|gb|AAF46677.1|	90.48	147	14	0	1	147	207	647	2e-91	279	441	300.00	(AE003453) mago gene product [Drosophila melanogaster]
TRINITY_DN36119_c0_g1_i1	gi|7298883|gb|AAF54089.1|	50.00	146	32	5	102	225	382	2	1e-20	90.9	381	49.03	(AE003674) pb gene product [Drosophila melanogaster]
TRINITY_DN102868_c0_g4_i1	gi|7292459|gb|AAF47863.1|	62.71	59	22	0	87	145	747	571	9e-18	79.3	177	94.15	(AE003480) CG15008 gene product [Drosophila melanogaster]
TRINITY_DN100841_c0_g4_i1	gi|7293740|gb|AAF49109.1|	45.71	536	260	5	7	540	1823	303	3e-153	461	1521	280.11	(AE003515) karyopherin-alpha1 gene product [Drosophila melanogaster]
TRINITY_DN109570_c0_g2_i1	gi|7297351|gb|AAF52611.1|	41.99	874	432	14	1923	2748	95	2635	0.0	632	2541	91.70	(AE003620) CG8486 gene product [Drosophila melanogaster]
TRINITY_DN132267_c0_g1_i1	gi|7295016|gb|AAF50344.1|	68.33	120	33	1	12	131	3	347	1e-53	171	345	160.47	(AE003553) CG5021 gene product [Drosophila melanogaster]
TRINITY_DN105763_c0_g11_i2	gi|7295250|gb|AAF50572.1|	35.14	111	66	5	328	433	443	772	7e-12	68.2	330	50.61	(AE003559) CG8588 gene product [Drosophila melanogaster]
TRINITY_DN105262_c0_g9_i1	gi|7293125|gb|AAF48509.1|	41.90	537	273	7	96	620	4	1533	1e-113	392	1530	121.53	(AE003500) CG17209 gene product [Drosophila melanogaster]
TRINITY_DN102702_c0_g1_i2	gi|7302711|gb|AAF57789.1|	28.05	246	163	5	479	713	527	1255	6e-21	100	729	40.30	(AE003802) EG:52C10.5 gene product [Drosophila melanogaster]
TRINITY_DN102247_c1_g2_i4	gi|7301548|gb|AAF56669.1|	45.28	106	58	0	357	462	422	105	2e-25	107	318	68.68	(AE003759) CG6066 gene product [Drosophila melanogaster]
TRINITY_DN97759_c0_g12_i3	gi|7299529|gb|AAF54716.1|	59.52	84	34	0	167	250	71	322	3e-21	89.4	252	100.80	(AE003693) CG6971 gene product [Drosophila melanogaster]
TRINITY_DN105359_c0_g2_i1	gi|7299573|gb|AAF54758.1|	30.04	526	328	11	30	521	288	1847	2e-56	202	1560	292.13	(AE003695) CG4830 gene product [Drosophila melanogaster]
TRINITY_DN94856_c0_g1_i3	gi|7299254|gb|AAF54450.1|	51.85	54	23	1	1	54	765	613	1e-10	56.6	153	273.21	(AE003684) CG8495 gene product [Drosophila melanogaster]
TRINITY_DN104298_c0_g1_i1	gi|7295898|gb|AAF51198.1|	59.38	64	26	0	154	217	353	162	8e-17	76.6	192	63.58	(AE003581) CG2973 gene product [Drosophila melanogaster]
TRINITY_DN88123_c0_g1_i1	gi|7289077|gb|AAF45348.1|	98.44	64	1	0	1	64	302	493	1e-37	129	192	300.00	(AE002718) CG17949 gene product [Drosophila melanogaster]
TRINITY_DN45938_c0_g1_i1	gi|7303511|gb|AAF58566.1|	93.98	83	5	0	1	83	184	432	2e-50	164	249	164.90	(AE003823) SmD3 gene product [Drosophila melanogaster]
TRINITY_DN92997_c0_g1_i2	gi|7296946|gb|AAF52219.1|	41.53	354	201	3	6	359	1171	128	2e-84	268	1044	289.20	(AE003608) CG5828 gene product [Drosophila melanogaster]
TRINITY_DN104472_c0_g1_i1	gi|7302297|gb|AAF57388.1|	55.10	49	16	1	401	449	158	286	2e-07	50.8	129	22.32	(AE003789) CG3267 gene product [Drosophila melanogaster]
TRINITY_DN128230_c0_g1_i1	gi|7300328|gb|AAF55488.1|	49.20	439	213	4	7	438	2	1309	6e-145	426	1308	287.47	(AE003720) CG7794 gene product [Drosophila melanogaster]
TRINITY_DN133665_c0_g1_i1	gi|7295410|gb|AAF50727.1|	59.29	113	46	0	36	148	344	6	2e-38	140	339	61.97	(AE003564) Bj1 gene product [alt 1] [Drosophila melanogaster]
TRINITY_DN103503_c2_g3_i1	gi|7298576|gb|AAF53794.1|	23.53	272	165	11	46	293	1365	607	1e-09	59.3	759	257.29	(AE003662) CG9978 gene product [Drosophila melanogaster]
TRINITY_DN106762_c0_g1_i3	gi|7293005|gb|AAF48392.1|	77.67	103	23	0	218	320	357	665	3e-49	179	309	92.79	(AE003497) CG14407 gene product [Drosophila melanogaster]
TRINITY_DN22015_c0_g1_i1	gi|7290209|gb|AAF45671.1|	32.28	158	100	3	464	621	941	489	2e-20	94.7	453	71.79	(AE003422) EG:131F2.2 gene product [Drosophila melanogaster]
TRINITY_DN103736_c0_g1_i1	gi|7297329|gb|AAF52590.1|	33.61	711	443	9	14	702	52	2163	3e-126	398	2112	286.96	(AE003619) CG7356 gene product [Drosophila melanogaster]
TRINITY_DN108798_c0_g1_i3	gi|7292032|gb|AAF47446.1|	26.52	132	82	6	339	468	1423	1779	7e-05	45.8	357	73.91	(AE003470) SP512 gene product [Drosophila melanogaster]
TRINITY_DN42320_c0_g1_i1	gi|7296733|gb|AAF52012.1|	52.38	105	49	1	4	107	315	1	2e-27	103	315	139.38	(AE003602) Pcmt gene product [Drosophila melanogaster]
TRINITY_DN133530_c0_g1_i1	gi|7295492|gb|AAF50806.1|	52.38	231	108	2	3	233	690	4	2e-74	240	687	135.24	(AE003567) Srp54k gene product [Drosophila melanogaster]
TRINITY_DN103402_c0_g1_i1	gi|7294738|gb|AAF50074.1|	47.78	90	46	1	142	231	1781	1515	2e-20	92.0	267	95.36	(AE003545) scylla gene product [Drosophila melanogaster]
TRINITY_DN102482_c0_g1_i1	gi|7301336|gb|AAF56465.1|	64.88	168	59	0	335	502	1	504	2e-81	255	504	100.40	(AE003751) CG11913 gene product [Drosophila melanogaster]
TRINITY_DN98929_c0_g1_i7	gi|7291685|gb|AAF47107.1|	39.35	371	202	6	17	385	4043	2994	4e-73	250	1050	272.73	(AE003462) G-salpha60A gene product [alt 1] [Drosophila melanogaster]
TRINITY_DN108896_c1_g6_i1	gi|7291708|gb|AAF47130.1|	49.80	253	120	4	12	260	1452	703	9e-70	239	750	164.84	(AE003462) CG3860 gene product [Drosophila melanogaster]
TRINITY_DN106250_c1_g5_i2	gi|7296824|gb|AAF52100.1|	27.90	699	460	20	83	763	170	2188	7e-73	256	2019	264.61	(AE003605) BcDNA:GH07643 gene product [Drosophila melanogaster]
TRINITY_DN108225_c0_g2_i4	gi|7298051|gb|AAF53292.1|	24.38	201	135	7	182	377	550	1116	1e-07	53.9	567	133.41	(AE003639) CG6565 gene product [Drosophila melanogaster]
TRINITY_DN56907_c0_g1_i1	gi|7295386|gb|AAF50703.1|	88.61	79	9	0	13	91	178	414	7e-44	143	237	260.44	(AE003564) CG6610 gene product [Drosophila melanogaster]
TRINITY_DN96625_c2_g3_i1	gi|7298189|gb|AAF53424.1|	34.09	220	133	3	3	210	959	300	2e-23	100	660	181.82	(AE003645) BG:DS01219.1 gene product [alt 2] [Drosophila melanogaster]
TRINITY_DN134005_c0_g1_i1	gi|7303536|gb|AAF58591.1|	66.03	368	120	2	1	368	114	1202	4e-154	445	1089	295.92	(AE003823) 128up gene product [Drosophila melanogaster]
TRINITY_DN66597_c0_g1_i1	gi|7294126|gb|AAF49480.1|	34.69	147	90	2	132	272	548	108	5e-21	89.0	441	158.63	(AE003527) Pdh gene product [Drosophila melanogaster]
TRINITY_DN22291_c0_g1_i1	gi|7303132|gb|AAF58197.1|	41.67	216	119	3	4	219	1001	375	7e-40	153	627	53.18	(AE003813) SMC2 gene product [Drosophila melanogaster]
TRINITY_DN94425_c0_g3_i2	gi|7301577|gb|AAF56697.1|	40.87	367	210	4	42	406	274	1359	1e-98	311	1086	187.56	(AE003760) Hmu gene product [Drosophila melanogaster]
TRINITY_DN77565_c0_g3_i1	gi|7290611|gb|AAF46060.1|	29.79	94	61	1	351	439	135	416	8e-07	48.9	282	63.51	(AE003435) CG15779 gene product [Drosophila melanogaster]
TRINITY_DN108454_c0_g1_i3	gi|7293855|gb|AAF49220.1|	43.39	998	525	20	2	985	2918	3	0.0	729	2916	188.37	(AE003519) Ugt gene product [Drosophila melanogaster]
TRINITY_DN817_c0_g2_i1	gi|7304205|gb|AAF59240.1|	66.39	122	41	0	119	240	8	373	2e-51	172	366	80.26	(AE003841) CG12736 gene product [Drosophila melanogaster]
TRINITY_DN119267_c0_g1_i1	gi|7298617|gb|AAF53834.1|	81.60	125	22	1	133	257	2	373	1e-61	203	372	82.30	(AE003663) CG10263 gene product [Drosophila melanogaster]
TRINITY_DN125004_c0_g1_i1	gi|7298894|gb|AAF54100.1|	86.14	101	14	0	7	107	19	321	1e-56	177	303	163.78	(AE003674) BG:DS00004.11 gene product [Drosophila melanogaster]
TRINITY_DN108251_c3_g5_i1	gi|7300181|gb|AAF55347.1|	53.06	360	162	4	232	586	808	1881	2e-108	348	1074	170.48	(AE003714) nonA-l gene product [Drosophila melanogaster]
TRINITY_DN113866_c0_g1_i1	gi|7291649|gb|AAF47071.1|	32.28	127	65	2	179	284	34	414	2e-12	63.9	381	134.15	(AE003462) usnp gene product [Drosophila melanogaster]
TRINITY_DN103831_c3_g1_i1	gi|10728590|gb|AAF52274.2|	35.53	501	280	9	18	480	128	1615	6e-85	277	1488	307.44	(AE003610) Cyp6a16 gene product [Drosophila melanogaster]
TRINITY_DN116801_c0_g1_i1	gi|7294050|gb|AAF49405.1|	52.46	61	26	2	1	60	366	190	1e-12	60.1	177	226.92	(AE003526) CG9669 gene product [Drosophila melanogaster]
TRINITY_DN93557_c0_g1_i1	gi|7292334|gb|AAF47741.1|	28.66	164	99	6	26	180	168	632	5e-06	48.5	465	115.67	(AE003477) CG12034 gene product [alt 1] [Drosophila melanogaster]
TRINITY_DN108546_c0_g1_i1	gi|7290225|gb|AAF45687.1|	71.69	332	52	8	511	839	3	881	1e-156	464	879	104.64	(AE003422) arm gene product [alt 3] [Drosophila melanogaster]
TRINITY_DN45681_c0_g1_i1	gi|7291779|gb|AAF47199.1|	90.00	210	21	0	9	218	630	1	2e-132	380	630	186.39	(AE003464) Mov34 gene product [Drosophila melanogaster]
TRINITY_DN100180_c0_g1_i2	gi|7294652|gb|AAF49990.1|	50.46	549	227	7	1	525	3631	2048	8e-174	529	1584	301.71	(AE003543) CG5718 gene product [Drosophila melanogaster]
TRINITY_DN96625_c2_g1_i1	gi|7292482|gb|AAF47885.1|	39.56	273	137	7	1156	1420	986	228	6e-36	149	759	41.89	(AE003481) CG1326 gene product [Drosophila melanogaster]
TRINITY_DN107143_c0_g5_i2	gi|7296974|gb|AAF52246.1|	52.53	217	100	1	368	584	665	24	1e-74	240	642	108.26	(AE003609) CG12512 gene product [Drosophila melanogaster]
TRINITY_DN107001_c1_g1_i1	gi|7292811|gb|AAF48205.1|	42.67	75	43	0	17	91	7026	6802	4e-14	69.7	225	189.08	(AE003490) CG3765 gene product [Drosophila melanogaster]
TRINITY_DN140351_c0_g1_i1	gi|7292424|gb|AAF47828.1|	69.31	101	31	0	248	348	3	305	1e-46	160	303	52.42	(AE003480) CG1135 gene product [Drosophila melanogaster]
TRINITY_DN143997_c0_g1_i1	gi|7292280|gb|AAF47688.1|	42.16	102	56	1	225	323	314	9	1e-17	78.2	306	93.87	(AE003476) CG2101 gene product [Drosophila melanogaster]
TRINITY_DN103296_c0_g3_i3	gi|7299654|gb|AAF54838.1|	34.85	132	70	5	31	151	320	700	4e-11	61.2	381	228.14	(AE003696) CG6359 gene product [Drosophila melanogaster]
TRINITY_DN90927_c0_g1_i1	gi|7290321|gb|AAF45781.1|	38.46	91	48	4	45	127	130	402	5e-11	58.9	273	195.00	(AE003424) tko gene product [alt 1] [Drosophila melanogaster]
TRINITY_DN98630_c0_g1_i1	gi|7302882|gb|AAF57955.1|	59.33	150	58	1	3	152	131	571	4e-52	169	441	203.23	(AE003805) Sod2 gene product [Drosophila melanogaster]
TRINITY_DN101937_c2_g5_i8	gi|7290436|gb|AAF45892.1|	96.66	329	11	0	840	1168	1384	398	0.0	664	987	84.50	(AE003428) BcDNA:GH07910 gene product [alt 1] [Drosophila melanogaster]
TRINITY_DN106778_c0_g8_i3	gi|7299544|gb|AAF54730.1|	31.53	111	56	5	52	155	265	558	2e-05	45.8	294	100.00	(AE003694) CG12224 gene product [Drosophila melanogaster]
TRINITY_DN97614_c0_g1_i1	gi|7294783|gb|AAF50118.1|	46.21	264	140	2	26	288	286	1074	3e-88	273	789	222.25	(AE003546) Fad2 gene product [Drosophila melanogaster]
TRINITY_DN93722_c0_g1_i1	gi|7291652|gb|AAF47074.1|	58.99	217	89	0	3	219	24	674	2e-89	268	651	265.71	(AE003462) bgcn gene product [Drosophila melanogaster]
TRINITY_DN55909_c0_g1_i1	gi|7294798|gb|AAF50132.1|	44.94	89	46	1	229	317	1311	1054	3e-15	76.6	258	74.57	(AE003547) CG6418 gene product [alt 1] [Drosophila melanogaster]
TRINITY_DN108669_c0_g3_i5	gi|10726634|gb|AAF55703.2|	35.53	425	217	12	27	426	1191	13	2e-66	231	1179	113.58	(AE003728) CG4583 gene product [Drosophila melanogaster]
TRINITY_DN103730_c0_g2_i5	gi|10727177|gb|AAG22217.1|	40.94	149	74	3	227	375	74	478	1e-30	113	405	106.30	(AE003605) CG1126 gene product [Drosophila melanogaster]
TRINITY_DN90235_c1_g1_i1	gi|7293493|gb|AAF48868.1|	42.55	47	26	1	630	675	202	62	3e-09	57.0	141	20.55	(AE003509) CG6632 gene product [Drosophila melanogaster]
TRINITY_DN87240_c0_g1_i1	gi|7298513|gb|AAF53732.1|	50.67	75	37	0	29	103	192	416	1e-24	94.0	225	206.42	(AE003661) CG15168 gene product [Drosophila melanogaster]
TRINITY_DN45027_c0_g2_i1	gi|7302253|gb|AAF57346.1|	75.89	141	34	0	209	349	647	225	1e-76	238	423	121.20	(AE003787) CG2944 gene product [alt 3] [Drosophila melanogaster]
TRINITY_DN44010_c0_g1_i1	gi|10727868|gb|AAF49346.2|	24.42	86	65	0	2	87	91	348	4e-06	42.4	258	286.67	(AE003524) CG7630 gene product [Drosophila melanogaster]
TRINITY_DN104095_c0_g5_i2	gi|10726410|gb|AAG22137.1|	83.61	183	30	0	245	427	1327	779	6e-109	334	549	128.57	(AE003683) CG9443 gene product [Drosophila melanogaster]
TRINITY_DN133748_c0_g1_i1	gi|7294261|gb|AAF49612.1|	30.77	182	118	7	69	248	540	13	4e-15	73.2	528	158.08	(AE003530) CG12304 gene product [Drosophila melanogaster]
TRINITY_DN95465_c0_g1_i3	gi|7296779|gb|AAF52057.1|	65.00	140	49	0	54	193	41	460	3e-63	197	420	212.12	(AE003603) CG10233 gene product [Drosophila melanogaster]
TRINITY_DN48889_c0_g1_i1	gi|10729533|gb|AAF45314.2|	53.93	89	38	1	9	97	56	313	7e-26	105	258	36.80	(AE002936) su(f) gene product [Drosophila melanogaster]
TRINITY_DN44011_c0_g2_i1	gi|7293145|gb|AAF48529.1|	56.07	107	47	0	136	242	47	367	2e-37	140	321	48.86	(AE003500) Myb gene product [Drosophila melanogaster]
TRINITY_DN11496_c0_g1_i1	gi|7291460|gb|AAF46886.1|	30.61	147	100	2	351	495	441	1	2e-17	80.9	441	81.97	(AE003458) CG9952 gene product [Drosophila melanogaster]
TRINITY_DN101330_c0_g3_i9	gi|10727292|gb|AAF47831.2|	32.12	165	108	3	277	440	2050	2535	4e-23	103	486	99.39	(AE003480) dib gene product [Drosophila melanogaster]
TRINITY_DN102232_c4_g1_i2	gi|7297306|gb|AAF52567.1|	92.04	314	19	2	1	313	1962	1036	0.0	609	927	296.17	(AE003619) mts gene product [Drosophila melanogaster]
TRINITY_DN96897_c2_g7_i1	gi|7296484|gb|AAF51770.1|	80.61	98	16	2	53	147	568	861	5e-48	160	294	197.32	(AE003595) CG11246 gene product [Drosophila melanogaster]
TRINITY_DN105431_c0_g2_i2	gi|7296422|gb|AAF51709.1|	50.41	244	116	3	7	247	165	890	2e-63	217	726	89.19	(AE003594) CG7338 gene product [Drosophila melanogaster]
TRINITY_DN112275_c0_g1_i1	gi|7303347|gb|AAF58406.1|	44.03	159	87	2	1	158	87	560	9e-42	142	474	294.41	(AE003819) CG4646 gene product [Drosophila melanogaster]
TRINITY_DN98740_c0_g6_i3	gi|7294353|gb|AAF49701.1|	59.26	162	51	2	1	158	75	527	6e-48	160	453	283.12	(AE003533) NHP2 gene product [Drosophila melanogaster]
TRINITY_DN109583_c3_g2_i1	gi|7302257|gb|AAF57349.1|	34.12	85	56	0	79	163	781	527	5e-08	52.0	255	130.77	(AE003788) CG3013 gene product [Drosophila melanogaster]
TRINITY_DN97173_c0_g1_i1	gi|7296048|gb|AAF51344.1|	65.45	440	140	5	3	432	1451	138	0.0	561	1314	303.46	(AE003585) Eno gene product [Drosophila melanogaster]
TRINITY_DN107035_c0_g1_i3	gi|7296402|gb|AAF51690.1|	29.69	128	67	5	15	123	5964	6335	2e-05	43.1	372	300.00	(AE003593) CG12975 gene product [Drosophila melanogaster]
TRINITY_DN98636_c0_g4_i1	gi|7292920|gb|AAF48311.1|	79.59	49	10	0	67	115	1	147	8e-19	77.0	147	127.83	(AE003493) CG11151 gene product [Drosophila melanogaster]
TRINITY_DN107988_c2_g1_i2	gi|7292309|gb|AAF47716.1|	21.58	672	472	13	215	867	3314	1407	1e-24	111	1908	191.76	(AE003477) prominin-like gene product [Drosophila melanogaster]
TRINITY_DN133849_c0_g1_i1	gi|7296347|gb|AAF51636.1|	40.00	110	65	1	232	341	371	45	1e-26	103	327	95.89	(AE003592) CG3947 gene product [Drosophila melanogaster]
TRINITY_DN109123_c1_g1_i1	gi|7302076|gb|AAF57177.1|	56.76	37	16	0	1390	1426	488	378	9e-10	62.8	111	6.67	(AE003779) CG1815 gene product [Drosophila melanogaster]
TRINITY_DN102353_c4_g1_i1	gi|7297972|gb|AAF53215.1|	52.25	111	53	0	60	170	334	2	2e-34	125	333	77.08	(AE003637) CG17036 gene product [Drosophila melanogaster]
TRINITY_DN103338_c0_g1_i4	gi|7301762|gb|AAF56874.1|	52.33	365	169	3	2	363	1122	34	1e-140	410	1089	299.18	(AE003768) ESTS:39C10S gene product [Drosophila melanogaster]
TRINITY_DN104985_c0_g8_i1	gi|7295334|gb|AAF50653.1|	36.96	92	58	0	348	439	509	784	5e-11	65.5	276	48.94	(AE003562) CG8398 gene product [Drosophila melanogaster]
TRINITY_DN18359_c0_g1_i1	gi|7299812|gb|AAF54991.1|	51.72	145	70	0	348	492	18	452	3e-41	147	435	88.41	(AE003701) CG9285 gene product [Drosophila melanogaster]
TRINITY_DN103524_c0_g2_i1	gi|7297570|gb|AAF52824.1|	36.33	556	289	13	286	804	2486	903	3e-91	313	1584	187.68	(AE003626) CG5899 gene product [Drosophila melanogaster]
TRINITY_DN99670_c1_g3_i1	gi|7293118|gb|AAF48502.1|	26.05	311	175	8	440	747	1284	508	5e-20	94.4	777	101.97	(AE003500) CG8944 gene product [Drosophila melanogaster]
TRINITY_DN106123_c0_g6_i1	gi|7303885|gb|AAF58930.1|	54.97	171	77	0	509	679	42	554	2e-52	185	513	35.23	(AE003833) CG1931 gene product [Drosophila melanogaster]
TRINITY_DN104377_c1_g10_i1	gi|7290332|gb|AAF45792.1|	64.29	84	30	0	367	450	4	255	6e-33	125	252	55.14	(AE003424) egh gene product [Drosophila melanogaster]
TRINITY_DN108159_c1_g1_i1	gi|7296737|gb|AAF52016.1|	59.51	247	68	6	751	997	828	184	2e-67	229	645	64.69	(AE003602) Nmdar1 gene product [Drosophila melanogaster]
TRINITY_DN93982_c0_g1_i1	gi|7292014|gb|AAF47429.1|	25.53	235	142	7	401	628	243	869	8e-13	71.2	627	92.21	(AE003469) CG13904 gene product [Drosophila melanogaster]
TRINITY_DN47966_c0_g1_i1	gi|7293023|gb|AAF48410.1|	93.44	61	4	0	488	548	1	183	2e-31	120	183	15.59	(AE003497) eag gene product [Drosophila melanogaster]
TRINITY_DN109522_c1_g2_i1	gi|7290449|gb|AAF45904.1|	37.35	83	43	3	30	108	4729	4962	1e-05	47.8	234	64.46	(AE003429) CG16829 gene product [Drosophila melanogaster]
TRINITY_DN107400_c1_g11_i2	gi|7290291|gb|AAF45752.1|	76.80	181	41	1	781	961	773	234	1e-88	287	540	56.19	(AE003423) Vinc gene product [Drosophila melanogaster]
TRINITY_DN109365_c2_g2_i4	gi|10728557|gb|AAF46565.2|	51.12	178	76	3	1342	1519	1343	843	7e-47	177	501	32.90	(AE003449) BcDNA:GH09358 gene product [Drosophila melanogaster]
TRINITY_DN17902_c0_g1_i1	gi|7295522|gb|AAF50835.1|	99.69	319	1	0	87	405	1039	83	0.0	605	957	236.30	(AE003568) Pros45 gene product [Drosophila melanogaster]
TRINITY_DN131107_c0_g1_i1	gi|7295067|gb|AAF50393.1|	59.84	127	51	0	1	127	504	124	6e-49	159	381	229.52	(AE003555) RpL14 gene product [Drosophila melanogaster]
TRINITY_DN113254_c0_g1_i1	gi|7296761|gb|AAF52039.1|	90.00	70	7	0	49	118	174	383	6e-41	135	210	160.31	(AE003603) RpABC14 gene product [Drosophila melanogaster]
TRINITY_DN54055_c0_g2_i1	gi|7293478|gb|AAF48853.1|	45.78	166	81	4	842	999	623	129	5e-33	134	495	49.30	(AE003509) Wnt5 gene product [Drosophila melanogaster]
TRINITY_DN109666_c1_g2_i1	gi|7304198|gb|AAF59234.1|	21.59	264	175	8	129	381	4428	5156	1e-05	48.1	729	191.34	(AE003840) CG1600 gene product [alt 1] [Drosophila melanogaster]
TRINITY_DN92120_c0_g2_i1	gi|7299028|gb|AAF54230.1|	36.59	41	26	0	54	94	269	147	6e-05	39.7	123	116.04	(AE003678) CG18193 gene product [Drosophila melanogaster]
TRINITY_DN128345_c0_g1_i1	gi|7294060|gb|AAF49415.1|	40.82	98	49	2	111	201	407	120	2e-18	85.9	288	47.37	(AE003526) CG13025 gene product [Drosophila melanogaster]
TRINITY_DN109145_c9_g7_i2	gi|7292005|gb|AAF47420.1|	25.36	276	154	11	156	394	343	1125	3e-14	74.7	783	198.73	(AE003469) CG13902 gene product [Drosophila melanogaster]
TRINITY_DN55860_c0_g1_i1	gi|7301252|gb|AAF56382.1|	67.18	195	61	1	4	195	698	114	3e-95	283	585	300.00	(AE003750) CG11785 gene product [Drosophila melanogaster]
TRINITY_DN117349_c0_g1_i1	gi|7290758|gb|AAF46204.1|	46.53	101	53	1	133	233	430	131	2e-23	99.4	300	49.92	(AE003438) CG3075 gene product [Drosophila melanogaster]
TRINITY_DN106545_c0_g4_i2	gi|7300128|gb|AAF55296.1|	36.76	253	141	7	55	297	734	3	1e-42	160	732	65.71	(AE003712) Sulf1 gene product [Drosophila melanogaster]
TRINITY_DN142426_c0_g1_i1	gi|7299395|gb|AAF54585.1|	36.52	115	72	1	77	190	1	345	1e-19	83.6	345	132.18	(AE003690) CG6629 gene product [Drosophila melanogaster]
TRINITY_DN133735_c0_g1_i1	gi|7297692|gb|AAF52944.1|	41.61	286	140	9	9	290	937	149	6e-58	195	789	265.66	(AE003628) RfC3 gene product [Drosophila melanogaster]
TRINITY_DN102358_c5_g2_i5	gi|7288897|gb|AAF45312.1|	35.33	150	89	2	247	394	283	714	5e-22	99.0	432	102.61	(AE002936) CG17168 gene product [Drosophila melanogaster]
TRINITY_DN103264_c2_g3_i5	gi|7299664|gb|AAF54848.1|	45.45	55	30	0	232	286	495	659	1e-11	63.2	165	57.09	(AE003696) CG6188 gene product [Drosophila melanogaster]
TRINITY_DN47091_c0_g1_i1	gi|7301088|gb|AAF56222.1|	24.49	196	112	4	13	195	176	694	8e-09	56.6	519	85.36	(AE003746) CG5410 gene product [Drosophila melanogaster]
TRINITY_DN135888_c0_g1_i1	gi|7299447|gb|AAF54636.1|	25.34	146	91	2	1	142	215	610	3e-11	59.7	396	258.82	(AE003691) CG18643 gene product [Drosophila melanogaster]
TRINITY_DN102862_c3_g1_i1	gi|7298741|gb|AAF53952.1|	34.24	330	210	4	16	339	105	1091	3e-65	225	987	123.53	(AE003669) betaInt-nu gene product [Drosophila melanogaster]
TRINITY_DN84465_c0_g3_i1	gi|7292317|gb|AAF47724.1|	29.73	111	73	3	1	111	89	406	2e-07	53.1	318	62.11	(AE003477) CG15812 gene product [Drosophila melanogaster]
TRINITY_DN134432_c0_g1_i1	gi|7294089|gb|AAF49444.1|	51.61	124	59	1	79	201	1	372	5e-35	128	372	84.55	(AE003526) CG4169 gene product [Drosophila melanogaster]
TRINITY_DN98258_c0_g1_i3	gi|7293240|gb|AAF48622.1|	45.06	506	227	7	80	543	25	1515	2e-138	436	1491	261.58	(AE003502) Pp2B-14D gene product [Drosophila melanogaster]
TRINITY_DN78836_c0_g1_i1	gi|7298047|gb|AAF53288.1|	48.91	92	46	1	118	208	632	907	8e-25	100	276	127.78	(AE003639) CG6523 gene product [Drosophila melanogaster]
TRINITY_DN114122_c0_g1_i1	gi|7298925|gb|AAF54130.1|	55.56	153	65	2	969	1118	459	1	6e-51	179	459	39.37	(AE003675) CG15187 gene product [Drosophila melanogaster]
TRINITY_DN106899_c0_g3_i5	gi|7301104|gb|AAF56238.1|	44.32	546	270	4	1432	1975	109	1650	5e-112	375	1542	78.08	(AE003746) CG6129 gene product [Drosophila melanogaster]
TRINITY_DN32007_c0_g1_i1	gi|7291274|gb|AAF46705.1|	57.69	104	37	2	328	424	2	313	7e-27	104	312	72.22	(AE003453) CG10069 gene product [Drosophila melanogaster]
TRINITY_DN101421_c0_g1_i1	gi|7292114|gb|AAF47526.1|	31.36	625	376	13	5	588	9252	7414	2e-75	266	1839	303.47	(AE003472) CG7955 gene product [alt 2] [Drosophila melanogaster]
TRINITY_DN114045_c0_g1_i1	gi|7290145|gb|AAF45609.1|	35.25	139	48	3	494	630	18	314	4e-16	76.6	297	41.71	(AE003420) EG:8D8.3 gene product [Drosophila melanogaster]
TRINITY_DN107514_c0_g1_i2	gi|10727212|gb|AAF47435.2|	63.36	232	82	2	1	231	719	30	7e-86	285	690	30.49	(AE003470) CG18214 gene product [Drosophila melanogaster]
TRINITY_DN102658_c5_g7_i2	gi|7299132|gb|AAF54331.1|	74.18	244	57	4	1	243	720	4	2e-107	327	717	133.27	(AE003681) CG11990 gene product [Drosophila melanogaster]
TRINITY_DN106826_c0_g1_i1	gi|7291732|gb|AAF47154.1|	86.27	51	7	0	1	51	2888	2736	1e-22	91.3	153	300.00	(AE003462) RpL46 gene product [Drosophila melanogaster]
TRINITY_DN92511_c0_g1_i3	gi|7298058|gb|AAF53298.1|	30.43	299	189	10	13	302	456	1322	2e-18	91.7	867	45.49	(AE003640) CG7099 gene product [Drosophila melanogaster]
TRINITY_DN110726_c0_g1_i1	gi|7290246|gb|AAF45708.1|	36.96	46	29	0	8	53	240	103	3e-07	47.4	138	87.34	(AE003422) EG:22E5.12 gene product [Drosophila melanogaster]
TRINITY_DN107141_c0_g1_i4	gi|10727011|gb|AAF46728.2|	90.91	44	4	0	376	419	1186	1055	5e-20	91.3	132	31.06	(AE003454) CG15668 gene product [alt 1] [Drosophila melanogaster]
TRINITY_DN99486_c0_g1_i1	gi|7296495|gb|AAF51781.1|	47.22	72	38	0	163	234	864	1079	8e-12	64.7	216	88.16	(AE003595) CG7151 gene product [Drosophila melanogaster]
TRINITY_DN100719_c1_g4_i2	gi|7292897|gb|AAF48288.1|	83.87	31	5	0	134	164	98	6	1e-07	52.8	93	24.87	(AE003493) up gene product [alt 3] [Drosophila melanogaster]
TRINITY_DN86972_c0_g1_i1	gi|7299811|gb|AAF54990.1|	42.47	259	143	4	25	283	181	939	5e-55	184	759	265.38	(AE003701) CG9286 gene product [Drosophila melanogaster]
TRINITY_DN107526_c1_g1_i4	gi|7291196|gb|AAF46628.1|	26.84	529	340	14	23	525	69	1592	2e-52	189	1524	280.66	(AE003452) CG17999 gene product [Drosophila melanogaster]
TRINITY_DN104274_c0_g2_i2	gi|7290616|gb|AAF46065.1|	28.73	731	438	25	327	1020	937	2991	2e-80	286	2055	194.97	(AE003435) CG4096 gene product [Drosophila melanogaster]
TRINITY_DN4731_c0_g1_i1	gi|7299761|gb|AAF54941.1|	39.13	69	42	0	850	918	3	209	3e-09	56.6	207	22.45	(AE003700) CG9799 gene product [Drosophila melanogaster]
TRINITY_DN103370_c2_g1_i1	gi|7294676|gb|AAF50014.1|	72.00	75	21	0	7	81	1681	1905	8e-35	126	225	244.57	(AE003543) CG11611 gene product [Drosophila melanogaster]
TRINITY_DN107753_c3_g9_i1	gi|7289286|gb|AAF45374.1|	60.18	113	44	1	177	289	2	337	4e-33	122	336	116.26	(AE002611) CG9577 gene product [Drosophila melanogaster]
TRINITY_DN105217_c0_g6_i1	gi|7297150|gb|AAF52417.1|	38.75	160	90	3	243	399	4	468	8e-29	113	465	109.41	(AE003614) CG13771 gene product [Drosophila melanogaster]
TRINITY_DN135424_c0_g1_i1	gi|7293760|gb|AAF49128.1|	57.14	98	39	2	123	218	140	430	1e-35	135	291	50.52	(AE003516) CG8786 gene product [Drosophila melanogaster]
TRINITY_DN109553_c0_g1_i3	gi|7295017|gb|AAF50345.1|	34.75	259	149	8	224	469	768	13	3e-40	147	756	158.82	(AE003553) CG5653 gene product [Drosophila melanogaster]
TRINITY_DN103610_c0_g1_i1	gi|7291026|gb|AAF46464.1|	60.94	64	24	1	99	162	481	669	4e-21	87.8	189	116.67	(AE003446) CG15368 gene product [Drosophila melanogaster]
TRINITY_DN101708_c0_g1_i1	gi|7290516|gb|AAF45969.1|	34.34	297	182	5	46	335	1130	258	2e-54	189	873	257.52	(AE003431) EG:84H4.1 gene product [Drosophila melanogaster]
TRINITY_DN90007_c0_g1_i1	gi|7294064|gb|AAF49419.1|	28.92	446	236	8	129	563	1370	243	3e-38	149	1128	164.19	(AE003526) Dbp73D gene product [Drosophila melanogaster]
TRINITY_DN37040_c0_g1_i1	gi|7299829|gb|AAF55007.1|	50.97	155	76	0	188	342	557	93	5e-34	127	465	123.34	(AE003702) CG9924 gene product [Drosophila melanogaster]
TRINITY_DN103225_c0_g1_i2	gi|10727272|gb|AAG22238.1|	51.55	291	135	5	192	478	3	869	2e-84	288	867	170.33	(AE003478) Eip63E gene product [alt 1] [Drosophila melanogaster]
TRINITY_DN106827_c1_g3_i1	gi|7291014|gb|AAF46452.1|	100.00	136	0	0	1	136	97	504	3e-92	273	408	300.00	(AE003446) His3.3B gene product [Drosophila melanogaster]
TRINITY_DN94203_c0_g1_i2	gi|7290960|gb|AAF46400.1|	81.71	82	6	1	48	129	1626	1408	2e-35	141	219	39.96	(AE003444) oc gene product [Drosophila melanogaster]
TRINITY_DN105322_c0_g2_i5	gi|7292539|gb|AAF47941.1|	39.83	359	197	2	235	593	2860	1841	6e-57	208	1020	161.14	(AE003482) CG7509 gene product [Drosophila melanogaster]
TRINITY_DN98093_c0_g1_i2	gi|7292990|gb|AAF48378.1|	40.40	99	56	1	12	110	117	404	9e-14	67.8	288	226.77	(AE003496) nmdyn-D6 gene product [Drosophila melanogaster]
TRINITY_DN90433_c0_g1_i1	gi|7293529|gb|AAF48903.1|	31.53	203	127	5	263	453	866	1474	1e-20	95.9	609	108.75	(AE003510) CG7332 gene product [Drosophila melanogaster]
TRINITY_DN97210_c0_g1_i1	gi|7296500|gb|AAF51786.1|	26.54	211	126	4	234	415	1167	535	2e-14	77.0	633	99.22	(AE003595) CG7414 gene product [Drosophila melanogaster]
TRINITY_DN93617_c0_g1_i2	gi|7293217|gb|AAF48599.1|	47.99	473	221	6	394	858	1476	109	3e-133	427	1368	81.48	(AE003502) CG18734 gene product [alt 2] [Drosophila melanogaster]
TRINITY_DN127883_c0_g1_i1	gi|7290762|gb|AAF46208.1|	39.47	76	46	0	270	345	2	229	3e-10	58.2	228	61.46	(AE003438) CG12796 gene product [Drosophila melanogaster]
TRINITY_DN103738_c0_g1_i3	gi|7293234|gb|AAF48616.1|	52.87	87	39	1	21	107	2385	2131	2e-23	102	255	78.46	(AE003502) Rbp2 gene product [Drosophila melanogaster]
TRINITY_DN94870_c0_g1_i1	gi|7290299|gb|AAF45760.1|	28.02	339	219	7	356	681	7	987	9e-29	122	981	139.74	(AE003423) crn gene product [Drosophila melanogaster]
TRINITY_DN43593_c0_g1_i1	gi|7290566|gb|AAF46017.1|	73.30	206	39	2	26	216	724	110	1e-88	265	615	284.72	(AE003433) snf gene product [Drosophila melanogaster]
TRINITY_DN110355_c0_g1_i1	gi|7300800|gb|AAF55943.1|	55.32	47	21	0	693	739	280	140	8e-12	64.3	141	19.08	(AE003737) Motor-protein gene product [Drosophila melanogaster]
TRINITY_DN54023_c0_g1_i1	gi|7293801|gb|AAF49168.1|	32.34	269	144	10	5	253	90	842	2e-31	120	753	239.81	(AE003517) CG14091 gene product [Drosophila melanogaster]
TRINITY_DN3226_c0_g1_i1	gi|7303173|gb|AAF58237.1|	56.59	129	49	1	97	225	3	368	9e-29	112	366	58.94	(AE003814) LamC gene product [Drosophila melanogaster]
TRINITY_DN121976_c0_g1_i1	gi|7301567|gb|AAF56687.1|	45.31	64	26	1	174	237	24	188	8e-10	57.4	165	45.45	(AE003760) TfIIA-L gene product [Drosophila melanogaster]
TRINITY_DN106512_c0_g1_i1	gi|7294671|gb|AAF50009.1|	45.98	174	86	3	6	171	5292	5813	1e-38	152	522	103.98	(AE003543) CG10907 gene product [Drosophila melanogaster]
TRINITY_DN95208_c0_g1_i3	gi|7300667|gb|AAF55815.1|	58.02	131	54	1	1	131	113	502	1e-35	123	390	295.45	(AE003732) CG15697 gene product [Drosophila melanogaster]
TRINITY_DN22085_c0_g1_i1	gi|7298193|gb|AAF53427.1|	45.05	182	95	3	25	204	68	604	2e-44	151	537	249.77	(AE003646) BG:DS00929.2 gene product [Drosophila melanogaster]
TRINITY_DN104671_c0_g1_i1	gi|7303357|gb|AAF58416.1|	25.62	601	380	20	70	645	2298	622	2e-33	139	1677	193.87	(AE003819) CG4023 gene product [Drosophila melanogaster]
TRINITY_DN108894_c4_g1_i3	gi|7303497|gb|AAF58552.1|	77.86	140	31	0	1	140	37	456	2e-74	224	420	270.97	(AE003823) CG8857 gene product [Drosophila melanogaster]
TRINITY_DN108759_c0_g2_i2	gi|7295695|gb|AAF51000.1|	52.01	1071	474	9	2374	3405	3525	316	0.0	1047	3210	87.23	(AE003576) CG15637 gene product [Drosophila melanogaster]
TRINITY_DN99833_c0_g2_i1	gi|7301377|gb|AAF56504.1|	43.75	64	33	2	105	166	3001	2813	2e-09	58.2	189	68.48	(AE003753) CG17196 gene product [Drosophila melanogaster]
TRINITY_DN104319_c0_g4_i1	gi|7291484|gb|AAF46910.1|	36.22	439	259	7	3	428	223	1515	8e-84	273	1293	291.22	(AE003458) CG9825 gene product [Drosophila melanogaster]
TRINITY_DN99214_c0_g2_i2	gi|7292301|gb|AAF47709.1|	81.25	32	6	0	2	33	402	497	2e-12	64.3	96	33.80	(AE003476) CG16745 gene product [alt 2] [Drosophila melanogaster]
TRINITY_DN1700_c0_g1_i1	gi|7295987|gb|AAF51284.1|	87.74	106	13	0	68	173	2	319	3e-63	198	318	108.16	(AE003584) CG7085 gene product [Drosophila melanogaster]
TRINITY_DN133930_c0_g1_i1	gi|10727909|gb|AAF49579.2|	34.26	216	111	5	206	418	773	210	1e-23	102	564	71.30	(AE003529) CG6169 gene product [Drosophila melanogaster]
TRINITY_DN103167_c0_g1_i3	gi|7292023|gb|AAF47437.1|	23.04	204	118	8	12	205	1310	786	3e-05	44.3	525	234.38	(AE003470) CG9205 gene product [Drosophila melanogaster]
TRINITY_DN105392_c0_g4_i3	gi|7294514|gb|AAF49856.1|	60.40	101	38	2	3	103	159	455	3e-32	115	297	288.35	(AE003539) CG11267 gene product [Drosophila melanogaster]
TRINITY_DN96534_c0_g1_i2	gi|7297821|gb|AAF53070.1|	34.96	123	78	2	435	557	56	418	2e-15	75.5	363	58.64	(AE003631) CG6201 gene product [Drosophila melanogaster]
TRINITY_DN114212_c0_g1_i1	gi|7295184|gb|AAF50508.1|	61.72	128	49	0	437	564	3	386	1e-48	170	384	45.12	(AE003557) pbl gene product [Drosophila melanogaster]
TRINITY_DN103731_c1_g1_i1	gi|7290727|gb|AAF46173.1|	30.34	89	60	2	91	179	774	1034	1e-06	49.3	261	98.12	(AE003438) CG17717 gene product [Drosophila melanogaster]
TRINITY_DN106018_c0_g1_i8	gi|7291019|gb|AAF46457.1|	81.82	55	10	0	1134	1188	1303	1139	3e-43	100	165	13.88	(AE003446) BcDNA:GH10646 gene product [Drosophila melanogaster]
TRINITY_DN108486_c0_g2_i1	gi|7290748|gb|AAF46194.1|	81.82	154	28	0	1	154	864	403	2e-88	267	462	248.39	(AE003438) CG3203 gene product [alt 1] [Drosophila melanogaster]
TRINITY_DN41986_c0_g1_i1	gi|7300248|gb|AAF55411.1|	33.96	159	97	2	199	356	530	75	1e-14	74.3	456	67.36	(AE003717) CG5319 gene product [Drosophila melanogaster]
TRINITY_DN95794_c0_g2_i1	gi|10727676|gb|AAF58860.2|	33.33	270	168	6	36	301	339	1124	2e-40	151	786	177.43	(AE003831) CG1407 gene product [Drosophila melanogaster]
TRINITY_DN100872_c0_g1_i1	gi|7293728|gb|AAF49097.1|	35.81	296	161	11	306	582	913	56	2e-42	164	858	143.48	(AE003515) CG7757 gene product [Drosophila melanogaster]
TRINITY_DN104318_c1_g6_i2	gi|7294268|gb|AAF49619.1|	33.54	820	478	23	156	931	3058	668	6e-111	372	2391	248.54	(AE003530) CG7439 gene product [Drosophila melanogaster]
TRINITY_DN85424_c0_g1_i1	gi|7291108|gb|AAF46543.1|	27.62	449	255	11	651	1092	483	1640	4e-33	139	1158	103.49	(AE003449) CG2990 gene product [Drosophila melanogaster]
TRINITY_DN128776_c0_g1_i1	gi|7295913|gb|AAF51212.1|	50.79	126	62	0	108	233	444	67	3e-36	128	378	158.82	(AE003582) CG2855 gene product [Drosophila melanogaster]
TRINITY_DN99712_c0_g1_i5	gi|7297665|gb|AAF52917.1|	47.42	97	50	1	239	335	665	952	3e-20	92.0	288	83.00	(AE003628) SamDC gene product [Drosophila melanogaster]
TRINITY_DN87928_c1_g1_i2	gi|7291473|gb|AAF46899.1|	77.14	35	8	0	345	379	233	337	3e-10	58.5	105	25.12	(AE003458) CG3536 gene product [alt 2] [Drosophila melanogaster]
TRINITY_DN106158_c0_g5_i5	gi|7293011|gb|AAF48398.1|	55.04	536	238	2	21	554	1605	1	0.0	623	1605	228.31	(AE003497) CG9518 gene product [Drosophila melanogaster]
TRINITY_DN106121_c0_g1_i2	gi|7289028|gb|AAF45339.1|	43.94	132	60	2	131	262	89	442	6e-20	85.5	354	133.08	(AE003066) CG13865 gene product [Drosophila melanogaster]
TRINITY_DN122037_c0_g1_i1	gi|7303957|gb|AAF59000.1|	23.81	105	79	1	253	356	566	252	5e-05	44.7	315	64.02	(AE003835) CG13743 gene product [Drosophila melanogaster]
TRINITY_DN96676_c1_g1_i2	gi|7293677|gb|AAF49047.1|	49.55	222	98	8	3	216	1081	434	5e-30	116	648	295.89	(AE003514) Clc gene product [Drosophila melanogaster]
TRINITY_DN33172_c0_g1_i1	gi|7297683|gb|AAF52935.1|	69.70	264	80	0	45	308	5	796	7e-123	359	792	251.43	(AE003628) CG5362 gene product [Drosophila melanogaster]
TRINITY_DN289_c0_g1_i1	gi|7296129|gb|AAF51423.1|	61.07	131	49	1	39	167	394	2	9e-52	174	393	95.62	(AE003587) CG4428 gene product [Drosophila melanogaster]
TRINITY_DN45458_c0_g1_i1	gi|7299030|gb|AAF54232.1|	70.69	116	34	0	239	354	12	359	3e-48	167	348	48.13	(AE003678) CG7415 gene product [alt 2] [Drosophila melanogaster]
TRINITY_DN102214_c0_g2_i3	gi|7291534|gb|AAF46959.1|	62.87	369	132	3	153	521	1529	438	8e-154	462	1092	174.44	(AE003459) CG3219 gene product [Drosophila melanogaster]
TRINITY_DN99949_c0_g1_i2	gi|7298459|gb|AAF53680.1|	43.00	593	269	14	249	778	205	1965	1e-134	443	1761	219.58	(AE003659) CG10333 gene product [Drosophila melanogaster]
TRINITY_DN118411_c0_g1_i1	gi|7296333|gb|AAF51623.1|	72.99	137	37	0	92	228	421	11	6e-69	213	411	158.08	(AE003591) CG4858 gene product [Drosophila melanogaster]
TRINITY_DN103924_c0_g2_i1	gi|7291411|gb|AAF46838.1|	24.00	400	270	11	32	425	535	1650	7e-28	117	1116	225.00	(AE003457) wrapper gene product [Drosophila melanogaster]
TRINITY_DN89594_c0_g1_i1	gi|7302510|gb|AAF57594.1|	33.79	219	135	4	141	358	2449	3078	5e-31	125	630	175.98	(AE003796) CG7137 gene product [Drosophila melanogaster]
TRINITY_DN101154_c0_g1_i2	gi|7294058|gb|AAF49413.1|	36.52	419	238	7	43	438	2297	1056	1e-57	207	1242	236.57	(AE003526) CG9706 gene product [Drosophila melanogaster]
TRINITY_DN96276_c0_g1_i3	gi|7294480|gb|AAF49823.1|	32.35	306	165	8	9	274	853	1764	3e-34	132	912	298.04	(AE003538) CG10222 gene product [Drosophila melanogaster]
TRINITY_DN94809_c0_g1_i4	gi|7290989|gb|AAF46428.1|	37.75	204	115	5	39	236	176	769	1e-34	129	594	238.55	(AE003445) CG7090 gene product [Drosophila melanogaster]
TRINITY_DN43521_c0_g2_i1	gi|7303504|gb|AAF58559.1|	43.48	69	36	2	4	71	276	76	3e-10	54.3	201	239.29	(AE003823) DebB gene product [Drosophila melanogaster]
TRINITY_DN108386_c1_g1_i3	gi|7302026|gb|AAF57129.1|	44.00	50	28	0	117	166	4675	4824	9e-05	44.3	150	48.86	(AE003777) CG1542 gene product [Drosophila melanogaster]
TRINITY_DN97879_c0_g1_i1	gi|7297121|gb|AAF52389.1|	61.59	414	153	4	4	415	183	1412	0.0	525	1230	290.78	(AE003613) CG9539 gene product [Drosophila melanogaster]
TRINITY_DN96786_c0_g1_i1	gi|7290751|gb|AAF46197.1|	23.19	332	186	14	2379	2680	1592	2470	5e-05	49.3	879	28.66	(AE003438) CG14438 gene product [Drosophila melanogaster]
TRINITY_DN104580_c0_g1_i2	gi|7302461|gb|AAF57546.1|	37.29	59	37	0	176	234	2293	2469	4e-06	47.8	177	72.54	(AE003795) CG11242 gene product [Drosophila melanogaster]
TRINITY_DN108743_c0_g1_i1	gi|7292769|gb|AAF48164.1|	70.81	209	40	2	3	190	738	1364	8e-99	308	627	259.09	(AE003489) CG1900 gene product [Drosophila melanogaster]
TRINITY_DN96583_c0_g1_i2	gi|7292931|gb|AAF48322.1|	37.88	66	41	0	1	66	794	991	3e-08	55.8	198	35.61	(AE003493) CG11102 gene product [Drosophila melanogaster]
TRINITY_DN68003_c0_g2_i1	gi|7301251|gb|AAF56381.1|	53.85	104	48	0	434	537	1	312	9e-33	125	312	44.57	(AE003750) CG6422 gene product [Drosophila melanogaster]
TRINITY_DN98431_c0_g1_i1	gi|7303171|gb|AAF58235.1|	34.27	213	113	4	24	229	197	775	9e-31	128	579	72.38	(AE003814) CG12869 gene product [Drosophila melanogaster]
TRINITY_DN96375_c5_g3_i1	gi|7291794|gb|AAF47214.1|	46.46	198	93	3	13	197	248	841	6e-49	171	594	271.23	(AE003464) Ssl gene product [Drosophila melanogaster]
TRINITY_DN109094_c3_g2_i4	gi|7298962|gb|AAF54166.1|	31.14	440	223	9	390	823	171	1268	4e-51	187	1098	113.78	(AE003676) CG10445 gene product [Drosophila melanogaster]
TRINITY_DN134370_c0_g1_i1	gi|7291410|gb|AAF46837.1|	27.81	187	115	9	451	632	267	782	4e-05	46.2	516	66.58	(AE003457) CG10955 gene product [Drosophila melanogaster]
TRINITY_DN109721_c1_g1_i7	gi|7301130|gb|AAF56264.1|	83.21	137	23	0	1	137	274	684	9e-74	226	411	229.61	(AE003746) CG5677 gene product [Drosophila melanogaster]
TRINITY_DN94654_c0_g1_i1	gi|7292762|gb|AAF48157.1|	53.98	289	132	1	11	298	2938	2072	2e-101	323	867	252.03	(AE003489) CG2577 gene product [Drosophila melanogaster]
TRINITY_DN98782_c0_g1_i4	gi|7293658|gb|AAF49029.1|	21.48	298	178	7	372	616	474	1358	1e-09	62.8	885	76.16	(AE003513) CG11940 gene product [Drosophila melanogaster]
TRINITY_DN32888_c0_g1_i1	gi|7291721|gb|AAF47143.1|	46.08	102	52	2	533	632	22	324	5e-22	95.5	303	46.62	(AE003462) CG3167 gene product [Drosophila melanogaster]
TRINITY_DN106416_c0_g2_i3	gi|7295807|gb|AAF51109.1|	21.26	414	282	10	55	448	2294	1125	3e-13	72.0	1170	255.46	(AE003579) CG2774 gene product [Drosophila melanogaster]
TRINITY_DN95004_c0_g1_i1	gi|7300832|gb|AAF55974.1|	87.05	193	25	0	1	193	1345	767	1e-119	352	579	300.00	(AE003738) sar1 gene product [Drosophila melanogaster]
TRINITY_DN102120_c0_g1_i2	gi|7290576|gb|AAF46026.1|	49.69	159	80	0	12	170	2317	1841	1e-46	163	477	280.59	(AE003434) CanB gene product [Drosophila melanogaster]
TRINITY_DN93480_c0_g1_i2	gi|7303639|gb|AAF58691.1|	48.72	39	20	0	67	105	1114	1230	4e-05	42.0	117	89.31	(AE003826) CG9077 gene product [Drosophila melanogaster]
TRINITY_DN106622_c1_g1_i2	gi|7290913|gb|AAF46354.1|	42.78	526	241	10	11	483	1010	2566	2e-107	350	1557	317.11	(AE003443) Gr gene product [alt 1] [Drosophila melanogaster]
TRINITY_DN105824_c3_g5_i5	gi|7291962|gb|AAF47378.1|	30.04	223	150	5	247	467	704	48	6e-31	122	657	103.14	(AE003468) CG17061 gene product [Drosophila melanogaster]
TRINITY_DN101978_c0_g5_i1	gi|7293021|gb|AAF48408.1|	42.00	100	57	1	65	164	1764	1468	3e-17	79.7	297	175.74	(AE003497) BcDNA:GH02901 gene product [Drosophila melanogaster]
TRINITY_DN64284_c0_g1_i1	gi|7302936|gb|AAF58007.1|	57.02	114	49	0	271	384	6	347	8e-39	138	342	86.80	(AE003807) CG6251 gene product [Drosophila melanogaster]
TRINITY_DN16290_c0_g1_i1	gi|7295945|gb|AAF51244.1|	32.85	207	135	4	26	230	628	14	2e-28	112	615	159.33	(AE003582) CG3515 gene product [Drosophila melanogaster]
TRINITY_DN106674_c0_g1_i2	gi|7290703|gb|AAF46150.1|	31.94	360	171	12	264	618	4	876	1e-41	161	873	97.22	(AE003437) CG3815 gene product [Drosophila melanogaster]
TRINITY_DN95579_c0_g1_i1	gi|7291833|gb|AAF47253.1|	21.62	185	133	5	46	224	230	766	7e-08	55.8	537	51.39	(AE003464) CG4806 gene product [Drosophila melanogaster]
TRINITY_DN74321_c0_g1_i1	gi|7294504|gb|AAF49846.1|	83.01	259	44	0	1	259	825	49	1e-161	454	777	297.70	(AE003539) RpS4 gene product [alt 2] [Drosophila melanogaster]
TRINITY_DN107534_c0_g2_i3	gi|7293734|gb|AAF49103.1|	48.38	1639	644	39	327	1908	818	5299	0.0	1265	4482	192.53	(AE003515) CG8491 gene product [Drosophila melanogaster]
TRINITY_DN106386_c0_g2_i2	gi|7300347|gb|AAF55506.1|	63.39	112	39	1	530	641	401	72	3e-44	155	330	51.40	(AE003721) Trap80 gene product [Drosophila melanogaster]
TRINITY_DN109954_c0_g1_i2	gi|7292616|gb|AAF48015.1|	45.95	814	353	15	48	782	2425	8	0.0	671	2418	227.68	(AE003485) CG2485 gene product [Drosophila melanogaster]
TRINITY_DN100980_c0_g1_i1	gi|7294705|gb|AAF50042.1|	63.16	152	55	1	314	465	2502	2050	2e-60	217	453	85.47	(AE003544) CG7368 gene product [Drosophila melanogaster]
TRINITY_DN9262_c0_g1_i1	gi|7302767|gb|AAF57842.1|	60.68	323	113	4	377	686	975	10	1e-121	369	966	140.00	(AE003803) CG4878 gene product [alt 2] [Drosophila melanogaster]
TRINITY_DN74904_c0_g1_i1	gi|7299370|gb|AAF54562.1|	39.26	163	97	2	75	237	2	484	1e-24	104	483	33.08	(AE003688) CG4509 gene product [Drosophila melanogaster]
TRINITY_DN93683_c0_g1_i1	gi|7292817|gb|AAF48211.1|	31.96	97	53	3	13	96	287	577	2e-07	52.0	291	96.04	(AE003490) CG4404 gene product [Drosophila melanogaster]
TRINITY_DN91848_c0_g2_i4	gi|7297825|gb|AAF53074.1|	33.58	134	85	2	62	194	84	476	3e-14	68.9	393	192.65	(AE003631) CG6249 gene product [Drosophila melanogaster]
TRINITY_DN131652_c0_g1_i1	gi|7294503|gb|AAF49845.1|	48.54	103	53	0	44	146	16	324	1e-25	99.8	309	108.80	(AE003539) CG11278 gene product [Drosophila melanogaster]
TRINITY_DN128476_c0_g1_i1	gi|7301227|gb|AAF56358.1|	72.48	109	28	1	138	244	2	328	4e-51	174	327	55.42	(AE003749) CG11089 gene product [Drosophila melanogaster]
TRINITY_DN2555_c0_g1_i1	gi|7295671|gb|AAF50977.1|	26.34	224	111	5	63	235	93	755	1e-14	72.8	663	200.30	(AE003575) CG2976 gene product [Drosophila melanogaster]
TRINITY_DN132569_c0_g1_i1	gi|7297591|gb|AAF52844.1|	32.99	97	60	2	192	283	12	302	1e-14	72.4	291	41.81	(AE003627) bib gene product [Drosophila melanogaster]
TRINITY_DN67255_c0_g1_i1	gi|10727229|gb|AAF47509.2|	47.58	227	113	2	204	430	248	910	2e-64	227	663	126.05	(AE003472) CG1049 gene product [alt 2] [Drosophila melanogaster]
TRINITY_DN98918_c0_g10_i1	gi|7294778|gb|AAF50113.1|	21.41	369	243	13	25	369	1430	393	9e-06	47.8	1038	248.33	(AE003546) CG6321 gene product [Drosophila melanogaster]
TRINITY_DN39318_c0_g2_i1	gi|7297968|gb|AAF53211.1|	51.30	115	56	0	84	198	364	20	4e-35	123	345	163.51	(AE003637) CG6153 gene product [Drosophila melanogaster]
TRINITY_DN107034_c0_g1_i1	gi|7301097|gb|AAF56231.1|	24.89	691	454	24	27	689	4878	2917	1e-28	125	1962	158.48	(AE003746) SMC1 gene product [Drosophila melanogaster]
TRINITY_DN65200_c0_g2_i1	gi|7293109|gb|AAF48493.1|	88.48	191	22	0	418	608	655	83	3e-123	367	573	93.78	(AE003500) CG9281 gene product [Drosophila melanogaster]
TRINITY_DN107729_c1_g9_i3	gi|7296885|gb|AAF52159.1|	56.25	48	17	2	194	240	446	312	4e-05	43.5	135	38.14	(AE003607) CG14639 gene product [Drosophila melanogaster]
TRINITY_DN97922_c0_g1_i1	gi|7301135|gb|AAF56268.1|	34.78	644	344	17	1	588	1981	110	6e-99	319	1872	317.83	(AE003747) CG5706 gene product [Drosophila melanogaster]
TRINITY_DN108179_c0_g1_i1	gi|7299133|gb|AAF54332.1|	47.74	155	67	5	128	279	434	3	1e-35	128	432	142.57	(AE003681) Nmdmc gene product [Drosophila melanogaster]
TRINITY_DN103103_c0_g1_i1	gi|7300184|gb|AAF55350.1|	73.41	425	103	2	84	502	1263	1	0.0	621	1263	232.17	(AE003714) Cctgamma gene product [Drosophila melanogaster]
TRINITY_DN142271_c0_g1_i1	gi|7292436|gb|AAF47840.1|	75.93	108	26	0	3	110	326	3	3e-55	177	324	185.14	(AE003480) Chd64 gene product [Drosophila melanogaster]
TRINITY_DN135223_c0_g1_i1	gi|7291644|gb|AAF47066.1|	53.33	120	56	0	13	132	6	365	1e-44	145	360	270.68	(AE003462) Nxt1 gene product [Drosophila melanogaster]
TRINITY_DN101549_c2_g1_i2	gi|7291483|gb|AAF46909.1|	34.44	180	114	1	1	176	669	1208	2e-26	105	540	263.41	(AE003458) CG12490 gene product [Drosophila melanogaster]
TRINITY_DN84194_c0_g1_i2	gi|7295020|gb|AAF50348.1|	47.20	161	83	2	1	160	94	573	7e-31	116	480	263.74	(AE003553) CG5012 gene product [Drosophila melanogaster]
TRINITY_DN108372_c4_g1_i2	gi|7291771|gb|AAF47192.1|	44.09	372	201	2	88	459	593	1687	2e-110	347	1095	165.66	(AE003463) CG3394 gene product [Drosophila melanogaster]
TRINITY_DN95615_c1_g3_i3	gi|7303009|gb|AAF58079.1|	27.49	291	178	7	232	518	576	1361	4e-28	119	786	137.41	(AE003808) CG8388 gene product [Drosophila melanogaster]
TRINITY_DN90320_c0_g1_i1	gi|7299987|gb|AAF55159.1|	27.81	151	97	6	447	593	662	234	1e-07	55.1	429	39.14	(AE003708) Cen190 gene product [Drosophila melanogaster]
TRINITY_DN82983_c0_g1_i1	gi|7290639|gb|AAF46088.1|	46.12	206	110	1	46	250	18	635	6e-53	176	618	201.30	(AE003435) CG18341 gene product [Drosophila melanogaster]
TRINITY_DN26017_c0_g1_i1	gi|7292464|gb|AAF47868.1|	56.04	91	39	1	748	838	274	5	3e-31	120	270	30.44	(AE003480) pav gene product [Drosophila melanogaster]
TRINITY_DN100344_c1_g1_i5	gi|7294555|gb|AAF49896.1|	45.61	57	31	0	256	312	1495	1325	4e-09	60.1	171	23.85	(AE003540) ara gene product [Drosophila melanogaster]
TRINITY_DN7637_c0_g1_i1	gi|7300635|gb|AAF55784.1|	44.59	157	72	5	486	636	448	5	2e-24	101	444	68.31	(AE003731) CG5434 gene product [Drosophila melanogaster]
TRINITY_DN105812_c1_g6_i1	gi|7293308|gb|AAF48688.1|	42.54	315	176	3	628	938	90	1031	5e-79	278	942	89.89	(AE003504) CG9059 gene product [Drosophila melanogaster]
TRINITY_DN122448_c0_g1_i1	gi|7290296|gb|AAF45757.1|	44.07	270	122	5	249	495	205	996	3e-61	218	792	66.44	(AE003423) kz gene product [Drosophila melanogaster]
TRINITY_DN34466_c0_g1_i1	gi|7298016|gb|AAF53257.1|	77.88	104	23	0	198	301	2	313	2e-51	170	312	85.95	(AE003639) CG5547 gene product [alt 2] [Drosophila melanogaster]
TRINITY_DN100068_c0_g1_i2	gi|7290699|gb|AAF46146.1|	69.35	385	118	0	13	397	2233	1079	0.0	568	1155	290.93	(AE003437) Rpt4 gene product [Drosophila melanogaster]
TRINITY_DN128704_c0_g1_i1	gi|7292802|gb|AAF48196.1|	50.96	104	50	1	840	943	309	1	9e-13	69.7	309	8.82	(AE003490) Smr gene product [Drosophila melanogaster]
TRINITY_DN104654_c0_g1_i1	gi|7302010|gb|AAF57114.1|	24.04	312	202	9	9	318	1681	845	9e-25	106	837	215.72	(AE003776) CG15553 gene product [Drosophila melanogaster]
TRINITY_DN49737_c0_g2_i1	gi|7291949|gb|AAF47366.1|	51.81	166	78	2	761	925	512	18	8e-51	178	495	53.46	(AE003467) CG7008 gene product [Drosophila melanogaster]
TRINITY_DN102068_c0_g1_i4	gi|7290725|gb|AAF46171.1|	46.38	69	29	2	19	84	439	630	2e-08	60.8	192	6.51	(AE003438) CG3950 gene product [Drosophila melanogaster]
TRINITY_DN96264_c0_g2_i2	gi|7297698|gb|AAF52950.1|	25.85	147	102	2	29	168	2954	3394	2e-08	53.5	441	221.61	(AE003628) CG5343 gene product [Drosophila melanogaster]
TRINITY_DN21075_c0_g1_i1	gi|7295160|gb|AAF50485.1|	35.61	132	71	6	62	190	8	370	4e-13	64.7	363	151.25	(AE003556) CG7550 gene product [Drosophila melanogaster]
TRINITY_DN104332_c0_g1_i1	gi|10728620|gb|AAF52423.2|	27.12	236	155	7	272	491	4589	3885	2e-13	74.3	705	96.97	(AE003614) Nhe3 gene product [Drosophila melanogaster]
TRINITY_DN109143_c2_g1_i1	gi|7292042|gb|AAF47455.1|	32.53	292	171	6	368	657	1932	2735	4e-42	164	804	117.54	(AE003471) CG1211 gene product [Drosophila melanogaster]
TRINITY_DN102769_c0_g4_i3	gi|7304380|gb|AAF59409.1|	26.62	154	77	3	1	118	561	1022	2e-09	55.5	462	391.53	(AE003847) CG11231 gene product [Drosophila melanogaster]
TRINITY_DN100694_c2_g5_i1	gi|7303006|gb|AAF58076.1|	26.45	242	166	5	6	245	1020	325	3e-18	84.7	696	247.69	(AE003808) CG8395 gene product [Drosophila melanogaster]
TRINITY_DN99083_c2_g1_i1	gi|7300023|gb|AAF55195.1|	41.26	538	298	7	83	611	99	1685	2e-101	328	1587	247.97	(AE003708) CG6125 gene product [Drosophila melanogaster]
TRINITY_DN110013_c14_g3_i2	gi|7296177|gb|AAF51470.1|	25.22	115	76	2	149	253	3834	4178	8e-07	50.1	345	134.24	(AE003588) CG2826 gene product [Drosophila melanogaster]
TRINITY_DN108095_c0_g2_i2	gi|7295297|gb|AAF50618.1|	37.97	79	41	1	15	85	701	937	2e-08	52.0	237	186.61	(AE003560) CG8640 gene product [Drosophila melanogaster]
TRINITY_DN100614_c0_g2_i1	gi|7294552|gb|AAF49893.1|	90.12	81	8	0	1	81	103	345	2e-43	150	243	195.97	(AE003540) CG10753 gene product [Drosophila melanogaster]
TRINITY_DN99704_c0_g1_i4	gi|7292140|gb|AAF47552.1|	30.81	172	97	7	1	157	1448	954	1e-12	71.2	495	83.33	(AE003472) BcDNA:GH03529 gene product [Drosophila melanogaster]
TRINITY_DN91483_c0_g1_i1	gi|7299504|gb|AAF54692.1|	24.51	253	174	8	142	383	1387	647	3e-11	65.5	741	155.67	(AE003692) CG14722 gene product [Drosophila melanogaster]
TRINITY_DN95399_c0_g1_i1	gi|7290912|gb|AAF46353.1|	35.67	171	94	4	80	247	557	84	4e-23	95.9	474	191.90	(AE003443) CG10964 gene product [Drosophila melanogaster]
TRINITY_DN128241_c0_g1_i1	gi|7301773|gb|AAF56885.1|	59.65	57	23	0	405	461	8	178	9e-17	77.4	171	35.70	(AE003768) stg gene product [Drosophila melanogaster]
TRINITY_DN107732_c0_g3_i2	gi|10726836|gb|AAF56833.2|	75.51	343	83	1	139	480	2700	1672	0.0	545	1029	201.37	(AE003767) Doa gene product [alt 2] [Drosophila melanogaster]
TRINITY_DN91761_c0_g3_i2	gi|7295337|gb|AAF50656.1|	38.38	198	94	6	2333	2522	13	546	9e-36	140	534	20.41	(AE003562) ndl gene product [Drosophila melanogaster]
TRINITY_DN107840_c0_g2_i1	gi|7303082|gb|AAF58149.1|	29.36	109	74	2	292	397	631	957	2e-06	52.0	327	32.00	(AE003811) CG8155 gene product [Drosophila melanogaster]
TRINITY_DN135812_c0_g1_i1	gi|7298334|gb|AAF53562.1|	80.00	100	19	1	11	110	450	154	8e-52	164	297	270.00	(AE003652) CG13277 gene product [Drosophila melanogaster]
TRINITY_DN30498_c0_g1_i1	gi|7300220|gb|AAF55384.1|	35.57	298	157	6	128	421	422	1222	1e-46	172	801	137.87	(AE003716) CG3983 gene product [Drosophila melanogaster]
TRINITY_DN103623_c0_g3_i1	gi|7292326|gb|AAF47733.1|	33.85	65	43	0	1	65	1958	1764	9e-05	45.4	195	36.31	(AE003477) CG14965 gene product [Drosophila melanogaster]
TRINITY_DN99703_c0_g1_i4	gi|10729677|gb|AAG22459.1|	26.26	99	61	3	122	208	2007	2303	1e-04	43.9	297	110.82	(AE003116) CG17412 gene product [Drosophila melanogaster]
TRINITY_DN45855_c0_g1_i1	gi|7290956|gb|AAF46396.1|	35.38	65	41	1	14	78	176	367	6e-05	40.0	192	243.04	(AE003444) CG12659 gene product [Drosophila melanogaster]
TRINITY_DN109296_c1_g1_i3	gi|7292906|gb|AAF48297.1|	57.41	54	23	0	695	748	1783	1622	4e-13	73.9	162	11.42	(AE003493) CG11172 gene product [Drosophila melanogaster]
TRINITY_DN140741_c0_g1_i1	gi|7292970|gb|AAF48359.1|	40.00	200	96	3	597	796	3	530	9e-35	133	528	64.47	(AE003495) CG1839 gene product [Drosophila melanogaster]
TRINITY_DN98475_c0_g2_i1	gi|7295490|gb|AAF50804.1|	42.25	355	179	10	17	367	2624	1626	3e-76	270	999	98.72	(AE003567) Aats-ala-m gene product [Drosophila melanogaster]
TRINITY_DN29891_c0_g1_i1	gi|7294025|gb|AAF49381.1|	45.60	125	56	2	25	148	36	377	4e-31	111	342	220.65	(AE003525) a10 gene product [Drosophila melanogaster]
TRINITY_DN32519_c0_g2_i1	gi|7300169|gb|AAF55335.1|	36.46	96	57	2	6	101	27	302	5e-15	68.6	276	231.93	(AE003714) CG14903 gene product [Drosophila melanogaster]
TRINITY_DN98190_c0_g1_i1	gi|7299630|gb|AAF54814.1|	83.76	234	38	0	1	234	130	831	5e-139	410	702	300.00	(AE003696) Pros25 gene product [Drosophila melanogaster]
TRINITY_DN102728_c0_g1_i9	gi|7301709|gb|AAF56822.1|	33.33	336	198	5	26	352	269	1225	6e-59	209	957	242.28	(AE003767) CG1448 gene product [Drosophila melanogaster]
TRINITY_DN105481_c4_g1_i1	gi|7296276|gb|AAF51567.1|	42.11	57	30	1	42	95	930	760	6e-07	49.3	171	83.82	(AE003590) CG2776 gene product [Drosophila melanogaster]
TRINITY_DN96026_c0_g1_i1	gi|7290234|gb|AAF45696.1|	24.68	312	205	10	183	473	2441	1533	3e-19	93.6	909	106.94	(AE003422) EG:86E4.5 gene product [Drosophila melanogaster]
TRINITY_DN109293_c2_g1_i1	gi|7294751|gb|AAF50086.1|	63.19	144	46	2	10	146	3210	2779	2e-38	156	432	35.32	(AE003546) CG7624 gene product [Drosophila melanogaster]
TRINITY_DN105218_c0_g1_i2	gi|7294410|gb|AAF49756.1|	92.59	81	6	0	121	201	238	480	1e-42	157	243	62.63	(AE003535) CG7345 gene product [Drosophila melanogaster]
TRINITY_DN102220_c0_g3_i2	gi|7296275|gb|AAF51566.1|	45.45	99	54	0	36	134	312	16	5e-24	92.4	297	177.84	(AE003590) CG18303 gene product [Drosophila melanogaster]
TRINITY_DN108500_c0_g3_i2	gi|7291391|gb|AAF46819.1|	38.13	493	285	9	63	543	2014	560	3e-97	316	1455	267.96	(AE003456) CG3292 gene product [Drosophila melanogaster]
TRINITY_DN103717_c0_g6_i1	gi|7296367|gb|AAF51656.1|	50.00	38	19	0	106	143	243	130	3e-07	48.1	114	76.00	(AE003592) CG13257 gene product [Drosophila melanogaster]
TRINITY_DN98065_c2_g2_i1	gi|7292943|gb|AAF48333.1|	39.29	84	51	0	285	368	722	973	1e-17	84.0	252	59.02	(AE003494) CG11075 gene product [Drosophila melanogaster]
TRINITY_DN115163_c0_g1_i1	gi|7296927|gb|AAF52200.1|	57.34	143	57	2	10	149	428	3	9e-50	159	426	282.12	(AE003608) CG14038 gene product [Drosophila melanogaster]
TRINITY_DN106007_c0_g2_i2	gi|7290430|gb|AAF45886.1|	29.71	239	133	10	254	482	2484	1843	4e-13	73.2	642	83.59	(AE003428) Parg gene product [Drosophila melanogaster]
TRINITY_DN105417_c1_g4_i1	gi|7295231|gb|AAF50553.1|	41.84	98	42	5	1	85	1521	1808	1e-07	51.2	288	131.51	(AE003559) CG8543 gene product [Drosophila melanogaster]
TRINITY_DN103633_c0_g3_i3	gi|7299340|gb|AAF54533.1|	45.24	84	43	1	296	376	845	1096	7e-16	80.1	252	60.72	(AE003687) hth gene product [Drosophila melanogaster]
TRINITY_DN98535_c0_g1_i2	gi|10727035|gb|AAF46853.2|	40.23	348	184	8	1	334	1251	238	2e-61	221	1014	37.10	(AE003457) CG4554 gene product [Drosophila melanogaster]
TRINITY_DN97302_c0_g1_i1	gi|7295625|gb|AAF50933.1|	49.32	73	37	0	535	607	611	829	7e-17	83.2	219	30.93	(AE003573) CG9561 gene product [Drosophila melanogaster]
TRINITY_DN97124_c0_g1_i1	gi|7303552|gb|AAF58606.1|	30.10	103	62	4	178	279	541	260	2e-05	45.8	282	99.65	(AE003824) CG13189 gene product [Drosophila melanogaster]
TRINITY_DN107305_c0_g9_i1	gi|7291540|gb|AAF46965.1|	49.45	91	44	2	197	286	1723	1454	1e-17	87.8	270	29.83	(AE003459) CG13546 gene product [Drosophila melanogaster]
TRINITY_DN104925_c0_g4_i4	gi|7293421|gb|AAF48798.1|	25.93	189	127	5	271	455	959	1498	7e-11	65.5	540	92.94	(AE003507) CG7122 gene product [Drosophila melanogaster]
TRINITY_DN83121_c0_g1_i2	gi|7290730|gb|AAF46176.1|	33.09	414	261	7	11	418	2115	904	4e-62	217	1212	276.71	(AE003438) CG14443 gene product [Drosophila melanogaster]
TRINITY_DN94648_c0_g1_i1	gi|7300405|gb|AAF55563.1|	41.07	56	27	2	13	62	386	219	9e-05	43.5	168	51.22	(AE003722) CG14307 gene product [Drosophila melanogaster]
TRINITY_DN118765_c0_g1_i1	gi|10728400|gb|AAF45694.2|	52.54	59	28	0	413	471	407	231	5e-15	75.1	177	18.10	(AE003422) EG:86E4.4 gene product [Drosophila melanogaster]
TRINITY_DN104729_c0_g7_i5	gi|7291835|gb|AAF47255.1|	30.13	541	277	20	20	477	238	1806	2e-51	188	1569	276.23	(AE003464) CG4859 gene product [Drosophila melanogaster]
TRINITY_DN102760_c0_g3_i1	gi|10726635|gb|AAG22156.1|	32.58	310	181	7	605	886	184	1113	2e-33	134	930	104.73	(AE003728) CG4733 gene product [Drosophila melanogaster]
TRINITY_DN105536_c0_g2_i1	gi|7298362|gb|AAF53589.1|	35.85	675	337	15	9	613	767	2713	4e-119	385	1947	317.62	(AE003653) ApepP gene product [Drosophila melanogaster]
TRINITY_DN101134_c2_g4_i2	gi|7295158|gb|AAF50483.1|	50.27	366	178	2	77	440	374	1465	5e-99	310	1092	244.30	(AE003556) CG7962 gene product [Drosophila melanogaster]
TRINITY_DN103276_c0_g2_i3	gi|7300091|gb|AAF55260.1|	35.86	541	308	13	1279	1805	2717	1170	6e-73	268	1548	83.18	(AE003711) Hel89B gene product [Drosophila melanogaster]
TRINITY_DN100315_c0_g3_i1	gi|7291286|gb|AAF46717.1|	28.57	224	147	9	50	262	831	166	5e-20	88.6	666	253.23	(AE003453) CG9822 gene product [Drosophila melanogaster]
TRINITY_DN97563_c1_g3_i6	gi|7302178|gb|AAF57274.1|	65.98	341	115	1	1	340	1214	192	1e-145	453	1023	96.42	(AE003784) CG11212 gene product [Drosophila melanogaster]
TRINITY_DN49000_c0_g2_i1	gi|7301462|gb|AAF56586.1|	29.17	216	116	11	75	260	1064	438	3e-12	66.2	627	233.09	(AE003756) CG14239 gene product [Drosophila melanogaster]
TRINITY_DN52316_c0_g2_i1	gi|7293233|gb|AAF48615.1|	68.36	177	55	1	103	278	3	533	3e-80	248	531	155.72	(AE003502) eIF-2alpha gene product [Drosophila melanogaster]
TRINITY_DN95468_c0_g1_i1	gi|7300787|gb|AAF55931.1|	31.59	383	222	13	16	386	186	1250	3e-49	175	1065	269.62	(AE003736) CG6656 gene product [Drosophila melanogaster]
TRINITY_DN106939_c0_g1_i3	gi|7292804|gb|AAF48198.1|	36.78	87	48	2	4	83	854	594	1e-09	58.2	261	101.56	(AE003490) CG4004 gene product [Drosophila melanogaster]
TRINITY_DN61399_c0_g1_i1	gi|7296308|gb|AAF51598.1|	78.26	92	20	0	450	541	319	44	2e-33	126	276	51.02	(AE003591) CG18803 gene product [Drosophila melanogaster]
TRINITY_DN99088_c0_g3_i1	gi|7289288|gb|AAF45376.1|	22.48	129	95	2	104	227	1457	1071	5e-07	50.8	387	143.33	(AE002611) CG9578 gene product [Drosophila melanogaster]
TRINITY_DN99011_c0_g1_i1	gi|7297166|gb|AAF52433.1|	27.48	262	166	11	100	352	1071	331	2e-19	90.9	741	162.50	(AE003614) CG11221 gene product [Drosophila melanogaster]
TRINITY_DN93774_c0_g2_i1	gi|7301400|gb|AAF56526.1|	31.13	151	70	6	108	242	530	132	1e-12	65.5	399	147.78	(AE003754) CG5948 gene product [Drosophila melanogaster]
TRINITY_DN108870_c0_g5_i11	gi|7294455|gb|AAF49799.1|	74.74	95	24	0	204	298	2951	2667	2e-40	152	285	95.64	(AE003537) CG10046 gene product [Drosophila melanogaster]
TRINITY_DN109450_c1_g2_i1	gi|10728542|gb|AAF46489.2|	45.83	803	370	12	39	834	144	2378	0.0	661	2235	162.90	(AE003446) c12.2 gene product [Drosophila melanogaster]
TRINITY_DN108359_c1_g1_i1	gi|7298258|gb|AAF53489.1|	29.07	540	348	13	4	524	2509	938	1e-58	211	1572	271.97	(AE003649) BG:DS00365.1 gene product [Drosophila melanogaster]
TRINITY_DN36605_c0_g2_i1	gi|7302484|gb|AAF57568.1|	26.99	226	136	8	294	512	6	617	6e-13	68.9	612	114.39	(AE003796) CG11257 gene product [Drosophila melanogaster]
TRINITY_DN12628_c0_g2_i1	gi|7298683|gb|AAF53897.1|	39.89	183	106	4	294	473	627	82	2e-36	135	546	114.95	(AE003666) CG2493 gene product [Drosophila melanogaster]
TRINITY_DN101856_c0_g3_i1	gi|7296652|gb|AAF51932.1|	37.41	139	62	2	3	141	209	550	6e-23	100	342	40.67	(AE003601) CG14677 gene product [Drosophila melanogaster]
TRINITY_DN95927_c0_g1_i1	gi|7292488|gb|AAF47891.1|	35.90	156	99	1	34	189	629	1093	5e-28	109	465	246.03	(AE003481) CG15018 gene product [Drosophila melanogaster]
TRINITY_DN89883_c0_g1_i1	gi|7293096|gb|AAF48481.1|	32.79	61	35	2	744	804	1278	1442	1e-05	49.7	165	15.90	(AE003499) sog gene product [Drosophila melanogaster]
TRINITY_DN96324_c0_g1_i1	gi|7299116|gb|AAF54315.1|	43.32	337	180	6	13	339	162	1169	1e-80	259	1008	296.47	(AE003681) CG11975 gene product [Drosophila melanogaster]
TRINITY_DN57962_c0_g1_i1	gi|7302603|gb|AAF57684.1|	79.49	156	32	0	263	418	1	468	2e-85	264	468	92.67	(AE003799) Gbp gene product [Drosophila melanogaster]
TRINITY_DN95243_c0_g1_i1	gi|7290910|gb|AAF46351.1|	26.82	220	119	4	556	774	1607	1071	6e-12	69.3	537	67.63	(AE003443) CG1617 gene product [Drosophila melanogaster]
TRINITY_DN103899_c0_g11_i1	gi|7302275|gb|AAF57366.1|	36.88	160	78	5	16	173	25	441	1e-14	70.1	417	217.19	(AE003789) CG3183 gene product [Drosophila melanogaster]
TRINITY_DN133998_c0_g1_i1	gi|10727256|gb|AAG22233.1|	51.35	74	34	1	627	698	316	95	3e-11	63.2	222	22.54	(AE003476) Shab gene product [alt 2] [Drosophila melanogaster]
TRINITY_DN95476_c0_g1_i3	gi|7299056|gb|AAF54257.1|	26.91	457	316	9	17	467	119	1453	6e-52	186	1335	268.61	(AE003679) Cyp313b1 gene product [Drosophila melanogaster]
TRINITY_DN116627_c0_g1_i1	gi|10727175|gb|AAF52099.2|	39.60	101	55	2	1084	1181	4	297	1e-05	46.6	294	24.71	(AE003605) tacc gene product [Drosophila melanogaster]
TRINITY_DN140213_c0_g1_i1	gi|7294512|gb|AAF49854.1|	43.10	116	66	0	85	200	1	348	4e-28	107	348	116.39	(AE003539) CG11268 gene product [Drosophila melanogaster]
TRINITY_DN9880_c0_g2_i1	gi|7291630|gb|AAF47053.1|	44.06	143	70	2	303	435	2	430	3e-32	125	429	98.17	(AE003461) CG11299 gene product [alt 2] [Drosophila melanogaster]
TRINITY_DN33517_c0_g1_i1	gi|7294020|gb|AAF49376.1|	60.94	64	23	1	1	64	432	247	2e-22	87.0	186	265.71	(AE003525) CG14058 gene product [Drosophila melanogaster]
TRINITY_DN98960_c0_g2_i2	gi|7295256|gb|AAF50578.1|	69.69	254	58	4	1	249	272	991	4e-107	321	720	204.55	(AE003559) lark gene product [Drosophila melanogaster]
TRINITY_DN88455_c0_g4_i2	gi|7304316|gb|AAF59348.1|	94.74	57	3	0	32	88	173	3	6e-29	121	171	23.17	(AE003844) CG2052 gene product [Drosophila melanogaster]
TRINITY_DN89501_c0_g1_i2	gi|7294943|gb|AAF50272.1|	88.55	131	15	0	1	131	454	62	5e-62	191	393	300.00	(AE003552) RpS17 gene product [Drosophila melanogaster]
TRINITY_DN11031_c0_g1_i1	gi|7291379|gb|AAF46807.1|	37.97	79	47	2	3	79	169	405	1e-08	51.2	237	221.50	(AE003456) CG11269 gene product [Drosophila melanogaster]
TRINITY_DN104138_c0_g3_i2	gi|7302932|gb|AAF58003.1|	38.43	281	167	4	1	277	232	1068	6e-64	216	837	252.11	(AE003807) CG6262 gene product [alt 2] [Drosophila melanogaster]
TRINITY_DN69681_c0_g2_i1	gi|7290160|gb|AAF45624.1|	34.52	84	49	3	316	396	416	174	6e-05	44.3	243	59.27	(AE003420) EG:BACN32G11.1 gene product [Drosophila melanogaster]
TRINITY_DN96727_c0_g3_i1	gi|7301021|gb|AAF56157.1|	31.71	164	99	6	28	179	1003	515	6e-17	78.2	489	236.23	(AE003744) CG10157 gene product [Drosophila melanogaster]
TRINITY_DN97071_c0_g1_i1	gi|7296535|gb|AAF51819.1|	53.53	170	79	0	705	874	1392	1901	3e-50	190	510	57.95	(AE003597) CG9085 gene product [Drosophila melanogaster]
TRINITY_DN89599_c0_g2_i1	gi|7299580|gb|AAF54765.1|	30.58	278	159	16	9	265	938	144	6e-18	81.6	795	297.75	(AE003695) CG3916 gene product [Drosophila melanogaster]
TRINITY_DN106586_c0_g5_i1	gi|7303429|gb|AAF58486.1|	69.51	82	24	1	521	602	281	523	3e-33	129	243	40.37	(AE003821) amphiphysin gene product [Drosophila melanogaster]
TRINITY_DN97428_c0_g1_i1	gi|7293424|gb|AAF48801.1|	25.99	327	221	9	31	346	1168	218	4e-25	106	951	228.06	(AE003507) CG7135 gene product [Drosophila melanogaster]
TRINITY_DN100236_c3_g1_i12	gi|7296280|gb|AAF51571.1|	30.77	91	55	2	349	439	749	997	8e-05	45.1	249	53.21	(AE003590) CG11023 gene product [Drosophila melanogaster]
TRINITY_DN110943_c0_g1_i1	gi|7303826|gb|AAF58873.1|	65.75	254	83	2	244	494	761	3	6e-117	352	759	125.66	(AE003831) CG12140 gene product [Drosophila melanogaster]
TRINITY_DN94338_c2_g1_i1	gi|7293994|gb|AAF49351.1|	31.52	349	212	11	120	464	3	980	8e-21	96.7	978	53.74	(AE003524) CG6445 gene product [Drosophila melanogaster]
TRINITY_DN108396_c0_g1_i1	gi|10726942|gb|AAF51752.2|	30.00	180	70	4	697	876	1	372	6e-18	86.3	372	39.08	(AE003595) CG7169 gene product [Drosophila melanogaster]
TRINITY_DN141843_c0_g1_i1	gi|7302982|gb|AAF58052.1|	84.55	110	15	2	1	109	76	402	4e-62	197	327	104.47	(AE003808) CG8435 gene product [Drosophila melanogaster]
TRINITY_DN103187_c0_g1_i3	gi|7293972|gb|AAF49331.1|	31.34	469	296	9	93	549	2489	1125	2e-51	190	1365	246.84	(AE003523) CG6322 gene product [Drosophila melanogaster]
TRINITY_DN101361_c0_g2_i2	gi|7295614|gb|AAF50923.1|	41.71	398	214	8	25	412	5	1174	3e-93	304	1170	280.58	(AE003572) CG17065 gene product [Drosophila melanogaster]
TRINITY_DN123278_c0_g1_i1	gi|7300421|gb|AAF55578.1|	89.08	174	19	0	271	444	2	523	2e-112	340	522	74.04	(AE003723) CG7698 gene product [Drosophila melanogaster]
TRINITY_DN106505_c0_g2_i1	gi|10728384|gb|AAG22382.1|	47.37	57	30	0	551	607	1284	1114	4e-09	60.1	171	16.43	(AE003419) su(w[a]) gene product [Drosophila melanogaster]
TRINITY_DN102931_c2_g7_i3	gi|7294684|gb|AAF50021.1|	58.73	126	49	2	19	143	327	698	2e-45	158	372	235.44	(AE003544) CG6038 gene product [Drosophila melanogaster]
TRINITY_DN63090_c0_g2_i1	gi|7300590|gb|AAF55742.1|	46.67	135	59	5	112	235	559	161	5e-27	108	399	111.76	(AE003728) CG4973 gene product [Drosophila melanogaster]
TRINITY_DN133808_c0_g1_i1	gi|7290137|gb|AAF45601.1|	29.60	125	85	2	1140	1264	372	7	1e-11	65.1	366	25.61	(AE003420) EG:114D9.2 gene product [Drosophila melanogaster]
TRINITY_DN109619_c0_g1_i1	gi|7290089|gb|AAF45555.1|	33.33	171	84	7	1046	1209	3577	4020	4e-12	71.6	444	32.27	(AE003418) CG12467 gene product [Drosophila melanogaster]
TRINITY_DN102605_c0_g4_i1	gi|7290147|gb|AAF45611.1|	33.82	204	122	5	12	213	182	760	5e-31	120	579	198.97	(AE003420) EG:8D8.5 gene product [Drosophila melanogaster]
TRINITY_DN98310_c0_g2_i2	gi|7295255|gb|AAF50577.1|	91.30	23	2	0	65	87	69	1	9e-07	48.9	69	14.17	(AE003559) CG8596 gene product [Drosophila melanogaster]
TRINITY_DN81178_c0_g3_i1	gi|7299524|gb|AAF54711.1|	30.59	170	99	4	336	489	20	520	4e-19	89.4	501	96.35	(AE003693) Cyp315a1 gene product [Drosophila melanogaster]
TRINITY_DN43811_c0_g1_i1	gi|7304341|gb|AAF59372.1|	73.79	248	63	1	21	268	814	77	2e-127	368	738	275.37	(AE003845) RpS3A gene product [Drosophila melanogaster]
TRINITY_DN122296_c0_g1_i1	gi|10728626|gb|AAF52453.2|	47.98	173	77	4	291	454	509	3	4e-41	148	507	83.25	(AE003615) wee gene product [Drosophila melanogaster]
TRINITY_DN106208_c2_g1_i1	gi|7298612|gb|AAF53829.1|	26.71	161	103	5	32	186	142	597	8e-09	54.7	456	205.41	(AE003663) CG13078 gene product [Drosophila melanogaster]
TRINITY_DN94755_c0_g1_i2	gi|7290222|gb|AAF45684.1|	34.53	307	167	7	2015	2304	1939	2808	2e-38	157	870	37.76	(AE003422) trr gene product [Drosophila melanogaster]
TRINITY_DN99947_c0_g2_i1	gi|7302672|gb|AAF57752.1|	29.00	369	190	8	281	640	1592	675	8e-32	132	918	89.47	(AE003800) stau gene product [alt 1] [Drosophila melanogaster]
TRINITY_DN99191_c0_g1_i4	gi|7300992|gb|AAF56129.1|	82.61	230	40	0	7	236	284	973	5e-136	391	690	280.49	(AE003743) RpS3 gene product [Drosophila melanogaster]
TRINITY_DN122470_c0_g1_i1	gi|7296991|gb|AAF52262.1|	44.78	134	54	4	493	622	17	370	2e-29	115	354	56.91	(AE003610) Lam gene product [Drosophila melanogaster]
TRINITY_DN87715_c0_g1_i1	gi|7290340|gb|AAF45800.1|	36.19	268	157	8	1852	2111	401	1186	5e-48	185	786	37.20	(AE003424) EG:BACR7C10.2 gene product [Drosophila melanogaster]
TRINITY_DN73173_c0_g4_i2	gi|7298320|gb|AAF53548.1|	66.00	150	47	2	558	707	81	518	3e-52	183	438	36.26	(AE003652) trpgamma gene product [Drosophila melanogaster]
TRINITY_DN87334_c0_g1_i2	gi|7298949|gb|AAF54153.1|	71.74	92	20	2	34	125	536	793	2e-35	138	258	19.83	(AE003676) CG9851 gene product [Drosophila melanogaster]
TRINITY_DN97331_c0_g1_i1	gi|7299426|gb|AAF54616.1|	38.96	77	46	1	1	77	1982	1755	1e-10	62.0	228	82.91	(AE003690) CG17187 gene product [Drosophila melanogaster]
TRINITY_DN104769_c1_g2_i2	gi|7298677|gb|AAF53891.1|	33.70	92	57	2	1	89	2451	2179	2e-06	50.4	273	59.48	(AE003666) CG10949 gene product [Drosophila melanogaster]
TRINITY_DN97448_c0_g2_i1	gi|7299413|gb|AAF54603.1|	77.78	171	38	0	1	171	705	193	8e-95	282	513	298.26	(AE003690) CG4800 gene product [Drosophila melanogaster]
TRINITY_DN55047_c0_g1_i2	gi|7293546|gb|AAF48919.1|	35.51	107	60	2	68	168	2	313	2e-10	57.8	312	176.27	(AE003511) CG7481 gene product [Drosophila melanogaster]
TRINITY_DN94323_c1_g1_i2	gi|7290567|gb|AAF46018.1|	47.62	105	54	1	1	105	581	270	1e-30	112	312	281.08	(AE003433) CG3315 gene product [Drosophila melanogaster]
TRINITY_DN106166_c0_g2_i1	gi|7298382|gb|AAF53607.1|	42.01	407	207	8	1	404	334	1476	2e-92	294	1143	282.92	(AE003655) CG15141 gene product [Drosophila melanogaster]
TRINITY_DN102684_c0_g9_i3	gi|7292204|gb|AAF47614.1|	36.68	199	122	3	2	198	237	827	4e-41	146	591	198.32	(AE003474) CG15820 gene product [Drosophila melanogaster]
TRINITY_DN97792_c0_g1_i3	gi|7294907|gb|AAF50237.1|	27.69	661	409	17	278	900	2052	163	3e-51	196	1890	205.88	(AE003551) CG3335 gene product [Drosophila melanogaster]
TRINITY_DN108372_c3_g3_i1	gi|7299277|gb|AAF54472.1|	68.00	25	8	0	338	362	446	372	1e-06	49.7	75	20.72	(AE003685) CG11676 gene product [Drosophila melanogaster]
TRINITY_DN136876_c0_g1_i1	gi|7302280|gb|AAF57371.1|	49.57	117	57	1	25	141	413	69	6e-37	127	345	221.15	(AE003789) CG15908 gene product [Drosophila melanogaster]
TRINITY_DN117755_c0_g1_i1	gi|7297392|gb|AAF52651.1|	75.65	271	66	0	310	580	47	859	1e-140	416	813	137.56	(AE003621) Pp2A-29B gene product [Drosophila melanogaster]
TRINITY_DN104575_c0_g3_i1	gi|7300115|gb|AAF55283.1|	63.64	66	24	0	243	308	1684	1487	5e-22	97.4	198	55.46	(AE003712) CG8927 gene product [Drosophila melanogaster]
TRINITY_DN23441_c0_g2_i1	gi|7296134|gb|AAF51428.1|	47.83	161	73	3	180	340	769	320	1e-30	120	450	131.96	(AE003587) CG4415 gene product [Drosophila melanogaster]
TRINITY_DN109339_c2_g2_i1	gi|7291262|gb|AAF46693.1|	27.62	210	118	8	1250	1442	1994	1416	7e-08	58.2	579	23.02	(AE003453) tud gene product [Drosophila melanogaster]
TRINITY_DN90550_c0_g2_i2	gi|7298445|gb|AAF53666.1|	89.53	86	9	0	18	103	358	615	1e-48	158	258	226.32	(AE003659) RpS26 gene product [Drosophila melanogaster]
TRINITY_DN107336_c0_g1_i3	gi|7296322|gb|AAF51612.1|	25.52	145	100	4	249	392	780	367	6e-06	48.9	414	80.70	(AE003591) CG5130 gene product [Drosophila melanogaster]
TRINITY_DN139587_c0_g1_i1	gi|7293129|gb|AAF48513.1|	38.57	140	79	3	158	293	16	426	2e-24	102	411	54.95	(AE003500) CG8959 gene product [Drosophila melanogaster]
TRINITY_DN112884_c0_g1_i1	gi|7300293|gb|AAF55455.1|	32.37	139	85	4	4	141	46	438	3e-08	52.0	393	155.34	(AE003718) CG7655 gene product [Drosophila melanogaster]
TRINITY_DN86535_c0_g1_i1	gi|7299905|gb|AAF55080.1|	100.00	82	0	0	22	103	253	498	6e-51	163	246	238.83	(AE003705) His4r gene product [Drosophila melanogaster]
TRINITY_DN124628_c0_g1_i1	gi|10726604|gb|AAF55567.2|	92.56	121	9	0	79	199	2	364	2e-59	196	363	65.76	(AE003722) fray gene product [Drosophila melanogaster]
TRINITY_DN22168_c0_g1_i1	gi|7290690|gb|AAF46137.1|	70.15	134	39	1	150	282	95	496	1e-55	186	402	118.58	(AE003437) CG3576 gene product [Drosophila melanogaster]
TRINITY_DN105511_c2_g7_i3	gi|7291509|gb|AAF46934.1|	33.33	84	53	1	21	101	84	335	4e-08	52.4	252	61.17	(AE003459) CG3831 gene product [Drosophila melanogaster]
TRINITY_DN104774_c0_g2_i3	gi|7295551|gb|AAF50863.1|	51.48	472	224	4	12	481	2429	1023	1e-132	414	1407	269.54	(AE003569) CG1753 gene product [alt 2] [Drosophila melanogaster]
TRINITY_DN99697_c0_g1_i1	gi|7291504|gb|AAF46929.1|	36.17	94	60	0	15	108	616	897	3e-16	82.8	282	49.56	(AE003459) CG9848 gene product [alt 2] [Drosophila melanogaster]
TRINITY_DN143436_c0_g1_i1	gi|7293595|gb|AAF48967.1|	27.52	149	89	4	26	167	182	592	2e-08	52.4	411	224.59	(AE003512) CG12231 gene product [Drosophila melanogaster]
TRINITY_DN100285_c0_g1_i1	gi|7296478|gb|AAF51764.1|	28.95	190	128	3	741	929	1527	976	4e-12	70.9	552	37.15	(AE003595) CG7158 gene product [Drosophila melanogaster]
TRINITY_DN63484_c0_g1_i1	gi|7290684|gb|AAF46132.1|	91.36	81	7	0	94	174	3	245	2e-46	154	243	139.66	(AE003436) sqh gene product [Drosophila melanogaster]
TRINITY_DN22014_c0_g1_i1	gi|7299871|gb|AAF55047.1|	58.47	183	76	0	504	686	594	46	3e-71	235	549	79.68	(AE003704) CG3307 gene product [Drosophila melanogaster]
TRINITY_DN107759_c0_g1_i3	gi|7293243|gb|AAF48625.1|	34.98	203	122	5	12	212	3047	3631	2e-26	118	585	48.31	(AE003502) Cap gene product [Drosophila melanogaster]
TRINITY_DN107025_c0_g6_i1	gi|7295244|gb|AAF50566.1|	59.38	224	76	5	723	937	1	654	4e-80	262	654	69.28	(AE003559) smid gene product [Drosophila melanogaster]
TRINITY_DN94908_c0_g1_i1	gi|7300436|gb|AAF55593.1|	25.31	486	300	17	58	493	1578	160	2e-27	116	1419	287.83	(AE003723) CG7718 gene product [Drosophila melanogaster]
TRINITY_DN87636_c0_g1_i1	gi|7302308|gb|AAF57398.1|	86.30	73	10	0	1	73	113	331	2e-41	134	219	300.00	(AE003790) CG3450 gene product [Drosophila melanogaster]
TRINITY_DN14056_c0_g2_i1	gi|7295051|gb|AAF50378.1|	100.00	23	0	0	34	56	70	2	8e-07	50.1	69	20.47	(AE003554) h gene product [Drosophila melanogaster]
TRINITY_DN101977_c0_g2_i1	gi|7292460|gb|AAF47864.1|	61.54	65	25	0	128	192	721	527	3e-22	93.6	195	82.98	(AE003480) CG1259 gene product [Drosophila melanogaster]
TRINITY_DN101365_c2_g5_i2	gi|7299136|gb|AAF54335.1|	45.55	292	145	3	86	377	2852	2019	7e-76	275	834	60.96	(AE003681) CG11033 gene product [Drosophila melanogaster]
TRINITY_DN108135_c0_g2_i3	gi|7295875|gb|AAF51175.1|	31.03	116	66	4	567	677	1754	2074	1e-06	52.0	321	47.28	(AE003581) Rrp1 gene product [Drosophila melanogaster]
TRINITY_DN117333_c0_g1_i1	gi|7295084|gb|AAF50410.1|	33.07	127	73	5	366	480	401	781	7e-08	54.7	381	67.08	(AE003555) CG6694 gene product [Drosophila melanogaster]
TRINITY_DN108457_c1_g1_i2	gi|7291744|gb|AAF47165.1|	38.67	375	195	9	361	723	3651	4706	1e-62	237	1056	68.84	(AE003463) CG4049 gene product [Drosophila melanogaster]
TRINITY_DN117938_c0_g1_i1	gi|7298505|gb|AAF53724.1|	96.05	76	3	0	1	76	120	347	5e-46	148	228	271.43	(AE003661) CG10679 gene product [Drosophila melanogaster]
TRINITY_DN43575_c0_g2_i1	gi|7291621|gb|AAF47044.1|	29.46	129	75	2	636	748	841	455	2e-12	69.7	387	51.74	(AE003461) CG4530 gene product [Drosophila melanogaster]
TRINITY_DN104455_c4_g3_i10	gi|7296544|gb|AAF51828.1|	32.87	216	137	3	5	220	445	1068	9e-21	94.0	624	186.83	(AE003597) CG11440 gene product [Drosophila melanogaster]
TRINITY_DN127924_c0_g1_i1	gi|7297190|gb|AAF52456.1|	47.83	161	36	4	106	244	1175	771	5e-33	129	405	96.20	(AE003615) Hrb27C gene product [alt 1] [Drosophila melanogaster]
TRINITY_DN107010_c0_g2_i2	gi|7297993|gb|AAF53235.1|	31.48	162	103	4	103	260	1331	858	2e-16	79.7	474	179.55	(AE003638) CG12404 gene product [Drosophila melanogaster]
TRINITY_DN88924_c1_g1_i1	gi|7290666|gb|AAF46114.1|	69.23	182	56	0	1	182	67	612	4e-94	276	546	300.00	(AE003436) CG5941 gene product [Drosophila melanogaster]
TRINITY_DN102966_c0_g1_i2	gi|7291513|gb|AAF46938.1|	24.50	151	98	4	74	219	530	949	2e-09	57.8	420	166.01	(AE003459) CG9896 gene product [Drosophila melanogaster]
TRINITY_DN102097_c0_g5_i2	gi|7291631|gb|AAF47054.1|	25.71	175	122	4	553	725	1011	505	6e-07	53.1	507	57.29	(AE003461) egl gene product [Drosophila melanogaster]
TRINITY_DN95333_c0_g1_i1	gi|7300210|gb|AAF55375.1|	73.75	480	125	1	2	481	2178	742	0.0	736	1437	298.75	(AE003715) CG3590 gene product [Drosophila melanogaster]
TRINITY_DN109152_c0_g1_i1	gi|7294319|gb|AAF49668.1|	45.76	649	306	10	155	762	6176	4245	4e-173	551	1932	252.55	(AE003532) CG6778 gene product [Drosophila melanogaster]
TRINITY_DN97527_c0_g1_i1	gi|7301288|gb|AAF56417.1|	50.00	112	55	1	66	177	1053	721	2e-29	113	333	188.14	(AE003751) CG13663 gene product [Drosophila melanogaster]
TRINITY_DN101733_c0_g2_i1	gi|7291162|gb|AAF46596.1|	31.01	129	70	4	47	174	479	811	6e-06	46.2	333	167.34	(AE003450) CG2143 gene product [Drosophila melanogaster]
TRINITY_DN100756_c1_g7_i3	gi|7290810|gb|AAF46254.1|	26.49	151	95	3	267	416	1281	1688	7e-09	57.8	408	95.77	(AE003440) CG18155 gene product [Drosophila melanogaster]
TRINITY_DN74238_c0_g1_i1	gi|7296278|gb|AAF51569.1|	37.50	56	35	0	305	360	214	381	6e-07	49.7	168	30.16	(AE003590) CG2657 gene product [Drosophila melanogaster]
TRINITY_DN23371_c0_g2_i1	gi|7299126|gb|AAF54325.1|	40.31	129	30	2	127	255	2	247	2e-10	60.8	246	36.94	(AE003681) CG11984 gene product [alt 4] [Drosophila melanogaster]
TRINITY_DN123169_c0_g1_i1	gi|10727043|gb|AAG22196.1|	55.24	105	47	0	1	105	159	473	4e-30	108	315	262.50	(AE003458) CG2852 gene product [alt 2] [Drosophila melanogaster]
TRINITY_DN17653_c0_g1_i1	gi|7294263|gb|AAF49614.1|	54.55	121	40	4	303	423	326	9	6e-35	127	318	63.73	(AE003530) CG7764 gene product [Drosophila melanogaster]
TRINITY_DN139723_c0_g1_i1	gi|7300901|gb|AAF56041.1|	50.00	60	30	0	425	484	1	180	2e-15	73.9	180	22.30	(AE003740) CG4917 gene product [Drosophila melanogaster]
TRINITY_DN102096_c0_g1_i1	gi|7293454|gb|AAF48830.1|	31.07	280	158	10	707	958	2997	2179	1e-31	134	819	85.05	(AE003508) betaCop gene product [Drosophila melanogaster]
TRINITY_DN92896_c0_g1_i2	gi|7295816|gb|AAF51117.1|	21.29	404	283	12	100	478	891	2072	5e-08	55.8	1182	244.72	(AE003580) CG15412 gene product [Drosophila melanogaster]
TRINITY_DN105235_c2_g8_i2	gi|10727291|gb|AAG22244.1|	25.40	311	211	8	164	461	66	974	6e-17	83.6	909	155.92	(AE003480) CG18869 gene product [Drosophila melanogaster]
TRINITY_DN107117_c3_g5_i4	gi|7297326|gb|AAF52587.1|	60.14	143	56	1	263	404	1	429	4e-55	183	429	104.89	(AE003619) CG7221 gene product [Drosophila melanogaster]
TRINITY_DN99143_c0_g5_i3	gi|7303973|gb|AAF59016.1|	32.00	250	158	4	988	1237	32	745	2e-28	119	714	50.00	(AE003835) CG13745 gene product [Drosophila melanogaster]
TRINITY_DN20996_c0_g1_i1	gi|7293397|gb|AAF48774.1|	33.85	192	104	7	392	576	529	2	4e-18	84.0	528	86.99	(AE003507) CG7846 gene product [Drosophila melanogaster]
TRINITY_DN105844_c1_g2_i2	gi|7296963|gb|AAF52235.1|	39.20	125	65	2	628	748	1410	1057	2e-16	84.7	354	32.45	(AE003609) Bsg25D gene product [Drosophila melanogaster]
TRINITY_DN101290_c0_g1_i1	gi|7295578|gb|AAF50889.1|	31.19	529	330	9	2	515	1943	414	2e-76	256	1530	294.23	(AE003570) Cyp6v1 gene product [Drosophila melanogaster]
TRINITY_DN100023_c0_g1_i2	gi|7293846|gb|AAF49211.1|	28.69	725	442	20	205	868	3675	1543	2e-69	252	2133	233.63	(AE003519) CG6841 gene product [Drosophila melanogaster]
TRINITY_DN128298_c0_g1_i1	gi|7296108|gb|AAF51402.1|	28.35	254	153	8	452	697	1	699	1e-16	81.3	699	88.82	(AE003587) CG5105 gene product [Drosophila melanogaster]
TRINITY_DN11596_c0_g1_i1	gi|7300138|gb|AAF55305.1|	58.70	46	17	1	1	44	16	153	2e-08	47.0	138	230.00	(AE003713) CG17931 gene product [Drosophila melanogaster]
TRINITY_DN97763_c0_g4_i1	gi|7292563|gb|AAF47963.1|	41.44	181	99	3	8	182	542	3	2e-37	133	540	222.22	(AE003484) CG17333 gene product [Drosophila melanogaster]
TRINITY_DN107942_c0_g17_i1	gi|7295417|gb|AAF50734.1|	35.14	259	156	5	275	525	942	178	1e-30	122	765	141.67	(AE003564) CG5592 gene product [Drosophila melanogaster]
TRINITY_DN100839_c0_g1_i1	gi|7290936|gb|AAF46376.1|	35.50	262	157	8	1	256	2528	1761	6e-44	160	768	294.25	(AE003444) Sptr gene product [Drosophila melanogaster]
TRINITY_DN128316_c0_g1_i1	gi|7295466|gb|AAF50781.1|	25.78	225	122	5	624	846	593	48	2e-14	74.3	546	63.56	(AE003566) CG10633 gene product [Drosophila melanogaster]
TRINITY_DN55238_c0_g1_i1	gi|10726408|gb|AAF54394.2|	41.54	65	35	1	1018	1082	367	182	2e-09	61.6	186	15.88	(AE003683) CG9381 gene product [Drosophila melanogaster]
TRINITY_DN98652_c0_g1_i1	gi|7290737|gb|AAF46183.1|	41.46	164	85	6	1	159	1280	1753	3e-27	115	474	114.49	(AE003438) CG3198 gene product [Drosophila melanogaster]
TRINITY_DN47296_c0_g1_i1	gi|7293932|gb|AAF49294.1|	77.42	310	69	1	196	504	7	936	7e-178	509	930	184.52	(AE003522) CG7430 gene product [Drosophila melanogaster]
TRINITY_DN90367_c0_g1_i1	gi|7297746|gb|AAF52997.1|	36.67	270	160	6	1	266	228	1016	1e-46	165	789	261.26	(AE003629) CG6431 gene product [Drosophila melanogaster]
TRINITY_DN110414_c0_g1_i1	gi|7290858|gb|AAF46300.1|	44.44	54	29	1	238	291	3	161	4e-08	53.5	159	20.31	(AE003442) CG1530 gene product [Drosophila melanogaster]
TRINITY_DN108711_c4_g3_i2	gi|7302793|gb|AAF57868.1|	57.14	336	135	1	98	424	2	1009	6e-139	416	1008	237.18	(AE003803) CG6546 gene product [Drosophila melanogaster]
TRINITY_DN69820_c0_g1_i1	gi|7301354|gb|AAF56482.1|	28.66	164	104	5	486	643	773	1243	8e-11	64.7	471	72.57	(AE003752) CG5071 gene product [Drosophila melanogaster]
TRINITY_DN104327_c1_g2_i1	gi|7290444|gb|AAF45899.1|	34.81	474	278	14	219	684	2977	4329	3e-74	265	1353	182.10	(AE003429) yin gene product [alt 2] [Drosophila melanogaster]
TRINITY_DN88301_c0_g1_i1	gi|7290454|gb|AAF45909.1|	35.77	123	70	5	10	129	729	379	4e-08	53.1	351	130.48	(AE003429) CG5014 gene product [Drosophila melanogaster]
TRINITY_DN109276_c22_g1_i1	gi|7299597|gb|AAF54782.1|	80.00	25	5	0	168	192	313	387	8e-07	47.8	75	25.77	(AE003695) CG4115 gene product [Drosophila melanogaster]
TRINITY_DN108839_c0_g1_i2	gi|7290599|gb|AAF46049.1|	35.15	165	94	4	22	183	10357	9893	9e-13	72.8	465	54.26	(AE003434) BcDNA:LD21623 gene product [Drosophila melanogaster]
TRINITY_DN99309_c0_g1_i1	gi|7294949|gb|AAF50278.1|	80.66	243	35	2	1	237	173	883	5e-138	399	711	300.00	(AE003552) CG3689 gene product [Drosophila melanogaster]
TRINITY_DN122987_c0_g1_i1	gi|7300132|gb|AAF55300.1|	87.65	81	10	0	108	188	35	277	5e-46	155	243	95.29	(AE003712) SF2 gene product [Drosophila melanogaster]
TRINITY_DN95251_c0_g1_i1	gi|7291021|gb|AAF46459.1|	33.33	99	65	1	64	162	1660	1367	7e-08	53.9	294	102.44	(AE003446) CG12056 gene product [Drosophila melanogaster]
TRINITY_DN100550_c0_g2_i1	gi|7296387|gb|AAF51675.1|	26.04	192	105	4	686	843	579	1145	2e-14	78.6	567	46.86	(AE003593) CG10577 gene product [Drosophila melanogaster]
TRINITY_DN106840_c0_g1_i1	gi|7297396|gb|AAF52655.1|	41.13	124	70	2	206	329	5609	5971	1e-17	85.1	363	95.28	(AE003621) CG13390 gene product [Drosophila melanogaster]
TRINITY_DN130128_c0_g1_i1	gi|7301561|gb|AAF56681.1|	34.48	174	104	5	484	653	3	506	8e-25	103	504	77.18	(AE003760) DNApol-alpha73 gene product [Drosophila melanogaster]
TRINITY_DN100005_c0_g8_i1	gi|7293034|gb|AAF48421.1|	77.78	27	6	0	62	88	121	41	4e-08	47.0	81	92.05	(AE003497) CG9065 gene product [Drosophila melanogaster]
TRINITY_DN106459_c0_g1_i3	gi|7289867|gb|AAF45470.1|	54.76	42	19	0	33	74	3833	3958	3e-09	57.8	126	47.19	(AE003226) CG17402 gene product [Drosophila melanogaster]
TRINITY_DN93743_c0_g1_i1	gi|7293776|gb|AAF49144.1|	25.88	170	103	6	233	385	454	945	4e-07	52.8	492	86.16	(AE003516) Shal gene product [Drosophila melanogaster]
TRINITY_DN129054_c0_g1_i1	gi|7293670|gb|AAF49040.1|	52.45	143	66	2	111	252	1	426	2e-45	152	426	162.60	(AE003514) CG6480 gene product [Drosophila melanogaster]
TRINITY_DN92384_c0_g2_i2	gi|7292457|gb|AAF47861.1|	63.24	68	25	0	52	119	123	326	2e-24	95.5	204	106.25	(AE003480) CG15006 gene product [Drosophila melanogaster]
TRINITY_DN92038_c0_g1_i1	gi|7304193|gb|AAF59229.1|	72.96	159	43	0	19	177	612	136	8e-70	225	477	117.49	(AE003840) CG1364 gene product [Drosophila melanogaster]
TRINITY_DN90421_c0_g1_i3	gi|7292707|gb|AAF48104.1|	27.29	557	325	17	533	1070	2421	3908	9e-39	158	1488	123.08	(AE003487) CG1886 gene product [Drosophila melanogaster]
TRINITY_DN30526_c0_g1_i1	gi|7290540|gb|AAF45992.1|	43.75	64	36	0	283	346	2	193	5e-13	68.6	192	36.64	(AE003432) CG6927 gene product [Drosophila melanogaster]
TRINITY_DN122072_c0_g1_i1	gi|7296709|gb|AAF51988.1|	35.71	70	45	0	1	70	358	149	2e-11	58.5	210	179.49	(AE003602) CG1475 gene product [alt 2] [Drosophila melanogaster]
TRINITY_DN110075_c18_g1_i1	gi|7297305|gb|AAF52566.1|	87.79	262	31	1	1	262	786	4	1e-170	480	783	246.23	(AE003619) Rack1 gene product [Drosophila melanogaster]
TRINITY_DN97620_c0_g1_i3	gi|7291729|gb|AAF47151.1|	79.35	155	32	0	5	159	1020	556	4e-87	266	465	292.45	(AE003462) eIF-5A gene product [Drosophila melanogaster]
TRINITY_DN107896_c1_g1_i2	gi|7297513|gb|AAF52769.1|	69.57	115	34	1	351	465	342	1	3e-49	167	342	65.77	(AE003624) CG3752 gene product [Drosophila melanogaster]
TRINITY_DN104577_c0_g1_i2	gi|10729490|gb|AAF45445.2|	49.37	555	267	7	1	553	1555	3183	3e-174	531	1629	292.46	(AE002892) Parp gene product [Drosophila melanogaster]
TRINITY_DN91590_c0_g1_i2	gi|7294896|gb|AAF50226.1|	64.89	450	146	1	12	461	1366	53	0.0	565	1314	277.22	(AE003551) alphaTub67C gene product [Drosophila melanogaster]
TRINITY_DN43550_c0_g1_i1	gi|7299415|gb|AAF54605.1|	79.69	128	23	1	11	135	509	126	4e-42	140	384	282.35	(AE003690) RpS25 gene product [Drosophila melanogaster]
TRINITY_DN103200_c1_g13_i1	gi|7297699|gb|AAF52951.1|	88.60	114	13	0	202	315	835	494	9e-55	182	342	108.57	(AE003628) TfIIB gene product [Drosophila melanogaster]
TRINITY_DN98770_c0_g2_i3	gi|7301102|gb|AAF56236.1|	40.62	64	34	1	586	645	1028	837	1e-09	61.2	192	29.00	(AE003746) CG13605 gene product [Drosophila melanogaster]
TRINITY_DN96451_c0_g1_i1	gi|7293284|gb|AAF48665.1|	31.22	237	145	5	77	310	12	677	2e-24	105	666	142.92	(AE003503) CG9606 gene product [Drosophila melanogaster]
TRINITY_DN105307_c0_g1_i1	gi|7292826|gb|AAF48219.1|	30.19	53	37	0	61	113	370	212	7e-05	41.2	159	117.78	(AE003491) CG15719 gene product [Drosophila melanogaster]
TRINITY_DN93224_c0_g1_i1	gi|7296913|gb|AAF52186.1|	44.07	59	33	0	189	247	339	163	3e-07	50.8	177	68.08	(AE003608) CG8886 gene product [Drosophila melanogaster]
TRINITY_DN94020_c0_g1_i2	gi|7291006|gb|AAF46444.1|	32.59	270	150	5	41	305	2779	2051	3e-31	126	729	202.50	(AE003446) Bx42 gene product [Drosophila melanogaster]
TRINITY_DN107442_c1_g1_i3	gi|7296447|gb|AAF51734.1|	34.24	476	251	20	40	482	1922	582	1e-53	195	1341	239.89	(AE003594) CG7529 gene product [Drosophila melanogaster]
TRINITY_DN42940_c0_g1_i1	gi|7294080|gb|AAF49435.1|	61.40	228	83	3	9	235	127	798	4e-100	296	672	285.96	(AE003526) Pros26 gene product [Drosophila melanogaster]
TRINITY_DN100951_c1_g7_i1	gi|7302095|gb|AAF57196.1|	25.71	319	208	10	40	334	2105	1164	7e-24	107	942	151.69	(AE003779) CG1937 gene product [Drosophila melanogaster]
TRINITY_DN101446_c0_g1_i1	gi|7291527|gb|AAF46952.1|	29.30	215	130	8	38	248	1720	1130	1e-12	70.1	591	145.57	(AE003459) CG9882 gene product [Drosophila melanogaster]
TRINITY_DN99005_c0_g4_i1	gi|7290638|gb|AAF46087.1|	68.75	64	20	0	62	125	242	433	8e-24	95.1	192	132.41	(AE003435) CG4052 gene product [Drosophila melanogaster]
TRINITY_DN107625_c5_g1_i1	gi|7296807|gb|AAF52084.1|	43.24	111	57	3	265	375	346	32	2e-19	86.3	315	51.72	(AE003604) opa gene product [Drosophila melanogaster]
TRINITY_DN97279_c0_g1_i1	gi|10728318|gb|AAF48838.2|	52.46	448	208	2	21	464	1481	141	2e-177	519	1341	196.92	(AE003508) CG15054 gene product [Drosophila melanogaster]
TRINITY_DN98717_c1_g2_i2	gi|7296083|gb|AAF51378.1|	33.15	184	115	6	13	191	1466	924	1e-22	100	543	134.07	(AE003586) NLaz gene product [Drosophila melanogaster]
TRINITY_DN98089_c0_g1_i2	gi|7290782|gb|AAF46227.1|	60.20	98	37	2	31	128	545	258	7e-35	125	288	193.29	(AE003439) CG14430 gene product [Drosophila melanogaster]
TRINITY_DN21874_c0_g1_i1	gi|7299505|gb|AAF54693.1|	52.94	51	24	0	1156	1206	155	3	2e-10	61.2	153	12.18	(AE003692) CG6923 gene product [Drosophila melanogaster]
TRINITY_DN104321_c1_g3_i6	gi|7293147|gb|AAF48531.1|	81.07	280	53	0	1	280	841	2	7e-157	446	840	253.01	(AE003500) Gapdh2 gene product [Drosophila melanogaster]
TRINITY_DN66476_c0_g2_i1	gi|7291663|gb|AAF47085.1|	36.99	73	37	3	124	188	297	512	5e-08	52.0	216	75.52	(AE003462) TM4SF gene product [Drosophila melanogaster]
TRINITY_DN99702_c0_g7_i1	gi|7296937|gb|AAF52210.1|	78.65	178	37	1	1	177	182	715	5e-102	303	534	173.94	(AE003608) BcDNA:GM14618 gene product [Drosophila melanogaster]
TRINITY_DN135218_c0_g1_i1	gi|7290930|gb|AAF46370.1|	43.93	173	86	3	228	390	13	528	3e-42	152	516	73.93	(AE003444) CG12125 gene product [Drosophila melanogaster]
TRINITY_DN108640_c0_g1_i4	gi|7290698|gb|AAF46145.1|	31.31	99	64	3	182	276	3922	4218	1e-08	57.8	297	70.05	(AE003437) CG15897 gene product [Drosophila melanogaster]
TRINITY_DN107414_c0_g4_i1	gi|7297910|gb|AAF53156.1|	30.94	362	239	4	900	1252	81	1160	1e-51	193	1080	83.33	(AE003634) BcDNA:LD23336 gene product [alt 2] [Drosophila melanogaster]
TRINITY_DN106916_c1_g2_i4	gi|7290885|gb|AAF46326.1|	29.25	106	65	5	68	165	1376	1687	4e-05	43.5	312	171.43	(AE003443) CG15338 gene product [Drosophila melanogaster]
TRINITY_DN110586_c0_g1_i1	gi|7297696|gb|AAF52948.1|	38.97	213	120	2	2	204	3	641	5e-42	144	639	301.42	(AE003628) KdelR gene product [Drosophila melanogaster]
TRINITY_DN96978_c0_g1_i1	gi|10727405|gb|AAF51447.2|	27.10	155	94	6	3	156	2104	1694	1e-07	55.1	411	68.27	(AE003588) drongo gene product [alt 1] [Drosophila melanogaster]
TRINITY_DN41014_c0_g1_i1	gi|7293119|gb|AAF48503.1|	74.69	324	80	1	134	457	1	966	3e-170	488	966	181.24	(AE003500) CG8231 gene product [Drosophila melanogaster]
TRINITY_DN122716_c0_g1_i1	gi|7292637|gb|AAF48036.1|	68.83	77	24	0	6	82	521	291	1e-33	117	231	262.50	(AE003485) Tim8 gene product [Drosophila melanogaster]
TRINITY_DN101067_c4_g3_i6	gi|10728415|gb|AAF45750.2|	33.81	417	267	5	9	422	146	1378	4e-58	204	1233	259.58	(AE003423) EG:103B4.2 gene product [Drosophila melanogaster]
TRINITY_DN54259_c0_g1_i1	gi|7297117|gb|AAF52385.1|	50.20	251	122	1	231	481	1006	263	5e-76	246	744	150.00	(AE003613) CG16947 gene product [Drosophila melanogaster]
TRINITY_DN99158_c0_g1_i2	gi|7298791|gb|AAF54000.1|	51.30	193	87	3	55	245	872	1435	4e-61	206	564	189.26	(AE003671) CG1062 gene product [Drosophila melanogaster]
TRINITY_DN102395_c0_g1_i2	gi|7292703|gb|AAF48100.1|	26.34	486	332	12	19	495	122	1528	3e-46	172	1407	278.61	(AE003487) Cyp28c1 gene product [Drosophila melanogaster]
TRINITY_DN107920_c0_g3_i3	gi|7298835|gb|AAF54043.1|	40.38	156	86	2	218	370	754	1209	8e-19	89.7	456	55.47	(AE003672) CG1234 gene product [Drosophila melanogaster]
TRINITY_DN98945_c0_g1_i2	gi|7300237|gb|AAF55401.1|	41.18	153	81	4	4	149	529	981	1e-26	107	453	283.12	(AE003716) CG5292 gene product [Drosophila melanogaster]
TRINITY_DN118637_c0_g1_i1	gi|7290104|gb|AAF45569.1|	37.96	137	82	3	151	286	3	407	3e-21	89.4	405	110.05	(AE003419) EG:BACR7A4.5 gene product [alt 2] [Drosophila melanogaster]
TRINITY_DN125029_c0_g1_i1	gi|7297690|gb|AAF52942.1|	62.71	303	108	4	412	713	2	898	7e-132	396	897	125.10	(AE003628) CG5355 gene product [Drosophila melanogaster]
TRINITY_DN100024_c1_g1_i1	gi|7301357|gb|AAF56485.1|	31.58	95	63	1	30	122	100	384	5e-09	57.8	285	84.82	(AE003752) CG17383 gene product [alt 2] [Drosophila melanogaster]
TRINITY_DN96603_c5_g6_i1	gi|7295835|gb|AAF51136.1|	36.87	217	130	3	118	331	876	1514	1e-37	142	639	185.22	(AE003580) CG18555 gene product [Drosophila melanogaster]
TRINITY_DN122827_c0_g1_i1	gi|7302232|gb|AAF57326.1|	28.67	150	106	1	289	438	8	454	7e-13	67.0	447	101.13	(AE003786) CG11665 gene product [Drosophila melanogaster]
TRINITY_DN26196_c0_g1_i1	gi|7290808|gb|AAF46252.1|	60.63	127	48	2	69	195	4	378	4e-51	168	375	122.55	(AE003440) CG1643 gene product [Drosophila melanogaster]
TRINITY_DN139708_c0_g1_i1	gi|7294575|gb|AAF49915.1|	30.59	85	47	2	69	153	488	270	4e-07	50.1	219	44.97	(AE003541) CG10660 gene product [Drosophila melanogaster]
TRINITY_DN110693_c0_g1_i1	gi|7294995|gb|AAF50323.1|	23.60	161	105	3	163	321	579	145	6e-07	50.1	435	123.93	(AE003553) CG4942 gene product [Drosophila melanogaster]
TRINITY_DN95308_c0_g1_i1	gi|7297245|gb|AAF52509.1|	23.83	256	151	11	22	248	353	1075	6e-06	47.4	723	264.84	(AE003617) CG5171 gene product [Drosophila melanogaster]
TRINITY_DN106108_c2_g1_i2	gi|10728502|gb|AAF46186.2|	73.68	114	24	2	12	119	452	111	1e-45	159	342	83.82	(AE003438) CG4094 gene product [Drosophila melanogaster]
TRINITY_DN92452_c0_g1_i1	gi|7292711|gb|AAF48108.1|	33.56	298	196	2	24	319	1105	212	4e-42	153	894	273.39	(AE003487) CG15739 gene product [Drosophila melanogaster]
TRINITY_DN103762_c0_g1_i4	gi|7290499|gb|AAF45952.1|	40.75	373	202	5	89	452	1376	288	2e-81	267	1089	238.82	(AE003431) CG3568 gene product [Drosophila melanogaster]
TRINITY_DN139631_c0_g1_i1	gi|7291276|gb|AAF46707.1|	64.63	164	57	1	88	250	2	493	4e-74	234	492	102.07	(AE003453) CG10509 gene product [Drosophila melanogaster]
TRINITY_DN106897_c0_g2_i5	gi|7291308|gb|AAF46738.1|	33.46	547	318	16	22	553	1643	96	6e-79	270	1548	275.44	(AE003454) Jhe gene product [Drosophila melanogaster]
TRINITY_DN99597_c0_g2_i1	gi|7290268|gb|AAF45729.1|	48.88	313	157	3	222	532	988	53	2e-99	307	936	175.61	(AE003423) EG:87B1.3 gene product [alt 1] [Drosophila melanogaster]
TRINITY_DN79007_c0_g2_i1	gi|10728410|gb|AAG22389.1|	37.10	221	127	6	443	661	1685	1053	5e-38	151	633	75.27	(AE003423) csw gene product [alt 1] [Drosophila melanogaster]
TRINITY_DN103333_c0_g1_i2	gi|7291007|gb|AAF46445.1|	37.19	199	100	7	5	193	1391	1942	3e-31	121	552	281.63	(AE003446) CG7039 gene product [Drosophila melanogaster]
TRINITY_DN59515_c0_g2_i1	gi|10726757|gb|AAG22169.1|	70.67	150	38	1	407	556	2	433	2e-60	204	432	75.13	(AE003749) CycB3 gene product [Drosophila melanogaster]
TRINITY_DN100954_c0_g1_i1	gi|7300882|gb|AAF56023.1|	47.67	258	131	3	293	548	815	48	6e-71	245	768	137.63	(AE003739) Dph5 gene product [Drosophila melanogaster]
TRINITY_DN101710_c0_g8_i2	gi|7290519|gb|AAF45972.1|	44.00	100	55	1	100	198	1641	1940	8e-22	97.1	300	87.72	(AE003431) CG3009 gene product [Drosophila melanogaster]
TRINITY_DN94833_c1_g2_i1	gi|10727293|gb|AAG22245.1|	65.79	38	13	0	4	41	2541	2428	1e-08	58.9	114	16.10	(AE003480) CG14991 gene product [alt 2] [Drosophila melanogaster]
TRINITY_DN141300_c0_g1_i1	gi|7302059|gb|AAF57161.1|	31.67	60	41	0	750	809	220	41	2e-05	45.8	180	22.09	(AE003778) CG11518 gene product [Drosophila melanogaster]
TRINITY_DN21501_c0_g1_i1	gi|7292552|gb|AAF47953.1|	46.36	110	58	1	9	118	327	1	5e-34	119	327	181.67	(AE003483) CG17030 gene product [Drosophila melanogaster]
TRINITY_DN142599_c0_g2_i1	gi|7300846|gb|AAF55988.1|	40.74	54	29	1	153	206	155	3	3e-05	44.3	153	21.67	(AE003738) CG13855 gene product [Drosophila melanogaster]
TRINITY_DN9276_c0_g1_i1	gi|7297684|gb|AAF52936.1|	46.10	141	70	2	101	241	618	214	7e-35	132	405	65.01	(AE003628) CG5251 gene product [Drosophila melanogaster]
TRINITY_DN90988_c0_g1_i1	gi|7292738|gb|AAF48134.1|	32.41	361	185	14	240	568	2457	1456	5e-36	147	1002	88.75	(AE003488) CG1490 gene product [Drosophila melanogaster]
TRINITY_DN96842_c0_g1_i3	gi|7292816|gb|AAF48210.1|	32.46	191	114	5	73	250	711	145	2e-21	94.0	567	192.86	(AE003490) CG4407 gene product [Drosophila melanogaster]
TRINITY_DN106307_c0_g2_i3	gi|7300704|gb|AAF55851.1|	26.86	283	166	9	28	290	2047	2832	2e-14	75.9	786	170.87	(AE003733) ppan gene product [Drosophila melanogaster]
TRINITY_DN92015_c0_g1_i2	gi|7291395|gb|AAF46823.1|	32.77	476	269	9	43	495	1642	299	5e-75	253	1344	264.05	(AE003456) ari-2 gene product [Drosophila melanogaster]
TRINITY_DN79783_c0_g1_i2	gi|7290082|gb|AAF45548.1|	27.44	594	355	20	217	765	1720	32	7e-40	158	1689	220.78	(AE003418) EG:34F3.7 gene product [Drosophila melanogaster]
TRINITY_DN68717_c0_g2_i1	gi|7291315|gb|AAF46745.1|	80.65	155	29	1	191	344	524	60	5e-89	268	465	134.39	(AE003454) CG9862 gene product [Drosophila melanogaster]
TRINITY_DN59660_c0_g2_i1	gi|7297065|gb|AAF52334.1|	89.12	147	16	0	169	315	1	441	2e-80	249	441	93.04	(AE003612) CG9140 gene product [Drosophila melanogaster]
TRINITY_DN124635_c0_g1_i1	gi|7296848|gb|AAF52123.1|	43.75	80	39	1	705	778	442	203	2e-11	64.7	240	24.74	(AE003606) CG14650 gene product [Drosophila melanogaster]
TRINITY_DN133814_c0_g1_i1	gi|7298847|gb|AAF54055.1|	53.77	106	43	1	129	234	4	303	4e-34	122	300	127.66	(AE003672) CG2656 gene product [Drosophila melanogaster]
TRINITY_DN109112_c0_g2_i2	gi|7297697|gb|AAF52949.1|	42.05	264	149	3	32	291	5094	5885	6e-62	216	792	257.98	(AE003628) CG5188 gene product [Drosophila melanogaster]
TRINITY_DN101039_c0_g1_i2	gi|10727556|gb|AAF58282.2|	48.01	577	235	6	1580	2091	3592	1862	5e-134	454	1731	79.92	(AE003815) CG13017 gene product [Drosophila melanogaster]
TRINITY_DN106024_c2_g4_i9	gi|7301318|gb|AAF56447.1|	25.60	332	215	7	23	330	1035	64	2e-15	79.0	972	127.06	(AE003751) CG13665 gene product [Drosophila melanogaster]
TRINITY_DN26381_c0_g1_i1	gi|7294272|gb|AAF49623.1|	42.03	138	64	2	1160	1295	8	379	1e-22	97.8	372	28.40	(AE003530) CG17014 gene product [Drosophila melanogaster]
TRINITY_DN106079_c0_g1_i4	gi|7292701|gb|AAF48098.1|	50.91	55	15	2	1023	1077	1700	1572	2e-05	50.1	129	5.67	(AE003487) CG1905 gene product [Drosophila melanogaster]
TRINITY_DN107968_c0_g1_i1	gi|7304132|gb|AAF59169.1|	33.93	224	117	10	990	1196	187	816	4e-16	84.3	630	47.48	(AE003839) drosha gene product [Drosophila melanogaster]
TRINITY_DN97718_c0_g2_i2	gi|7304373|gb|AAF59403.1|	21.25	273	156	6	732	994	3607	4278	6e-06	51.6	672	40.34	(AE003846) eIF-4G gene product [Drosophila melanogaster]
TRINITY_DN68545_c0_g1_i1	gi|7292223|gb|AAF47633.1|	49.15	177	87	2	10	186	187	708	2e-49	171	522	112.99	(AE003474) CG13803 gene product [Drosophila melanogaster]
TRINITY_DN107241_c0_g1_i1	gi|7297544|gb|AAF52799.1|	26.75	385	236	15	15	371	33	1133	2e-27	115	1101	278.73	(AE003625) pelo gene product [Drosophila melanogaster]
TRINITY_DN10388_c0_g1_i1	gi|7294668|gb|AAF50006.1|	37.10	124	75	1	943	1066	364	2	1e-17	84.7	363	11.57	(AE003543) CG5956 gene product [Drosophila melanogaster]
TRINITY_DN104820_c0_g1_i1	gi|7299177|gb|AAF54375.1|	25.93	864	504	33	132	945	2906	573	1e-62	232	2334	210.65	(AE003682) CG18802 gene product [Drosophila melanogaster]
TRINITY_DN37184_c0_g1_i1	gi|7290743|gb|AAF46189.1|	27.91	129	71	5	139	258	456	803	1e-05	47.4	348	80.00	(AE003438) CG3184 gene product [Drosophila melanogaster]
TRINITY_DN103797_c0_g1_i2	gi|7294355|gb|AAF49703.1|	32.31	130	70	3	42	154	2224	1838	3e-11	67.4	387	46.29	(AE003533) CG13472 gene product [Drosophila melanogaster]
TRINITY_DN82000_c0_g1_i1	gi|7296773|gb|AAF52051.1|	40.35	57	34	0	54	110	311	141	9e-06	45.8	171	76.34	(AE003603) CG14666 gene product [Drosophila melanogaster]
TRINITY_DN141931_c0_g1_i1	gi|7300836|gb|AAF55978.1|	66.24	157	53	0	38	194	1	471	8e-60	191	471	160.75	(AE003738) CG5380 gene product [Drosophila melanogaster]
TRINITY_DN100108_c0_g1_i9	gi|7294863|gb|AAF50194.1|	26.43	333	189	12	565	873	1117	215	3e-20	96.7	903	102.96	(AE003550) CG6718 gene product [Drosophila melanogaster]
TRINITY_DN98911_c0_g1_i1	gi|7298960|gb|AAF54164.1|	53.38	148	69	0	1	148	154	597	8e-52	172	444	290.20	(AE003676) CG2846 gene product [Drosophila melanogaster]
TRINITY_DN104279_c0_g12_i1	gi|7292201|gb|AAF47611.1|	40.55	217	123	4	4	218	686	48	9e-50	170	639	186.84	(AE003474) CG15879 gene product [Drosophila melanogaster]
TRINITY_DN62096_c0_g2_i1	gi|7295111|gb|AAF50437.1|	32.13	249	152	6	629	869	1030	311	7e-29	121	720	60.30	(AE003555) CG7112 gene product [Drosophila melanogaster]
TRINITY_DN124636_c0_g1_i1	gi|7296240|gb|AAF51531.1|	52.67	150	62	3	542	682	4	453	1e-43	157	450	62.94	(AE003590) CG11490 gene product [Drosophila melanogaster]
TRINITY_DN89047_c0_g1_i1	gi|7299581|gb|AAF54766.1|	53.14	239	108	3	31	269	751	47	1e-80	247	705	260.15	(AE003695) CG17645 gene product [alt 2] [Drosophila melanogaster]
TRINITY_DN108417_c1_g6_i1	gi|10728204|gb|AAF48153.2|	42.19	128	69	1	9	136	491	123	2e-32	117	369	218.34	(AE003488) CG18256 gene product [Drosophila melanogaster]
TRINITY_DN103266_c2_g3_i1	gi|7293061|gb|AAF48447.1|	53.85	52	24	0	325	376	1304	1149	9e-12	66.6	156	40.10	(AE003498) acj6 gene product [Drosophila melanogaster]
TRINITY_DN77343_c0_g2_i1	gi|7293166|gb|AAF48550.1|	41.77	158	57	8	1027	1180	85	465	2e-15	77.8	381	30.58	(AE003500) CG9170 gene product [Drosophila melanogaster]
TRINITY_DN97266_c0_g1_i1	gi|7299632|gb|AAF54816.1|	25.89	224	163	3	54	277	719	57	8e-15	74.3	663	175.40	(AE003696) CG5844 gene product [Drosophila melanogaster]
TRINITY_DN93856_c0_g1_i1	gi|7296207|gb|AAF51499.1|	71.68	113	31	1	1	112	127	465	7e-32	113	339	302.68	(AE003589) RpP2 gene product [Drosophila melanogaster]
TRINITY_DN106142_c1_g12_i2	gi|10727275|gb|AAF47786.2|	51.37	146	71	0	208	353	1423	986	2e-45	164	438	123.73	(AE003478) CG10862 gene product [Drosophila melanogaster]
TRINITY_DN93907_c2_g2_i2	gi|7295364|gb|AAF50682.1|	33.66	101	66	1	330	430	1	300	9e-12	64.3	300	64.52	(AE003563) CG13296 gene product [Drosophila melanogaster]
TRINITY_DN92855_c0_g2_i1	gi|7296191|gb|AAF51483.1|	34.94	624	367	10	305	900	24	1862	4e-108	359	1839	127.44	(AE003589) CG11838 gene product [Drosophila melanogaster]
TRINITY_DN128686_c0_g1_i1	gi|7299668|gb|AAF54852.1|	43.68	87	41	2	355	439	17	259	3e-14	70.1	243	51.92	(AE003696) Su(fu) gene product [Drosophila melanogaster]
TRINITY_DN108394_c0_g1_i1	gi|7294415|gb|AAF49760.1|	67.32	153	50	0	737	889	553	95	3e-69	230	459	45.63	(AE003536) l(3)70Da gene product [Drosophila melanogaster]
TRINITY_DN106914_c0_g1_i1	gi|7300636|gb|AAF55785.1|	33.11	151	95	4	201	347	4286	3840	2e-08	57.0	447	109.02	(AE003731) CG4159 gene product [Drosophila melanogaster]
TRINITY_DN103417_c0_g1_i2	gi|7300157|gb|AAF55324.1|	36.13	119	66	4	7	121	256	594	6e-16	76.6	339	186.26	(AE003713) Dhfr gene product [Drosophila melanogaster]
TRINITY_DN107000_c0_g1_i3	gi|7290731|gb|AAF46177.1|	46.08	102	50	3	106	207	1321	1031	7e-18	89.0	291	28.93	(AE003438) CG3973 gene product [Drosophila melanogaster]
TRINITY_DN102719_c0_g1_i1	gi|7300662|gb|AAF55810.1|	33.93	112	67	2	1	105	1022	1357	3e-13	66.6	336	294.74	(AE003732) CG17272 gene product [Drosophila melanogaster]
TRINITY_DN100993_c0_g3_i5	gi|10728130|gb|AAF50747.2|	31.14	273	173	6	100	359	306	1118	8e-28	118	813	102.39	(AE003565) Myt1 gene product [Drosophila melanogaster]
TRINITY_DN89561_c0_g1_i2	gi|7295994|gb|AAF51291.1|	49.07	216	105	2	16	226	886	239	2e-69	219	648	285.46	(AE003584) Uch gene product [Drosophila melanogaster]
TRINITY_DN107632_c0_g2_i2	gi|7297982|gb|AAF53225.1|	33.58	274	168	5	200	464	5	811	2e-39	150	807	91.70	(AE003637) kek1 gene product [Drosophila melanogaster]
TRINITY_DN107082_c3_g1_i1	gi|7299279|gb|AAF54474.1|	25.74	101	73	1	69	169	1233	937	2e-08	53.1	297	171.68	(AE003685) CG5359 gene product [Drosophila melanogaster]
TRINITY_DN98577_c0_g1_i10	gi|7294532|gb|AAF49873.1|	80.65	31	6	0	433	463	303	395	3e-09	57.8	93	11.67	(AE003540) CG10948 gene product [Drosophila melanogaster]
TRINITY_DN102282_c0_g1_i1	gi|7291679|gb|AAF47101.1|	46.75	1076	463	23	7	989	3989	813	0.0	767	3177	317.07	(AE003462) Ca-P60A gene product [alt 1] [Drosophila melanogaster]
TRINITY_DN105617_c2_g3_i1	gi|7298745|gb|AAF53956.1|	24.20	343	217	11	18	333	420	1400	1e-17	85.5	981	232.46	(AE003669) CG9259 gene product [Drosophila melanogaster]
TRINITY_DN7079_c0_g1_i1	gi|7303344|gb|AAF58403.1|	59.49	195	75	1	159	349	276	860	9e-79	249	585	131.46	(AE003819) Dp gene product [Drosophila melanogaster]
TRINITY_DN47060_c0_g1_i1	gi|7297357|gb|AAF52617.1|	38.18	110	58	3	471	580	305	6	4e-13	68.6	300	32.57	(AE003620) CG8419 gene product [Drosophila melanogaster]
TRINITY_DN36035_c0_g1_i1	gi|7300727|gb|AAF55873.1|	84.07	182	23	2	30	205	775	230	1e-107	313	546	266.34	(AE003734) Rab1 gene product [Drosophila melanogaster]
TRINITY_DN122720_c0_g1_i1	gi|7294260|gb|AAF49611.1|	71.27	181	52	0	64	244	89	631	6e-94	285	543	159.24	(AE003530) CG7656 gene product [Drosophila melanogaster]
TRINITY_DN93350_c0_g1_i1	gi|7291141|gb|AAF46575.1|	23.88	134	99	2	20	151	920	1318	8e-10	60.5	399	111.76	(AE003450) CG15306 gene product [Drosophila melanogaster]
TRINITY_DN7842_c0_g1_i1	gi|7301067|gb|AAF56202.1|	48.96	96	42	2	484	572	7	294	6e-18	82.0	288	49.83	(AE003745) CG5857 gene product [Drosophila melanogaster]
TRINITY_DN99903_c0_g3_i2	gi|7292823|gb|AAF48216.1|	52.68	112	53	0	118	229	103	438	3e-28	111	336	59.89	(AE003491) CG4395 gene product [Drosophila melanogaster]
TRINITY_DN99835_c0_g1_i2	gi|7296301|gb|AAF51591.1|	34.91	633	347	9	4	612	152	1927	3e-102	332	1776	265.47	(AE003591) CG13248 gene product [Drosophila melanogaster]
TRINITY_DN95449_c0_g1_i3	gi|7296161|gb|AAF51454.1|	27.70	278	163	8	14	275	218	985	9e-24	100	768	279.27	(AE003588) CG3876 gene product [Drosophila melanogaster]
TRINITY_DN91245_c0_g3_i1	gi|7295800|gb|AAF51102.1|	35.61	132	79	3	478	603	313	708	1e-12	68.9	396	59.73	(AE003579) CG3238 gene product [Drosophila melanogaster]
TRINITY_DN103332_c2_g2_i1	gi|7296178|gb|AAF51471.1|	33.33	93	52	3	173	255	67	345	3e-08	52.8	279	108.56	(AE003588) CG13686 gene product [Drosophila melanogaster]
TRINITY_DN99481_c0_g5_i1	gi|7300848|gb|AAF55990.1|	34.11	343	194	6	1011	1350	1354	413	1e-43	169	942	68.76	(AE003738) CG13854 gene product [Drosophila melanogaster]
TRINITY_DN109493_c2_g1_i1	gi|10727782|gb|AAF59241.2|	35.65	1223	688	19	645	1785	53	3670	0.0	667	3618	201.90	(AE003841) didum gene product [Drosophila melanogaster]
TRINITY_DN103725_c0_g5_i3	gi|7292983|gb|AAF48372.1|	32.02	228	120	5	51	243	497	1180	2e-32	124	684	281.48	(AE003495) CG5291 gene product [Drosophila melanogaster]
TRINITY_DN104701_c0_g3_i1	gi|10728401|gb|AAG22387.1|	35.14	370	212	10	29	380	4938	3859	5e-53	194	1080	246.01	(AE003422) EG:39E1.1 gene product [alt 2] [Drosophila melanogaster]
TRINITY_DN34288_c0_g1_i1	gi|7303949|gb|AAF58993.1|	38.98	295	136	6	114	393	1	798	1e-53	182	798	195.11	(AE003834) CG8080 gene product [Drosophila melanogaster]
TRINITY_DN99780_c0_g1_i1	gi|7297749|gb|AAF53000.1|	30.88	136	81	5	46	172	203	598	2e-12	66.6	396	160.32	(AE003629) CG6750 gene product [Drosophila melanogaster]
TRINITY_DN60783_c0_g1_i1	gi|7302843|gb|AAF57917.1|	26.85	149	98	4	269	407	451	8	2e-05	45.4	444	79.43	(AE003804) CG8963 gene product [Drosophila melanogaster]
TRINITY_DN109140_c0_g1_i3	gi|7302023|gb|AAF57126.1|	35.33	869	482	17	110	901	11570	8973	3e-160	524	2598	288.35	(AE003777) CG1544 gene product [Drosophila melanogaster]
TRINITY_DN91439_c0_g1_i1	gi|7301329|gb|AAF56458.1|	26.02	246	160	11	30	266	723	25	4e-12	65.1	699	251.44	(AE003751) CG10675 gene product [Drosophila melanogaster]
TRINITY_DN46141_c0_g1_i1	gi|10727778|gb|AAF59263.2|	33.52	176	94	5	66	238	612	145	2e-17	81.6	468	92.86	(AE003841) CG11166 gene product [alt 2] [Drosophila melanogaster]
TRINITY_DN100927_c1_g1_i2	gi|7296754|gb|AAF52032.1|	33.22	307	194	5	7	308	282	1184	2e-55	188	903	293.18	(AE003603) CG2663 gene product [Drosophila melanogaster]
TRINITY_DN103434_c0_g3_i7	gi|7301460|gb|AAF56584.1|	57.66	111	47	0	1	111	2127	1795	2e-37	136	333	264.29	(AE003756) CG6162 gene product [Drosophila melanogaster]
TRINITY_DN53727_c0_g1_i1	gi|7299152|gb|AAF54350.1|	30.85	363	200	8	3	320	119	1189	4e-33	128	1071	334.69	(AE003682) CG8444 gene product [Drosophila melanogaster]
TRINITY_DN90123_c0_g1_i1	gi|7299887|gb|AAF55062.1|	46.89	322	165	6	100	420	62	1012	3e-97	298	951	225.36	(AE003705) CG8464 gene product [Drosophila melanogaster]
TRINITY_DN45952_c0_g1_i1	gi|7290734|gb|AAF46180.1|	33.73	83	52	1	3	82	392	640	2e-08	56.2	249	49.40	(AE003438) CG8655 gene product [Drosophila melanogaster]
TRINITY_DN106787_c0_g1_i1	gi|7296390|gb|AAF51678.1|	31.37	204	114	5	90	268	5673	6281	4e-19	92.8	609	94.27	(AE003593) CG10565 gene product [Drosophila melanogaster]
TRINITY_DN117779_c0_g1_i1	gi|7297304|gb|AAF52565.1|	74.31	109	28	0	312	420	2	328	3e-50	170	327	62.40	(AE003619) BcDNA:LD21794 gene product [alt 2] [Drosophila melanogaster]
TRINITY_DN66282_c0_g1_i1	gi|10728907|gb|AAF53972.2|	54.11	146	59	2	424	569	523	110	1e-35	134	414	72.13	(AE003669) CG9243 gene product [Drosophila melanogaster]
TRINITY_DN100437_c1_g2_i3	gi|7296166|gb|AAF51459.1|	46.73	612	298	10	163	768	868	2637	0.0	577	1770	230.47	(AE003588) Pkg21D gene product [Drosophila melanogaster]
TRINITY_DN84994_c0_g1_i1	gi|10728524|gb|AAF46312.2|	48.62	109	53	1	481	589	1956	1639	4e-21	101	318	16.42	(AE003442) fs(1)h gene product [Drosophila melanogaster]
TRINITY_DN96300_c0_g3_i1	gi|7292930|gb|AAF48321.1|	36.96	349	210	6	19	366	271	1290	1e-67	224	1020	260.20	(AE003493) CG10996 gene product [Drosophila melanogaster]
TRINITY_DN129343_c0_g1_i1	gi|10727048|gb|AAF46907.2|	26.79	168	111	3	272	434	669	187	6e-13	69.7	483	57.71	(AE003458) CG13529 gene product [Drosophila melanogaster]
TRINITY_DN110475_c0_g1_i1	gi|7303227|gb|AAF58290.1|	50.75	134	58	2	271	402	2	385	3e-39	140	384	95.52	(AE003815) CG12366 gene product [Drosophila melanogaster]
TRINITY_DN107497_c0_g1_i2	gi|7295430|gb|AAF50746.1|	25.55	137	84	4	375	498	116	511	4e-08	55.5	396	78.42	(AE003565) CG5523 gene product [Drosophila melanogaster]
TRINITY_DN88667_c0_g1_i1	gi|7289886|gb|AAF45485.1|	40.79	76	43	2	46	119	13	240	2e-08	51.6	228	191.60	(AE003089) CG17417 gene product [Drosophila melanogaster]
TRINITY_DN143740_c0_g1_i1	gi|7297747|gb|AAF52998.1|	41.29	201	100	2	99	299	2	550	6e-43	150	549	183.61	(AE003629) CG6443 gene product [Drosophila melanogaster]
TRINITY_DN105107_c0_g2_i5	gi|7291647|gb|AAF47069.1|	38.95	588	302	9	56	632	404	2029	1e-119	391	1626	135.39	(AE003462) CG5549 gene product [Drosophila melanogaster]
TRINITY_DN84854_c0_g1_i1	gi|7300567|gb|AAF55719.1|	36.66	401	235	6	92	480	2	1183	3e-68	229	1182	241.22	(AE003728) CG4770 gene product [Drosophila melanogaster]
TRINITY_DN97869_c2_g3_i7	gi|7297615|gb|AAF52868.1|	68.80	234	72	1	19	252	113	811	4e-108	318	699	277.38	(AE003627) RpL7 gene product [Drosophila melanogaster]
TRINITY_DN104181_c0_g5_i1	gi|7292597|gb|AAF47996.1|	41.21	398	223	5	45	436	3	1181	9e-104	318	1179	270.41	(AE003485) CG1961 gene product [Drosophila melanogaster]
TRINITY_DN50627_c0_g1_i1	gi|10728139|gb|AAF59376.2|	28.93	159	90	5	126	279	831	1253	5e-11	64.3	423	107.36	(AE003846) CG17471 gene product [Drosophila melanogaster]
TRINITY_DN38122_c0_g2_i1	gi|7303074|gb|AAF58141.1|	31.86	113	42	3	399	482	2	322	2e-07	51.2	321	44.90	(AE003811) CG8171 gene product [Drosophila melanogaster]
TRINITY_DN119760_c0_g1_i1	gi|7301217|gb|AAF56348.1|	70.00	100	30	0	79	178	300	1	3e-51	163	300	166.67	(AE003749) CG7006 gene product [Drosophila melanogaster]
TRINITY_DN143035_c0_g1_i1	gi|7300121|gb|AAF55289.1|	72.17	115	32	0	218	332	3	347	8e-44	154	345	57.60	(AE003712) bor gene product [Drosophila melanogaster]
TRINITY_DN48511_c0_g1_i1	gi|7303678|gb|AAF58728.1|	91.84	147	11	1	1	147	440	3	4e-96	281	438	208.57	(AE003828) CG11979 gene product [Drosophila melanogaster]
TRINITY_DN21074_c0_g1_i1	gi|7301244|gb|AAF56374.1|	39.32	117	67	2	300	412	2	352	3e-17	80.5	351	66.60	(AE003750) CG13646 gene product [Drosophila melanogaster]
TRINITY_DN92993_c0_g3_i1	gi|7290324|gb|AAF45784.1|	26.43	314	197	11	130	419	454	1365	1e-14	76.3	912	194.04	(AE003424) CG7894 gene product [Drosophila melanogaster]
TRINITY_DN107856_c3_g1_i1	gi|7300126|gb|AAF55294.1|	79.10	402	73	5	5	405	557	1732	0.0	651	1176	278.67	(AE003712) CG6963 gene product [alt 2] [Drosophila melanogaster]
TRINITY_DN140814_c0_g1_i1	gi|7297376|gb|AAF52636.1|	64.47	318	109	2	12	325	87	1040	3e-139	408	954	274.93	(AE003620) CG7830 gene product [Drosophila melanogaster]
TRINITY_DN123693_c0_g1_i1	gi|7295178|gb|AAF50502.1|	34.40	125	82	0	124	248	376	2	9e-20	84.7	375	115.38	(AE003557) RNaseX25 gene product [Drosophila melanogaster]
TRINITY_DN106486_c0_g4_i2	gi|7294766|gb|AAF50101.1|	37.70	61	38	0	1	61	690	872	6e-10	56.6	183	130.71	(AE003546) CG11801 gene product [Drosophila melanogaster]
TRINITY_DN108503_c0_g4_i1	gi|7303937|gb|AAF58981.1|	26.44	174	110	3	191	354	2709	3206	1e-12	70.1	498	114.48	(AE003834) CG18659 gene product [Drosophila melanogaster]
TRINITY_DN135934_c0_g1_i1	gi|7301094|gb|AAF56228.1|	66.30	92	29	1	281	370	327	52	7e-38	135	276	61.74	(AE003746) CG5991 gene product [Drosophila melanogaster]
TRINITY_DN128282_c0_g1_i1	gi|7299788|gb|AAF54967.1|	70.48	105	31	0	92	196	3	317	1e-46	158	315	81.82	(AE003701) Hrb87F gene product [Drosophila melanogaster]
TRINITY_DN103386_c0_g1_i1	gi|7298519|gb|AAF53738.1|	81.08	111	21	0	1	111	239	571	1e-63	196	333	300.00	(AE003661) CG10652 gene product [Drosophila melanogaster]
TRINITY_DN112026_c0_g1_i1	gi|7303781|gb|AAF58829.1|	48.11	106	55	0	21	126	318	1	5e-26	106	318	92.71	(AE003830) CG12215 gene product [Drosophila melanogaster]
TRINITY_DN102499_c0_g2_i2	gi|7293761|gb|AAF49129.1|	36.07	219	120	6	195	396	1453	806	3e-31	133	648	66.33	(AE003516) CG8789 gene product [Drosophila melanogaster]
TRINITY_DN56592_c0_g2_i1	gi|7294203|gb|AAF49555.1|	40.93	259	143	4	834	1092	887	141	2e-57	202	747	68.41	(AE003529) DNApol-delta gene product [Drosophila melanogaster]
TRINITY_DN88069_c0_g2_i1	gi|7303083|gb|AAF58150.1|	32.18	174	97	6	280	437	510	4	3e-11	67.4	507	39.21	(AE003811) mus210 gene product [Drosophila melanogaster]
TRINITY_DN92141_c0_g1_i1	gi|10727362|gb|AAF51125.2|	31.32	364	228	5	15	376	1353	322	4e-32	132	1032	125.09	(AE003580) CG15407 gene product [Drosophila melanogaster]
TRINITY_DN109124_c0_g1_i1	gi|7293525|gb|AAF48899.1|	91.67	36	3	0	2	37	378	485	4e-17	77.4	108	113.68	(AE003510) CG17757 gene product [Drosophila melanogaster]
TRINITY_DN94701_c0_g1_i1	gi|10728699|gb|AAF52866.2|	45.75	247	127	3	2010	2255	784	1506	2e-50	191	723	32.03	(AE003627) Sur gene product [Drosophila melanogaster]
TRINITY_DN101438_c0_g1_i1	gi|7303943|gb|AAF58987.1|	58.54	164	66	2	1	163	238	726	1e-61	199	489	296.36	(AE003834) CG8781 gene product [Drosophila melanogaster]
TRINITY_DN28132_c0_g2_i1	gi|7288983|gb|AAF45329.1|	30.19	106	69	2	54	154	265	582	1e-08	53.5	318	131.95	(AE003146) CG17416 gene product [Drosophila melanogaster]
TRINITY_DN104492_c3_g2_i2	gi|7303213|gb|AAF58276.1|	44.92	187	102	1	43	228	1739	1179	9e-46	172	561	82.74	(AE003815) CG8468 gene product [Drosophila melanogaster]
TRINITY_DN106895_c0_g1_i1	gi|10727371|gb|AAF51231.2|	31.33	166	111	3	16	179	2631	3125	2e-20	90.1	495	263.30	(AE003582) CG17301 gene product [Drosophila melanogaster]
TRINITY_DN98571_c1_g1_i4	gi|7291290|gb|AAF46721.1|	23.80	395	240	9	4	354	1388	255	3e-19	90.9	1134	221.92	(AE003453) CG9841 gene product [Drosophila melanogaster]
TRINITY_DN97523_c0_g2_i3	gi|7294737|gb|AAF50073.1|	51.85	54	19	1	470	523	755	615	3e-09	59.7	141	26.70	(AE003545) CG6175 gene product [Drosophila melanogaster]
TRINITY_DN101075_c0_g1_i2	gi|7295714|gb|AAF51019.1|	35.16	182	107	3	33	211	1041	1562	3e-21	93.2	522	239.45	(AE003576) CG3652 gene product [Drosophila melanogaster]
TRINITY_DN105980_c0_g3_i5	gi|7302899|gb|AAF57971.1|	50.00	264	130	2	129	392	786	1	1e-90	281	786	159.43	(AE003806) Amyrel gene product [Drosophila melanogaster]
TRINITY_DN97784_c0_g1_i1	gi|7297863|gb|AAF53110.1|	27.52	149	97	7	130	272	680	1111	3e-08	54.3	432	158.24	(AE003633) CG6589 gene product [Drosophila melanogaster]
TRINITY_DN102931_c2_g7_i1	gi|7290174|gb|AAF45637.1|	45.00	60	31	2	149	208	1553	1380	6e-10	60.5	174	55.06	(AE003421) EG:80H7.5 gene product [Drosophila melanogaster]
TRINITY_DN93169_c0_g2_i2	gi|7291100|gb|AAF46535.1|	41.74	218	116	4	126	337	743	105	2e-45	161	639	188.50	(AE003449) CG1791 gene product [Drosophila melanogaster]
TRINITY_DN107003_c2_g1_i4	gi|10728042|gb|AAF50317.2|	74.51	51	13	0	24	74	300	452	3e-20	84.7	153	80.95	(AE003553) bol gene product [Drosophila melanogaster]
TRINITY_DN102591_c1_g3_i1	gi|7295895|gb|AAF51195.1|	35.02	257	150	6	83	325	1021	260	6e-43	157	762	222.16	(AE003581) CG18557 gene product [Drosophila melanogaster]
TRINITY_DN104006_c0_g1_i1	gi|7295289|gb|AAF50610.1|	40.00	85	48	2	2	83	108	362	6e-15	70.5	255	303.57	(AE003560) CG8629 gene product [Drosophila melanogaster]
TRINITY_DN46762_c0_g1_i1	gi|7293491|gb|AAF48866.1|	34.96	123	62	5	227	331	445	77	9e-13	65.9	369	111.48	(AE003509) CG6540 gene product [Drosophila melanogaster]
TRINITY_DN107152_c0_g2_i1	gi|7299388|gb|AAF54579.1|	35.55	301	177	11	1	295	125	994	2e-39	151	870	100.23	(AE003689) CG6621 gene product [Drosophila melanogaster]
TRINITY_DN96243_c1_g1_i2	gi|7294533|gb|AAF49874.1|	37.78	450	248	6	99	529	162	1472	3e-93	298	1311	243.23	(AE003540) CG10960 gene product [Drosophila melanogaster]
TRINITY_DN93199_c0_g1_i1	gi|7302404|gb|AAF57492.1|	23.81	147	97	5	32	169	953	1375	8e-05	42.4	423	243.10	(AE003792) plu gene product [Drosophila melanogaster]
TRINITY_DN102671_c0_g1_i1	gi|7298532|gb|AAF53751.1|	24.30	321	152	10	123	381	1518	643	1e-06	52.4	876	91.82	(AE003661) CG10493 gene product [Drosophila melanogaster]
TRINITY_DN85404_c0_g1_i1	gi|7291701|gb|AAF47123.1|	22.04	186	138	2	497	678	941	393	2e-07	53.9	549	68.45	(AE003462) CG3060 gene product [Drosophila melanogaster]
TRINITY_DN86752_c0_g3_i1	gi|7295030|gb|AAF50357.1|	38.43	778	368	17	5	708	38	2260	3e-142	456	2223	308.75	(AE003554) Mcm7 gene product [Drosophila melanogaster]
TRINITY_DN106200_c0_g1_i1	gi|7300814|gb|AAF55957.1|	39.44	71	43	0	1326	1396	543	755	4e-08	57.4	213	14.36	(AE003737) CG5740 gene product [Drosophila melanogaster]
TRINITY_DN97336_c0_g1_i1	gi|7300690|gb|AAF55837.1|	25.40	248	171	5	6	248	755	39	1e-12	66.2	717	281.18	(AE003733) CG7079 gene product [Drosophila melanogaster]
TRINITY_DN139929_c0_g1_i1	gi|10726390|gb|AAF54251.2|	54.10	122	55	1	363	483	2	367	8e-36	132	366	65.12	(AE003679) CG11744 gene product [Drosophila melanogaster]
TRINITY_DN128805_c0_g1_i1	gi|7290331|gb|AAF45791.1|	32.77	296	182	10	75	360	972	106	2e-41	150	867	240.17	(AE003424) wds gene product [Drosophila melanogaster]
TRINITY_DN102932_c1_g5_i1	gi|7297816|gb|AAF53065.1|	37.58	157	85	4	810	964	10	447	5e-25	107	438	43.63	(AE003631) CG4705 gene product [Drosophila melanogaster]
TRINITY_DN101968_c0_g4_i2	gi|7292974|gb|AAF48363.1|	25.00	344	200	10	147	452	337	1308	1e-20	94.4	972	194.01	(AE003495) CG1461 gene product [Drosophila melanogaster]
TRINITY_DN29314_c0_g2_i1	gi|7294110|gb|AAF49464.1|	42.78	180	93	1	236	415	2	511	5e-44	154	510	113.08	(AE003527) TMS1d gene product [Drosophila melanogaster]
TRINITY_DN110326_c0_g1_i1	gi|7303819|gb|AAF58866.1|	41.21	165	90	4	222	385	2	478	4e-30	117	477	116.06	(AE003831) CG12134 gene product [Drosophila melanogaster]
TRINITY_DN106901_c0_g1_i2	gi|7301705|gb|AAF56818.1|	31.53	111	66	4	203	313	329	27	2e-09	58.5	303	24.80	(AE003767) CG1647 gene product [Drosophila melanogaster]
TRINITY_DN94400_c0_g2_i1	gi|7292009|gb|AAF47424.1|	35.43	127	66	4	265	390	453	788	3e-17	82.0	336	64.00	(AE003469) CG12191 gene product [Drosophila melanogaster]
TRINITY_DN105204_c1_g5_i3	gi|7301502|gb|AAF56624.1|	38.31	402	222	11	596	997	181	1308	3e-79	278	1128	102.83	(AE003758) Tl gene product [Drosophila melanogaster]
TRINITY_DN128323_c0_g1_i1	gi|7290441|gb|AAF45896.1|	41.67	60	30	3	10	66	329	502	8e-07	48.1	174	73.11	(AE003429) CG12632 gene product [Drosophila melanogaster]
TRINITY_DN102624_c1_g1_i1	gi|7291222|gb|AAF46654.1|	52.38	231	88	4	204	433	3591	2962	3e-99	223	630	65.83	(AE003452) CG9346 gene product [Drosophila melanogaster]
TRINITY_DN125245_c0_g1_i1	gi|7297124|gb|AAF52392.1|	41.18	102	60	0	194	295	3	308	1e-16	75.5	306	100.00	(AE003613) BcDNA:LD29885 gene product [Drosophila melanogaster]
TRINITY_DN99990_c1_g2_i1	gi|7292968|gb|AAF48357.1|	35.10	151	82	6	158	306	675	1085	1e-18	87.8	411	100.49	(AE003495) CG15871 gene product [Drosophila melanogaster]
TRINITY_DN92123_c0_g1_i1	gi|7299725|gb|AAF54907.1|	32.54	169	97	5	125	288	51	521	5e-10	60.1	471	143.16	(AE003698) CG10148 gene product [Drosophila melanogaster]
TRINITY_DN103860_c2_g3_i1	gi|7290188|gb|AAF45651.1|	34.38	64	42	0	161	224	1974	1783	4e-05	45.1	192	68.57	(AE003421) br gene product [Drosophila melanogaster]
TRINITY_DN134108_c0_g1_i1	gi|7293193|gb|AAF48576.1|	64.86	74	26	0	19	92	115	336	2e-27	100	222	200.00	(AE003501) CG3560 gene product [Drosophila melanogaster]
TRINITY_DN102457_c1_g1_i5	gi|7298717|gb|AAF53929.1|	29.65	199	122	5	31	220	764	195	1e-17	81.6	570	229.84	(AE003668) CG9331 gene product [Drosophila melanogaster]
TRINITY_DN95106_c0_g1_i7	gi|7293110|gb|AAF48494.1|	45.26	95	48	1	14	104	439	723	3e-19	87.8	285	102.89	(AE003500) CG15601 gene product [Drosophila melanogaster]
TRINITY_DN109529_c1_g1_i3	gi|7293603|gb|AAF48975.1|	26.98	619	405	19	99	698	253	2025	8e-54	202	1773	238.63	(AE003512) CG14204 gene product [Drosophila melanogaster]
TRINITY_DN101860_c4_g1_i1	gi|7302299|gb|AAF57390.1|	72.22	54	13	1	89	142	654	499	7e-20	87.4	156	53.61	(AE003789) Eb1 gene product [alt 2] [Drosophila melanogaster]
TRINITY_DN103586_c0_g1_i3	gi|7290827|gb|AAF46270.1|	26.86	175	95	4	205	375	681	1118	3e-10	62.4	438	92.21	(AE003441) CG12151 gene product [Drosophila melanogaster]
TRINITY_DN105671_c0_g1_i5	gi|7296257|gb|AAF51548.1|	39.90	396	213	3	250	620	5	1192	1e-94	303	1188	191.61	(AE003590) CG3164 gene product [Drosophila melanogaster]
TRINITY_DN47265_c0_g1_i1	gi|7301070|gb|AAF56205.1|	96.54	260	9	0	180	439	978	199	0.0	514	780	177.68	(AE003745) Pros26.4 gene product [Drosophila melanogaster]
TRINITY_DN139488_c0_g1_i1	gi|7298293|gb|AAF53523.1|	50.40	379	157	5	1	361	1100	3	2e-116	354	1098	208.75	(AE003650) fzy gene product [Drosophila melanogaster]
TRINITY_DN109227_c1_g3_i1	gi|7290467|gb|AAF45921.1|	38.77	405	216	11	41	431	2171	1011	1e-69	251	1161	155.63	(AE003430) EG:EG0007.9 gene product [Drosophila melanogaster]
TRINITY_DN108444_c0_g1_i2	gi|7292230|gb|AAF47640.1|	20.67	150	114	2	639	786	8844	9284	2e-06	52.4	441	51.64	(AE003474) CG9004 gene product [Drosophila melanogaster]
TRINITY_DN94692_c0_g2_i1	gi|7299616|gb|AAF54801.1|	32.94	422	270	4	16	434	2381	1146	3e-64	232	1236	168.39	(AE003695) CG17227 gene product [Drosophila melanogaster]
TRINITY_DN109676_c0_g1_i1	gi|7303298|gb|AAF58358.1|	31.40	379	192	11	124	495	7307	6354	6e-41	160	954	183.46	(AE003818) CG6145 gene product [Drosophila melanogaster]
TRINITY_DN90729_c0_g1_i1	gi|7297881|gb|AAF53127.1|	29.46	387	246	10	12	394	1528	437	2e-46	173	1092	186.99	(AE003634) CG14934 gene product [Drosophila melanogaster]
TRINITY_DN23923_c0_g1_i1	gi|7290791|gb|AAF46236.1|	73.08	26	7	0	113	138	190	113	3e-07	48.5	78	34.98	(AE003439) CG12541 gene product [Drosophila melanogaster]
TRINITY_DN103668_c3_g2_i12	gi|10726361|gb|AAG22128.1|	23.25	228	155	6	25	245	331	975	7e-11	63.2	645	152.84	(AE003676) CG18747 gene product [Drosophila melanogaster]
TRINITY_DN108507_c0_g8_i1	gi|7295043|gb|AAF50370.1|	69.01	355	109	1	1	355	187	1248	2e-120	375	1062	120.82	(AE003554) Prm gene product [alt 1] [Drosophila melanogaster]
TRINITY_DN743_c0_g1_i1	gi|7303490|gb|AAF58545.1|	34.47	206	126	5	5	207	2	601	3e-22	97.8	600	160.86	(AE003823) CG13167 gene product [Drosophila melanogaster]
TRINITY_DN33204_c0_g1_i1	gi|7303145|gb|AAF58210.1|	32.86	70	47	0	44	113	9	218	6e-09	50.1	210	185.84	(AE003813) CG12859 gene product [Drosophila melanogaster]
TRINITY_DN44267_c0_g2_i1	gi|7294853|gb|AAF50184.1|	38.80	183	112	0	1	183	831	283	7e-32	123	549	145.62	(AE003550) CG8104 gene product [Drosophila melanogaster]
TRINITY_DN4060_c0_g1_i1	gi|7301344|gb|AAF56472.1|	44.19	129	66	1	219	347	18	386	4e-19	85.5	369	65.08	(AE003752) CG5116 gene product [Drosophila melanogaster]
TRINITY_DN107493_c1_g1_i2	gi|7298443|gb|AAF53665.1|	40.15	137	80	1	244	378	872	462	4e-13	70.1	411	81.23	(AE003658) Fas3 gene product [Drosophila melanogaster]
TRINITY_DN51665_c0_g2_i1	gi|7302185|gb|AAF57281.1|	68.75	112	35	0	760	871	5	340	4e-45	162	336	35.78	(AE003784) CG7843 gene product [Drosophila melanogaster]
TRINITY_DN102884_c5_g1_i2	gi|7290597|gb|AAF46047.1|	29.58	213	135	4	265	469	2111	1494	3e-08	57.0	618	125.10	(AE003434) CG3208 gene product [Drosophila melanogaster]
TRINITY_DN102067_c0_g2_i9	gi|7292295|gb|AAF47703.1|	34.69	196	121	4	340	534	1248	679	6e-27	115	570	106.54	(AE003476) CG2162 gene product [Drosophila melanogaster]
TRINITY_DN103911_c0_g1_i3	gi|7300663|gb|AAF55811.1|	41.24	451	230	7	26	444	28	1371	7e-98	307	1344	300.67	(AE003732) BcDNA:LD32788 gene product [Drosophila melanogaster]
TRINITY_DN66495_c0_g1_i1	gi|7295208|gb|AAF50531.1|	38.07	176	108	1	50	224	170	697	4e-40	141	528	229.57	(AE003558) CG7506 gene product [Drosophila melanogaster]
TRINITY_DN28362_c0_g2_i1	gi|7290833|gb|AAF46275.1|	39.19	74	45	0	285	358	310	89	7e-09	54.3	222	60.16	(AE003442) CG10920 gene product [Drosophila melanogaster]
TRINITY_DN26088_c0_g1_i1	gi|7301813|gb|AAF56923.1|	61.54	52	20	0	46	97	263	108	3e-19	77.4	156	154.46	(AE003770) Pcd gene product [Drosophila melanogaster]
TRINITY_DN129908_c0_g1_i1	gi|7300338|gb|AAF55497.1|	69.12	136	41	1	1	136	58	462	3e-66	202	405	257.96	(AE003721) CG7217 gene product [Drosophila melanogaster]
TRINITY_DN91315_c0_g1_i2	gi|7295909|gb|AAF51208.1|	65.87	126	43	0	1	126	126	503	4e-57	179	378	300.00	(AE003582) CG2862 gene product [Drosophila melanogaster]
TRINITY_DN104814_c0_g1_i1	gi|7300657|gb|AAF55805.1|	33.95	324	172	5	127	447	1518	664	6e-56	201	855	127.04	(AE003732) CG17838 gene product [Drosophila melanogaster]
TRINITY_DN54301_c0_g1_i1	gi|7293719|gb|AAF49088.1|	77.57	107	24	0	62	168	328	8	1e-58	182	321	191.07	(AE003515) CG14182 gene product [Drosophila melanogaster]
TRINITY_DN105812_c1_g1_i1	gi|10728614|gb|AAF52407.2|	46.08	497	196	2	52	548	1371	97	1e-148	454	1275	129.05	(AE003614) CG11319 gene product [Drosophila melanogaster]
TRINITY_DN100505_c2_g1_i8	gi|7297794|gb|AAF53044.1|	32.74	223	137	5	4	224	289	924	7e-28	112	636	240.00	(AE003630) CG12253 gene product [Drosophila melanogaster]
TRINITY_DN143650_c0_g1_i1	gi|7290860|gb|AAF46302.1|	76.42	106	25	0	1310	1415	9	326	8e-48	169	318	21.84	(AE003442) CG1531 gene product [Drosophila melanogaster]
TRINITY_DN106642_c0_g1_i1	gi|7299986|gb|AAF55158.1|	48.28	87	38	2	46	125	31	291	1e-21	89.7	261	69.79	(AE003708) CG4334 gene product [Drosophila melanogaster]
TRINITY_DN52377_c0_g1_i1	gi|7290298|gb|AAF45759.1|	24.03	154	107	3	241	393	524	90	5e-09	56.6	435	109.57	(AE003423) Or2a gene product [Drosophila melanogaster]
TRINITY_DN44555_c0_g1_i1	gi|7301454|gb|AAF56579.1|	78.85	104	22	0	128	231	313	2	9e-56	181	312	86.43	(AE003755) Ald gene product [alt 2] [Drosophila melanogaster]
TRINITY_DN98548_c0_g1_i1	gi|7300920|gb|AAF56060.1|	26.79	224	106	12	5	180	1334	1975	8e-09	57.0	642	216.16	(AE003740) CG17141 gene product [Drosophila melanogaster]
TRINITY_DN21549_c0_g1_i1	gi|7291991|gb|AAF47406.1|	35.88	170	104	3	10	177	593	1093	3e-26	105	501	235.21	(AE003469) CG12015 gene product [Drosophila melanogaster]
TRINITY_DN128455_c0_g1_i1	gi|7302124|gb|AAF57223.1|	75.69	144	35	0	835	978	436	5	9e-72	238	432	37.02	(AE003781) Ac3 gene product [Drosophila melanogaster]
TRINITY_DN101891_c0_g1_i2	gi|7295728|gb|AAF51032.1|	35.03	314	194	5	28	333	205	1140	3e-61	206	936	263.66	(AE003577) CG3675 gene product [Drosophila melanogaster]
TRINITY_DN109720_c0_g1_i1	gi|7301879|gb|AAF56987.1|	45.69	116	49	5	1	111	139	459	2e-16	76.3	321	205.77	(AE003772) CG7911 gene product [Drosophila melanogaster]
TRINITY_DN105488_c2_g1_i2	gi|10733357|gb|AAF49240.2|	35.83	187	107	4	321	504	1460	930	1e-24	108	531	101.34	(AE003519) Cyp12c1 gene product [Drosophila melanogaster]
TRINITY_DN121871_c0_g1_i1	gi|7300235|gb|AAF55399.1|	45.28	53	26	1	50	102	16	165	3e-11	57.8	150	98.04	(AE003716) CG12265 gene product [Drosophila melanogaster]
TRINITY_DN100670_c0_g3_i2	gi|7299804|gb|AAF54983.1|	27.62	105	70	4	370	471	2134	1829	3e-07	54.3	306	39.43	(AE003701) CG14366 gene product [Drosophila melanogaster]
TRINITY_DN106560_c1_g1_i1	gi|7300240|gb|AAF55404.1|	44.26	183	96	4	36	212	238	786	2e-42	152	549	255.35	(AE003716) CG4135 gene product [Drosophila melanogaster]
TRINITY_DN93796_c0_g2_i2	gi|7292723|gb|AAF48120.1|	29.84	315	187	9	16	313	527	1420	6e-37	152	894	48.38	(AE003487) nbA gene product [Drosophila melanogaster]
TRINITY_DN58283_c0_g1_i1	gi|7302582|gb|AAF57663.1|	62.76	239	86	1	154	392	770	63	2e-106	318	708	180.15	(AE003799) Eip55E gene product [Drosophila melanogaster]
TRINITY_DN101713_c3_g2_i2	gi|7296866|gb|AAF52141.1|	42.72	103	56	2	190	292	794	495	5e-19	87.8	300	101.01	(AE003606) hkb gene product [Drosophila melanogaster]
TRINITY_DN107685_c0_g2_i1	gi|7300367|gb|AAF55526.1|	91.87	123	10	0	26	148	777	409	4e-61	199	369	249.32	(AE003721) eIF-1A gene product [Drosophila melanogaster]
TRINITY_DN84683_c0_g2_i1	gi|7296138|gb|AAF51432.1|	48.55	138	65	3	40	174	410	6	2e-23	102	405	43.18	(AE003587) BcDNA:GH12144 gene product [Drosophila melanogaster]
TRINITY_DN110047_c1_g4_i1	gi|7290218|gb|AAF45680.1|	41.05	95	48	2	15	106	185	454	7e-12	61.6	270	254.72	(AE003422) EG:63B12.11 gene product [Drosophila melanogaster]
TRINITY_DN68317_c0_g2_i1	gi|7295428|gb|AAF50744.1|	38.98	59	36	0	966	1024	178	2	1e-09	62.0	177	17.17	(AE003565) CG10542 gene product [Drosophila melanogaster]
TRINITY_DN99775_c0_g1_i1	gi|7292078|gb|AAF47491.1|	28.96	594	363	16	1	572	1915	245	5e-76	258	1671	291.11	(AE003471) CG9168 gene product [Drosophila melanogaster]
TRINITY_DN106728_c0_g1_i4	gi|7302294|gb|AAF57385.1|	68.82	465	123	3	1167	1630	1342	2673	0.0	601	1332	81.72	(AE003789) l(2)01289 gene product [Drosophila melanogaster]
TRINITY_DN47158_c0_g1_i1	gi|7292522|gb|AAF47924.1|	63.57	269	98	0	24	292	808	2	3e-132	389	807	154.89	(AE003482) Rpd3 gene product [Drosophila melanogaster]
TRINITY_DN122144_c0_g1_i1	gi|7291785|gb|AAF47205.1|	36.56	227	129	5	73	287	672	1	3e-40	145	672	171.87	(AE003464) CG3483 gene product [Drosophila melanogaster]
TRINITY_DN97097_c0_g1_i4	gi|7298276|gb|AAF53506.1|	60.53	152	56	2	15	165	123	569	3e-58	188	447	251.12	(AE003650) PRL-1 gene product [Drosophila melanogaster]
TRINITY_DN100992_c0_g1_i3	gi|7297052|gb|AAF52321.1|	31.66	657	367	21	55	670	1908	61	2e-73	254	1848	269.00	(AE003612) CG9092 gene product [Drosophila melanogaster]
TRINITY_DN104484_c0_g2_i1	gi|7299962|gb|AAF55135.1|	30.79	380	224	10	1	341	240	1379	2e-42	160	1140	165.22	(AE003707) CG4154 gene product [Drosophila melanogaster]
TRINITY_DN104516_c0_g9_i3	gi|7294942|gb|AAF50271.1|	74.74	95	22	1	102	194	299	15	1e-42	151	285	37.90	(AE003552) MTF-1 gene product [Drosophila melanogaster]
TRINITY_DN103765_c0_g2_i1	gi|7293127|gb|AAF48511.1|	25.17	298	217	3	1197	1488	3920	3027	2e-23	109	894	34.98	(AE003500) CG8473 gene product [Drosophila melanogaster]
TRINITY_DN9199_c0_g1_i1	gi|10727500|gb|AAG22262.1|	33.12	160	87	6	54	210	1189	761	1e-11	66.6	429	95.55	(AE003805) veg gene product [alt 2] [Drosophila melanogaster]
TRINITY_DN138609_c0_g1_i1	gi|7301093|gb|AAF56227.1|	81.00	100	19	0	254	353	2	301	3e-55	181	300	71.09	(AE003746) CG5429 gene product [Drosophila melanogaster]
TRINITY_DN46626_c0_g1_i1	gi|7295912|gb|AAF51211.1|	33.33	102	65	1	43	144	329	33	3e-14	67.4	297	203.42	(AE003582) TafII16 gene product [Drosophila melanogaster]
TRINITY_DN143006_c0_g1_i1	gi|7298381|gb|AAF53606.1|	88.37	86	10	0	32	117	366	109	1e-51	162	258	220.51	(AE003655) CG6840 gene product [Drosophila melanogaster]
TRINITY_DN108702_c0_g1_i1	gi|10726647|gb|AAG22160.1|	28.57	252	164	8	240	486	388	1110	2e-22	103	723	94.88	(AE003730) CG5077 gene product [Drosophila melanogaster]
TRINITY_DN107224_c2_g3_i8	gi|7299713|gb|AAF54895.1|	30.63	1332	806	34	6	1304	3843	103	1e-154	504	3741	280.22	(AE003698) ry gene product [Drosophila melanogaster]
TRINITY_DN114092_c0_g1_i1	gi|7293136|gb|AAF48520.1|	25.88	170	117	3	27	194	48	536	4e-14	71.2	489	113.19	(AE003500) CG8509 gene product [Drosophila melanogaster]
TRINITY_DN101028_c0_g1_i1	gi|7294979|gb|AAF50308.1|	43.85	130	63	4	208	332	385	11	4e-29	112	375	86.21	(AE003552) CG4483 gene product [Drosophila melanogaster]
TRINITY_DN106270_c1_g1_i1	gi|7295304|gb|AAF50625.1|	34.45	119	46	2	299	417	650	910	5e-10	62.8	261	37.61	(AE003560) CG18647 gene product [Drosophila melanogaster]
TRINITY_DN110230_c0_g1_i1	gi|7299936|gb|AAF55110.1|	72.73	363	96	1	23	382	1350	262	0.0	543	1089	285.08	(AE003706) CG3731 gene product [Drosophila melanogaster]
TRINITY_DN9949_c0_g1_i1	gi|7300113|gb|AAF55281.1|	34.25	146	94	2	141	285	96	530	2e-20	90.9	435	76.45	(AE003712) CG6006 gene product [Drosophila melanogaster]
TRINITY_DN101676_c0_g4_i1	gi|7294048|gb|AAF49403.1|	27.89	251	167	8	73	314	980	243	2e-21	93.2	738	235.03	(AE003526) sina gene product [Drosophila melanogaster]
TRINITY_DN45569_c0_g1_i1	gi|7303100|gb|AAF58167.1|	54.23	142	65	0	56	197	3	428	8e-48	163	426	96.60	(AE003811) CG8090 gene product [Drosophila melanogaster]
TRINITY_DN103282_c0_g1_i2	gi|10727054|gb|AAF46943.2|	43.96	414	224	2	61	474	457	1674	1e-116	364	1218	181.52	(AE003459) CG3037 gene product [Drosophila melanogaster]
TRINITY_DN103517_c1_g2_i2	gi|7291662|gb|AAF47084.1|	37.78	90	46	1	500	589	2080	2319	9e-13	71.6	240	39.93	(AE003462) ken gene product [Drosophila melanogaster]
TRINITY_DN106100_c0_g1_i1	gi|7299988|gb|AAF55160.1|	45.18	166	90	1	71	235	4297	4794	3e-45	166	498	181.75	(AE003708) CG4338 gene product [Drosophila melanogaster]
TRINITY_DN106241_c2_g2_i4	gi|7293398|gb|AAF48775.1|	43.42	76	40	1	192	267	5307	5525	3e-10	62.8	219	53.55	(AE003507) CG6769 gene product [Drosophila melanogaster]
TRINITY_DN116370_c0_g1_i1	gi|7295876|gb|AAF51176.1|	57.39	284	116	4	36	317	848	6	1e-117	345	843	262.62	(AE003581) Ts gene product [Drosophila melanogaster]
TRINITY_DN98086_c0_g1_i1	gi|7299202|gb|AAF54399.1|	43.75	448	215	11	3	424	2677	1367	9e-110	347	1311	307.75	(AE003683) AP-47 gene product [Drosophila melanogaster]
TRINITY_DN85010_c0_g1_i1	gi|7291598|gb|AAF47021.1|	28.33	180	129	0	428	607	303	842	3e-20	93.2	540	59.08	(AE003461) CG15872 gene product [Drosophila melanogaster]
TRINITY_DN82054_c0_g1_i1	gi|7298175|gb|AAF53410.1|	35.32	252	142	5	84	317	920	174	3e-42	155	747	194.53	(AE003645) BG:DS06874.3 gene product [Drosophila melanogaster]
TRINITY_DN99242_c2_g2_i1	gi|7292777|gb|AAF48172.1|	47.37	57	30	0	83	139	173	3	2e-08	51.6	171	86.80	(AE003489) CG2555 gene product [Drosophila melanogaster]
TRINITY_DN35649_c0_g1_i1	gi|7294821|gb|AAF50154.1|	34.78	69	44	1	198	265	414	620	1e-07	52.8	207	72.13	(AE003548) CG18441 gene product [Drosophila melanogaster]
TRINITY_DN109360_c0_g3_i1	gi|7292728|gb|AAF48125.1|	55.11	274	121	2	8	280	205	1023	1e-96	316	819	72.86	(AE003487) fw gene product [Drosophila melanogaster]
TRINITY_DN93652_c0_g1_i1	gi|7295592|gb|AAF50902.1|	28.19	408	228	14	130	493	2951	1791	2e-33	135	1161	226.32	(AE003571) CG11710 gene product [Drosophila melanogaster]
TRINITY_DN100049_c0_g10_i10	gi|7295554|gb|AAF50866.1|	69.23	130	40	0	1	130	130	519	9e-58	190	390	300.00	(AE003569) CG1740 gene product [Drosophila melanogaster]
TRINITY_DN106839_c0_g2_i4	gi|7294184|gb|AAF49537.1|	48.52	573	216	16	152	696	1569	4	2e-150	464	1566	177.15	(AE003528) Zn72D gene product [Drosophila melanogaster]
TRINITY_DN84058_c0_g1_i1	gi|7294288|gb|AAF49639.1|	22.55	102	77	1	37	138	214	513	1e-06	46.2	300	211.27	(AE003530) CG7276 gene product [Drosophila melanogaster]
TRINITY_DN100101_c1_g3_i3	gi|7299970|gb|AAF55142.1|	43.62	94	52	1	29	122	359	81	4e-24	95.1	279	202.17	(AE003708) CG4210 gene product [Drosophila melanogaster]
TRINITY_DN99916_c1_g2_i3	gi|7297618|gb|AAF52871.1|	53.19	376	175	1	1	376	307	1431	5e-146	428	1125	291.45	(AE003627) CG5731 gene product [Drosophila melanogaster]
TRINITY_DN98286_c0_g1_i1	gi|7295400|gb|AAF50717.1|	35.44	158	96	4	114	268	37	501	3e-25	100	465	166.67	(AE003564) CG10477 gene product [Drosophila melanogaster]
TRINITY_DN70668_c0_g1_i1	gi|7297995|gb|AAF53237.1|	32.81	320	169	5	2160	2470	901	53	1e-47	176	849	34.37	(AE003638) CG5092 gene product [Drosophila melanogaster]
TRINITY_DN103421_c0_g1_i5	gi|7291055|gb|AAF46492.1|	32.03	256	154	7	41	277	2531	3295	4e-35	139	765	209.02	(AE003447) CG17251 gene product [Drosophila melanogaster]
TRINITY_DN106021_c0_g1_i1	gi|7291333|gb|AAF46762.1|	25.00	140	83	4	77	210	1761	2132	2e-08	56.2	372	117.72	(AE003455) CG4021 gene product [Drosophila melanogaster]
TRINITY_DN98698_c0_g4_i4	gi|7303260|gb|AAF58322.1|	48.89	315	157	2	22	336	286	1218	1e-99	305	933	275.22	(AE003816) CG16935 gene product [Drosophila melanogaster]
TRINITY_DN107778_c0_g4_i1	gi|7292475|gb|AAF47879.1|	37.67	446	190	9	20	381	533	1858	3e-85	277	1326	333.17	(AE003480) CG1316 gene product [Drosophila melanogaster]
TRINITY_DN107122_c0_g7_i12	gi|7290816|gb|AAF46260.1|	26.58	538	348	7	112	606	493	2094	2e-47	178	1602	245.33	(AE003440) CG9657 gene product [Drosophila melanogaster]
TRINITY_DN116800_c0_g1_i1	gi|7295061|gb|AAF50388.1|	31.79	195	129	1	205	395	391	975	1e-24	106	585	145.16	(AE003554) CG5978 gene product [Drosophila melanogaster]
TRINITY_DN25387_c0_g1_i1	gi|7290693|gb|AAF46140.1|	69.61	102	31	0	978	1079	2	307	2e-45	162	306	16.71	(AE003437) spt6 gene product [Drosophila melanogaster]
TRINITY_DN116186_c0_g1_i1	gi|7303805|gb|AAF58852.1|	39.67	121	63	3	9	124	111	458	4e-21	85.1	348	280.65	(AE003831) CG12921 gene product [Drosophila melanogaster]
TRINITY_DN97953_c0_g4_i1	gi|7297125|gb|AAF52393.1|	96.36	110	4	0	1	110	407	78	1e-71	215	330	300.00	(AE003613) CG9548 gene product [Drosophila melanogaster]
TRINITY_DN116803_c0_g1_i1	gi|7298546|gb|AAF53765.1|	82.52	246	43	0	26	271	938	201	1e-141	405	738	267.39	(AE003661) l(2)37Cc gene product [Drosophila melanogaster]
TRINITY_DN105036_c3_g4_i1	gi|7295773|gb|AAF51075.1|	40.00	60	32	2	45	101	271	95	5e-06	43.1	177	134.09	(AE003579) CG3604 gene product [Drosophila melanogaster]
TRINITY_DN45270_c0_g1_i1	gi|7290142|gb|AAF45606.1|	34.15	82	53	1	279	359	629	384	5e-09	57.4	246	64.23	(AE003420) EG:8D8.6 gene product [alt 2] [Drosophila melanogaster]
TRINITY_DN102965_c0_g1_i3	gi|7299093|gb|AAF54293.1|	27.25	356	242	5	145	493	1378	341	6e-32	130	1038	166.88	(AE003680) CG9839 gene product [Drosophila melanogaster]
TRINITY_DN136722_c0_g1_i1	gi|7291394|gb|AAF46822.1|	30.30	132	88	2	60	189	5	394	7e-16	72.8	390	157.26	(AE003456) CG11291 gene product [Drosophila melanogaster]
TRINITY_DN57703_c0_g1_i1	gi|7303705|gb|AAF58755.1|	47.06	51	26	1	1292	1341	196	348	8e-06	47.4	153	10.77	(AE003828) BcDNA:LD26050 gene product [Drosophila melanogaster]
TRINITY_DN104209_c2_g9_i1	gi|7291847|gb|AAF47266.1|	47.00	217	114	1	4	220	983	336	2e-60	202	648	290.58	(AE003465) BcDNA:GH04753 gene product [Drosophila melanogaster]
TRINITY_DN72658_c0_g1_i1	gi|7291004|gb|AAF46442.1|	78.18	385	84	0	36	420	3	1157	0.0	587	1155	266.74	(AE003446) CG7033 gene product [Drosophila melanogaster]
TRINITY_DN107537_c2_g2_i1	gi|7304360|gb|AAF59390.1|	88.19	127	15	0	350	476	1240	860	1e-74	250	381	77.28	(AE003846) CaMKII gene product [alt 3] [Drosophila melanogaster]
TRINITY_DN103151_c2_g2_i6	gi|7299190|gb|AAF54387.1|	53.15	111	39	1	48	145	314	646	5e-29	119	333	52.69	(AE003683) CG9373 gene product [Drosophila melanogaster]
TRINITY_DN99838_c0_g2_i1	gi|7294019|gb|AAF49375.1|	72.00	25	7	0	276	300	292	366	3e-05	43.1	75	22.52	(AE003525) CG6626 gene product [Drosophila melanogaster]
TRINITY_DN102922_c9_g1_i1	gi|7295368|gb|AAF50686.1|	40.00	65	39	0	36	100	765	571	7e-10	55.5	195	191.18	(AE003563) Lcp65Aa gene product [Drosophila melanogaster]
TRINITY_DN82513_c0_g1_i1	gi|7290442|gb|AAF45897.1|	24.68	312	210	9	260	557	927	25	6e-11	64.7	903	139.14	(AE003429) CG2901 gene product [Drosophila melanogaster]
TRINITY_DN129696_c0_g1_i1	gi|7292624|gb|AAF48023.1|	87.77	139	17	0	1	139	88	504	5e-84	248	417	289.58	(AE003485) l(1)10Bb gene product [Drosophila melanogaster]
TRINITY_DN46366_c0_g1_i1	gi|7294354|gb|AAF49702.1|	42.86	427	181	7	849	1230	16	1242	2e-94	320	1227	59.53	(AE003533) CG9425 gene product [Drosophila melanogaster]
TRINITY_DN25993_c0_g2_i1	gi|7292163|gb|AAF47575.1|	32.35	68	42	2	170	233	344	141	9e-05	42.4	204	66.45	(AE003472) CG12022 gene product [Drosophila melanogaster]
TRINITY_DN109541_c0_g1_i1	gi|7292338|gb|AAF47745.1|	36.76	68	42	1	258	324	1750	1547	5e-06	51.6	204	13.41	(AE003477) CG11505 gene product [Drosophila melanogaster]
TRINITY_DN104778_c0_g3_i1	gi|7291786|gb|AAF47206.1|	32.58	353	209	10	191	522	15	1049	1e-45	167	1035	192.74	(AE003464) CG4563 gene product [Drosophila melanogaster]
TRINITY_DN97407_c8_g1_i5	gi|7290710|gb|AAF46157.1|	24.88	201	130	5	188	368	633	1232	6e-15	76.3	600	157.89	(AE003437) CG3847 gene product [Drosophila melanogaster]
TRINITY_DN100306_c0_g2_i3	gi|10729683|gb|AAG22461.1|	43.48	69	34	1	110	173	300	94	5e-11	62.8	207	34.10	(AE003122) CG17450 gene product [Drosophila melanogaster]
TRINITY_DN97590_c0_g1_i1	gi|7303521|gb|AAF58576.1|	36.05	172	96	3	112	282	2586	2110	4e-29	125	477	47.51	(AE003823) BcDNA:LD23371 gene product [Drosophila melanogaster]
TRINITY_DN118334_c0_g1_i1	gi|7299435|gb|AAF54625.1|	79.82	218	44	0	251	468	764	111	1e-123	365	654	139.74	(AE003690) CG5214 gene product [Drosophila melanogaster]
TRINITY_DN134252_c0_g1_i1	gi|7291816|gb|AAF47236.1|	68.22	107	34	0	1	107	434	114	7e-51	162	321	300.00	(AE003464) CG4692 gene product [Drosophila melanogaster]
TRINITY_DN108737_c0_g4_i1	gi|7290042|gb|AAF45509.1|	32.95	601	370	11	42	637	2060	3778	9e-85	291	1719	267.34	(AE003417) EG:171D11.2 gene product [Drosophila melanogaster]
TRINITY_DN93610_c0_g3_i1	gi|7298613|gb|AAF53830.1|	31.82	176	115	1	95	265	234	761	5e-13	68.2	528	196.28	(AE003663) CG13077 gene product [Drosophila melanogaster]
TRINITY_DN100580_c0_g1_i1	gi|7294969|gb|AAF50298.1|	31.62	253	142	8	13	239	2298	3041	9e-24	105	744	150.61	(AE003552) CG4446 gene product [Drosophila melanogaster]
TRINITY_DN97462_c0_g1_i1	gi|7295267|gb|AAF50589.1|	57.10	324	120	6	1	314	961	17	3e-111	351	945	94.50	(AE003559) CG8608 gene product [Drosophila melanogaster]
TRINITY_DN109415_c2_g1_i3	gi|7297379|gb|AAF52639.1|	46.44	562	295	3	917	1473	1	1683	1e-143	456	1683	113.18	(AE003620) CG7806 gene product [Drosophila melanogaster]
TRINITY_DN102467_c0_g1_i3	gi|7296892|gb|AAF52166.1|	40.18	219	88	3	17	229	602	57	3e-47	166	546	131.25	(AE003607) CG14641 gene product [Drosophila melanogaster]
TRINITY_DN102413_c0_g4_i1	gi|7299403|gb|AAF54593.1|	39.62	318	172	8	2	311	564	1481	7e-70	231	918	254.29	(AE003690) CG17200 gene product [Drosophila melanogaster]
TRINITY_DN111052_c0_g1_i1	gi|7293645|gb|AAF49016.1|	63.11	122	44	1	417	538	365	3	4e-36	133	363	52.46	(AE003513) CG12533 gene product [Drosophila melanogaster]
TRINITY_DN68481_c0_g1_i1	gi|7299553|gb|AAF54739.1|	32.12	165	70	6	23	171	1	417	4e-06	48.9	417	36.87	(AE003694) CG3532 gene product [Drosophila melanogaster]
TRINITY_DN136693_c0_g1_i1	gi|7296006|gb|AAF51303.1|	77.27	176	40	0	436	611	2	529	3e-97	304	528	62.56	(AE003584) GlyP gene product [Drosophila melanogaster]
TRINITY_DN102851_c1_g10_i2	gi|7295021|gb|AAF50349.1|	27.01	485	270	16	26	490	1444	182	4e-42	159	1263	257.76	(AE003553) GNBP3 gene product [Drosophila melanogaster]
TRINITY_DN59254_c0_g1_i1	gi|7296110|gb|AAF51404.1|	56.56	122	47	4	429	546	1	360	8e-31	117	360	61.33	(AE003587) CG4785 gene product [Drosophila melanogaster]
TRINITY_DN104418_c2_g1_i1	gi|7292144|gb|AAF47556.1|	43.75	176	97	1	1020	1195	807	286	4e-40	154	522	43.32	(AE003472) CG2069 gene product [Drosophila melanogaster]
TRINITY_DN124584_c0_g1_i1	gi|7299066|gb|AAF54266.1|	66.23	154	47	2	36	189	20	466	1e-65	206	447	146.08	(AE003680) CG8039 gene product [Drosophila melanogaster]
TRINITY_DN108570_c2_g3_i1	gi|10728249|gb|AAF48380.2|	37.56	442	217	11	39	469	399	1580	7e-80	270	1182	177.21	(AE003496) NetA gene product [Drosophila melanogaster]
TRINITY_DN104965_c0_g1_i2	gi|7301509|gb|AAF56631.1|	85.71	91	13	0	26	116	1300	1028	2e-46	160	273	193.62	(AE003758) His2Av gene product [Drosophila melanogaster]
TRINITY_DN110633_c0_g1_i1	gi|7294458|gb|AAF49802.1|	49.43	87	44	0	313	399	7	267	7e-17	77.4	261	65.41	(AE003537) CG10711 gene product [Drosophila melanogaster]
TRINITY_DN103844_c0_g2_i1	gi|7296990|gb|AAF52261.1|	59.70	397	153	2	32	421	157	1347	7e-164	486	1191	280.90	(AE003610) Hel25E gene product [Drosophila melanogaster]
TRINITY_DN107515_c3_g2_i9	gi|7291973|gb|AAF47389.1|	74.55	55	14	0	1416	1470	2294	2130	1e-16	87.0	165	7.29	(AE003468) kls gene product [Drosophila melanogaster]
TRINITY_DN101303_c0_g2_i3	gi|7294691|gb|AAF50028.1|	41.23	536	293	12	1	531	307	1863	5e-125	388	1557	270.78	(AE003544) CG7334 gene product [Drosophila melanogaster]
TRINITY_DN95945_c0_g1_i1	gi|7290802|gb|AAF46246.1|	45.19	135	72	1	245	379	1095	1493	8e-28	117	399	82.10	(AE003440) CG9650 gene product [Drosophila melanogaster]
TRINITY_DN106333_c0_g2_i1	gi|7299373|gb|AAF54565.1|	33.54	161	96	3	36	192	1645	1184	2e-20	91.3	462	213.89	(AE003688) CG4511 gene product [Drosophila melanogaster]
TRINITY_DN97876_c2_g15_i1	gi|7294125|gb|AAF49479.1|	81.82	22	4	0	164	185	1	66	5e-05	40.8	66	34.38	(AE003527) CG4893 gene product [Drosophila melanogaster]
TRINITY_DN107858_c0_g1_i2	gi|7303797|gb|AAF58844.1|	36.28	226	124	5	1	208	5111	4440	6e-30	120	672	262.50	(AE003831) CG1381 gene product [Drosophila melanogaster]
TRINITY_DN94079_c0_g1_i2	gi|7290720|gb|AAF46167.1|	25.64	156	97	7	25	164	48	506	9e-05	44.7	459	101.32	(AE003437) CG3342 gene product [Drosophila melanogaster]
TRINITY_DN96389_c0_g1_i1	gi|7297927|gb|AAF53172.1|	33.85	195	115	3	72	254	505	1083	4e-28	112	579	220.15	(AE003635) CG17212 gene product [Drosophila melanogaster]
TRINITY_DN104983_c0_g5_i1	gi|7296202|gb|AAF51494.1|	34.06	229	145	3	239	467	843	175	1e-45	163	669	136.25	(AE003589) crq gene product [Drosophila melanogaster]
TRINITY_DN105065_c0_g3_i1	gi|7291887|gb|AAF47306.1|	50.00	56	28	0	119	174	401	234	2e-10	58.5	168	63.88	(AE003465) CG3776 gene product [Drosophila melanogaster]
TRINITY_DN97330_c0_g1_i2	gi|7294052|gb|AAF49407.1|	30.72	153	93	4	166	316	25	450	6e-12	66.6	426	128.31	(AE003526) CG9710 gene product [Drosophila melanogaster]
TRINITY_DN16025_c0_g1_i1	gi|7302175|gb|AAF57271.1|	41.52	171	92	4	95	265	135	623	3e-31	117	489	170.38	(AE003784) CG8324 gene product [Drosophila melanogaster]
TRINITY_DN65590_c0_g1_i1	gi|7298006|gb|AAF53247.1|	30.80	289	180	8	112	388	1191	349	2e-42	156	843	216.71	(AE003639) CG9828 gene product [Drosophila melanogaster]
TRINITY_DN128864_c0_g1_i1	gi|7290691|gb|AAF46138.1|	38.81	67	36	2	152	217	3	191	8e-10	55.5	189	85.52	(AE003437) CG3781 gene product [Drosophila melanogaster]
TRINITY_DN108985_c1_g1_i4	gi|7293935|gb|AAF49297.1|	27.84	255	155	9	18	264	83	784	2e-20	92.4	702	257.14	(AE003522) CG5577 gene product [Drosophila melanogaster]
TRINITY_DN44931_c0_g1_i1	gi|7297719|gb|AAF52970.1|	43.33	60	33	1	155	213	175	354	2e-05	45.1	180	42.06	(AE003629) Lrr47 gene product [Drosophila melanogaster]
TRINITY_DN3993_c0_g1_i1	gi|7301302|gb|AAF56431.1|	77.69	121	23	1	69	189	2	352	5e-60	188	351	172.91	(AE003751) CG11857 gene product [Drosophila melanogaster]
TRINITY_DN110363_c0_g1_i1	gi|7298896|gb|AAF54102.1|	34.84	221	126	5	777	997	1	609	2e-28	122	609	29.49	(AE003674) Taf250 gene product [Drosophila melanogaster]
TRINITY_DN105083_c0_g2_i1	gi|7302412|gb|AAF57499.1|	41.38	464	253	5	9	455	516	1901	1e-127	389	1386	298.06	(AE003793) CG9864 gene product [Drosophila melanogaster]
TRINITY_DN124095_c0_g1_i1	gi|7302161|gb|AAF57258.1|	43.80	121	64	2	108	224	42	404	7e-26	102	363	123.89	(AE003783) CG3262 gene product [Drosophila melanogaster]
TRINITY_DN109288_c0_g1_i5	gi|7295649|gb|AAF50956.1|	31.58	114	78	0	75	188	79	420	3e-17	79.0	342	91.69	(AE003574) CG14621 gene product [Drosophila melanogaster]
TRINITY_DN106489_c0_g2_i1	gi|7302255|gb|AAF57348.1|	36.24	229	127	6	71	293	2329	1682	3e-34	143	648	58.27	(AE003787) CG3107 gene product [Drosophila melanogaster]
TRINITY_DN105021_c0_g1_i1	gi|7301909|gb|AAF57017.1|	28.70	223	128	7	33	245	2925	3530	6e-17	80.9	606	243.37	(AE003772) CG1983 gene product [Drosophila melanogaster]
TRINITY_DN102664_c0_g1_i1	gi|7303513|gb|AAF58568.1|	41.67	96	52	2	103	198	168	443	9e-17	78.2	276	138.69	(AE003823) guf gene product [alt 3] [Drosophila melanogaster]
TRINITY_DN99345_c3_g1_i2	gi|7301558|gb|AAF56679.1|	54.42	215	95	3	1132	1345	421	1059	2e-65	229	639	47.30	(AE003759) CG6001 gene product [Drosophila melanogaster]
TRINITY_DN101543_c0_g1_i1	gi|10728195|gb|AAF48082.2|	49.69	159	73	3	38	193	221	685	7e-49	168	465	111.78	(AE003487) CG1837 gene product [Drosophila melanogaster]
TRINITY_DN102313_c0_g1_i1	gi|7296593|gb|AAF51875.1|	33.88	242	132	8	129	357	79	759	6e-22	97.8	681	190.22	(AE003599) CG11109 gene product [Drosophila melanogaster]
TRINITY_DN123304_c0_g1_i1	gi|7302029|gb|AAF57132.1|	40.00	65	35	2	171	231	218	24	2e-08	54.7	195	25.42	(AE003777) CG12054 gene product [Drosophila melanogaster]
TRINITY_DN121966_c0_g1_i1	gi|7301822|gb|AAF56931.1|	38.20	267	157	4	184	442	1344	544	2e-51	186	801	134.17	(AE003771) CG1972 gene product [Drosophila melanogaster]
TRINITY_DN101531_c1_g5_i1	gi|7303760|gb|AAF58808.1|	88.00	200	15	2	1119	1318	3	575	5e-114	361	573	33.75	(AE003830) CG12904 gene product [Drosophila melanogaster]
TRINITY_DN21394_c0_g1_i1	gi|10727250|gb|AAF47657.2|	29.94	157	92	5	999	1141	525	67	1e-09	60.8	459	24.16	(AE003475) CG16757 gene product [Drosophila melanogaster]
TRINITY_DN96005_c0_g3_i1	gi|7292271|gb|AAF47680.1|	60.00	45	16	2	2	45	148	17	1e-08	57.0	132	22.41	(AE003475) CG12187 gene product [Drosophila melanogaster]
TRINITY_DN112418_c0_g1_i1	gi|7301211|gb|AAF56342.1|	55.28	123	54	1	208	329	413	45	1e-38	141	369	56.51	(AE003749) BcDNA:GH01073 gene product [Drosophila melanogaster]
TRINITY_DN107743_c1_g1_i2	gi|7291568|gb|AAF46992.1|	32.95	258	145	8	27	261	761	3	9e-41	148	759	182.89	(AE003460) CG9889 gene product [Drosophila melanogaster]
TRINITY_DN101826_c1_g1_i3	gi|7289281|gb|AAF45369.1|	36.14	440	204	11	56	431	2663	1383	7e-67	231	1281	290.48	(AE002611) CG9572 gene product [Drosophila melanogaster]
TRINITY_DN43831_c0_g1_i1	gi|7295960|gb|AAF51258.1|	33.91	174	101	6	132	301	297	788	2e-13	72.0	492	122.69	(AE003583) CG9870 gene product [Drosophila melanogaster]
TRINITY_DN108185_c0_g8_i2	gi|7299799|gb|AAF54978.1|	48.85	262	128	2	117	373	785	3	8e-91	285	783	126.29	(AE003701) RPE65 gene product [Drosophila melanogaster]
TRINITY_DN107942_c0_g13_i3	gi|7301230|gb|AAF56361.1|	34.88	344	186	7	294	602	1050	28	1e-49	178	1023	169.93	(AE003749) CG11069 gene product [Drosophila melanogaster]
TRINITY_DN100531_c0_g7_i1	gi|7291175|gb|AAF46608.1|	29.63	216	122	8	582	776	923	303	2e-16	84.7	621	29.71	(AE003451) CG9817 gene product [Drosophila melanogaster]
TRINITY_DN102588_c0_g1_i3	gi|7301050|gb|AAF56186.1|	32.35	102	61	2	12	113	1254	1535	2e-08	54.7	282	111.02	(AE003744) CG10375 gene product [Drosophila melanogaster]
TRINITY_DN97855_c0_g1_i1	gi|7299027|gb|AAF54229.1|	27.34	278	166	12	255	518	1787	2554	7e-21	69.3	768	147.41	(AE003678) CG9601 gene product [Drosophila melanogaster]
TRINITY_DN95733_c0_g1_i1	gi|7300850|gb|AAF55992.1|	44.11	399	198	7	6	381	1286	96	9e-91	296	1191	253.40	(AE003738) CG13849 gene product [Drosophila melanogaster]
TRINITY_DN61402_c0_g1_i1	gi|7294774|gb|AAF50109.1|	45.98	87	44	1	11	94	285	25	5e-20	82.8	261	135.94	(AE003546) CG6310 gene product [Drosophila melanogaster]
TRINITY_DN106776_c0_g3_i1	gi|7291344|gb|AAF46773.1|	30.16	189	130	1	96	282	67	633	1e-14	73.2	567	197.56	(AE003455) CG4054 gene product [Drosophila melanogaster]
TRINITY_DN97214_c0_g1_i1	gi|10726588|gb|AAF55474.2|	40.00	105	61	2	207	311	481	173	3e-16	80.9	309	71.86	(AE003719) CG7357 gene product [Drosophila melanogaster]
TRINITY_DN93642_c0_g2_i1	gi|7299993|gb|AAF55165.1|	45.95	74	30	4	138	207	2773	2570	3e-06	48.5	204	71.83	(AE003708) Tm2 gene product [Drosophila melanogaster]
TRINITY_DN66810_c0_g1_i1	gi|10728196|gb|AAF48097.2|	46.05	215	114	2	1	215	242	880	3e-52	186	639	87.65	(AE003487) CG1578 gene product [Drosophila melanogaster]
TRINITY_DN97577_c1_g9_i1	gi|7289025|gb|AAF45338.1|	47.92	48	25	0	3	50	222	79	6e-12	57.0	144	261.82	(AE003183) CG17445 gene product [Drosophila melanogaster]
TRINITY_DN109528_c0_g1_i1	gi|7295436|gb|AAF50752.1|	26.16	409	204	12	81	447	4918	5976	2e-27	122	1059	84.86	(AE003565) Ubp64E gene product [Drosophila melanogaster]
TRINITY_DN99140_c0_g5_i5	gi|7293130|gb|AAF48514.1|	40.27	221	124	2	1	213	1346	684	4e-50	173	663	294.67	(AE003500) Paf-AHalpha gene product [Drosophila melanogaster]
TRINITY_DN101961_c0_g2_i1	gi|7295382|gb|AAF50699.1|	45.18	363	189	6	2	364	434	1492	1e-95	300	1059	290.93	(AE003564) CG10467 gene product [Drosophila melanogaster]
TRINITY_DN104689_c1_g6_i1	gi|7299566|gb|AAF54752.1|	54.39	114	45	4	52	161	139	471	4e-28	113	333	106.05	(AE003694) CG4702 gene product [Drosophila melanogaster]
TRINITY_DN117892_c0_g1_i1	gi|7294613|gb|AAF49952.1|	78.67	75	16	0	465	539	235	11	1e-35	129	225	41.74	(AE003542) CG5642 gene product [Drosophila melanogaster]
TRINITY_DN97868_c0_g1_i2	gi|7302503|gb|AAF57587.1|	28.85	104	65	2	400	499	561	265	2e-05	47.8	297	50.34	(AE003796) CG11906 gene product [Drosophila melanogaster]
TRINITY_DN96742_c0_g1_i1	gi|7302576|gb|AAF57658.1|	63.23	310	111	2	1	308	189	1115	9e-141	417	927	299.03	(AE003798) SP2637 gene product [alt 2] [Drosophila melanogaster]
TRINITY_DN102844_c0_g1_i2	gi|7301229|gb|AAF56360.1|	29.44	197	124	5	358	541	1973	1389	6e-15	79.0	585	83.33	(AE003749) CG18633 gene product [Drosophila melanogaster]
TRINITY_DN105969_c1_g2_i3	gi|7292948|gb|AAF48338.1|	88.08	151	18	0	1	151	201	653	4e-91	284	453	300.00	(AE003494) ben gene product [Drosophila melanogaster]
TRINITY_DN105514_c1_g2_i2	gi|7295892|gb|AAF51192.1|	65.09	106	34	1	21	123	320	3	1e-38	142	318	92.98	(AE003581) CG3104 gene product [Drosophila melanogaster]
TRINITY_DN132493_c0_g1_i1	gi|7291849|gb|AAF47268.1|	75.00	96	24	0	1167	1262	54	341	5e-48	170	288	22.82	(AE003465) CG12196 gene product [Drosophila melanogaster]
TRINITY_DN104853_c0_g1_i2	gi|7291488|gb|AAF46914.1|	93.57	140	9	0	1	140	261	680	2e-89	263	420	300.00	(AE003458) RpL17A gene product [Drosophila melanogaster]
TRINITY_DN117672_c0_g1_i1	gi|7295616|gb|AAF50925.1|	42.76	145	80	1	525	666	435	1	7e-33	125	435	62.68	(AE003572) CG17068 gene product [Drosophila melanogaster]
TRINITY_DN46135_c0_g1_i1	gi|7292226|gb|AAF47636.1|	45.34	161	88	0	239	399	502	20	4e-35	132	483	70.00	(AE003474) CG13801 gene product [Drosophila melanogaster]
TRINITY_DN107940_c0_g1_i1	gi|7299787|gb|AAF54966.1|	27.96	186	122	4	32	212	2922	3458	1e-18	89.4	537	125.47	(AE003701) Rbp4 gene product [Drosophila melanogaster]
TRINITY_DN41893_c0_g1_i1	gi|7299874|gb|AAF55050.1|	30.52	249	143	7	88	322	288	986	2e-13	70.9	699	204.99	(AE003704) spn-B gene product [Drosophila melanogaster]
TRINITY_DN22413_c0_g1_i1	gi|7290517|gb|AAF45970.1|	69.09	110	31	1	490	599	322	2	8e-45	158	321	40.12	(AE003431) Cbp80 gene product [Drosophila melanogaster]
TRINITY_DN105580_c1_g1_i1	gi|7297049|gb|AAF52318.1|	62.16	37	14	0	197	233	451	561	2e-08	53.9	111	34.58	(AE003612) ifc gene product [Drosophila melanogaster]
TRINITY_DN44716_c0_g1_i1	gi|7295883|gb|AAF51183.1|	37.09	302	140	9	47	304	1049	162	3e-44	160	888	255.91	(AE003581) betaggt-II gene product [Drosophila melanogaster]
TRINITY_DN131378_c0_g1_i1	gi|7300986|gb|AAF56124.1|	44.74	152	80	2	370	518	1	453	3e-35	131	453	87.12	(AE003742) CG4434 gene product [Drosophila melanogaster]
TRINITY_DN107976_c0_g2_i6	gi|7291698|gb|AAF47120.1|	41.67	120	64	1	1	120	113	454	2e-22	95.5	342	162.86	(AE003462) CG3029 gene product [Drosophila melanogaster]
TRINITY_DN64591_c0_g1_i1	gi|7295348|gb|AAF50666.1|	80.81	172	33	0	76	247	517	2	1e-102	303	516	155.42	(AE003563) ImpL3 gene product [Drosophila melanogaster]
TRINITY_DN101450_c0_g9_i1	gi|10727715|gb|AAG22300.1|	52.28	746	301	3	23	764	152	2236	0.0	756	2085	272.19	(AE003836) CG8732 gene product [alt 2] [Drosophila melanogaster]
TRINITY_DN104494_c0_g1_i10	gi|7302048|gb|AAF57150.1|	27.45	419	211	14	517	893	2555	1452	1e-27	122	1104	69.48	(AE003778) Gcn2 gene product [Drosophila melanogaster]
TRINITY_DN87894_c0_g1_i2	gi|7290423|gb|AAF45880.1|	52.78	72	34	0	14	85	1025	810	4e-20	84.0	216	216.00	(AE003427) CG13019 gene product [Drosophila melanogaster]
TRINITY_DN41550_c0_g1_i1	gi|10726524|gb|AAG22153.1|	57.69	52	22	0	1	52	67	222	1e-14	65.9	156	192.59	(AE003704) CG3321 gene product [alt 1] [Drosophila melanogaster]
TRINITY_DN3605_c0_g2_i1	gi|7298086|gb|AAF53325.1|	84.76	105	16	0	29	133	316	2	2e-61	193	315	106.06	(AE003641) BG:DS00797.2 gene product [Drosophila melanogaster]
TRINITY_DN108989_c0_g4_i1	gi|10728355|gb|AAF45515.2|	26.90	487	317	10	716	1170	2109	670	3e-50	191	1440	114.38	(AE003417) svr gene product [alt 3] [Drosophila melanogaster]
TRINITY_DN88019_c0_g1_i1	gi|7302087|gb|AAF57188.1|	75.47	159	36	1	17	172	690	214	8e-85	254	477	277.33	(AE003779) awd gene product [Drosophila melanogaster]
TRINITY_DN79513_c0_g2_i1	gi|7291883|gb|AAF47302.1|	32.98	191	83	5	676	839	1320	802	3e-13	73.6	519	49.57	(AE003465) CG12851 gene product [Drosophila melanogaster]
TRINITY_DN118053_c0_g1_i1	gi|7296046|gb|AAF51342.1|	33.33	117	73	3	25	138	425	769	7e-12	64.3	345	141.39	(AE003585) CG17652 gene product [Drosophila melanogaster]
TRINITY_DN138294_c0_g1_i1	gi|7298990|gb|AAF54193.1|	82.91	117	16	1	41	157	2	340	1e-62	196	339	123.72	(AE003677) CG9667 gene product [Drosophila melanogaster]
TRINITY_DN108655_c0_g1_i3	gi|7300129|gb|AAF55297.1|	22.12	226	149	7	60	271	1687	1049	6e-05	45.8	639	131.75	(AE003712) CG6901 gene product [Drosophila melanogaster]
TRINITY_DN96261_c0_g1_i1	gi|7296055|gb|AAF51351.1|	48.21	112	57	1	5	116	177	509	4e-25	107	333	55.13	(AE003585) CG17156 gene product [Drosophila melanogaster]
TRINITY_DN34033_c0_g1_i1	gi|7300661|gb|AAF55809.1|	76.67	120	28	0	1	120	85	444	9e-61	187	360	300.00	(AE003732) RpS20 gene product [Drosophila melanogaster]
TRINITY_DN105994_c0_g3_i5	gi|7294063|gb|AAF49418.1|	46.12	412	209	7	1	410	1278	76	1e-122	372	1203	263.24	(AE003526) CG9701 gene product [Drosophila melanogaster]
TRINITY_DN109178_c3_g3_i1	gi|7292200|gb|AAF47610.1|	52.21	136	57	1	535	670	1938	1555	4e-32	134	384	30.31	(AE003474) CG15822 gene product [Drosophila melanogaster]
TRINITY_DN101318_c0_g1_i2	gi|7295774|gb|AAF51076.1|	39.13	46	28	0	31	76	204	67	5e-05	40.0	138	168.29	(AE003579) CG16712 gene product [Drosophila melanogaster]
TRINITY_DN105342_c0_g1_i2	gi|7290716|gb|AAF46163.1|	57.05	305	129	2	1	303	3157	2243	5e-119	374	915	301.98	(AE003437) PpV gene product [Drosophila melanogaster]
TRINITY_DN96886_c0_g1_i1	gi|7299984|gb|AAF55156.1|	60.11	183	73	0	23	205	752	204	4e-75	233	549	262.68	(AE003708) Oscp gene product [Drosophila melanogaster]
TRINITY_DN56519_c0_g2_i1	gi|7291735|gb|AAF47157.1|	38.61	202	115	4	316	512	1023	430	1e-38	148	594	110.61	(AE003462) CG3209 gene product [Drosophila melanogaster]
TRINITY_DN105572_c0_g1_i1	gi|7302169|gb|AAF57265.1|	24.87	398	199	16	823	1151	4608	5708	2e-18	92.0	1101	86.90	(AE003784) CG12110 gene product [alt 3] [Drosophila melanogaster]
TRINITY_DN33469_c0_g1_i1	gi|7297365|gb|AAF52625.1|	66.67	123	41	0	145	267	369	1	5e-54	179	369	86.21	(AE003620) CG8282 gene product [Drosophila melanogaster]
TRINITY_DN123178_c0_g1_i1	gi|7291600|gb|AAF47023.1|	27.80	313	196	9	10	295	107	1036	3e-27	110	930	283.54	(AE003461) CG3957 gene product [Drosophila melanogaster]
TRINITY_DN109291_c0_g2_i1	gi|7299965|gb|AAF55137.1|	40.33	243	103	7	94	298	4815	4099	4e-37	144	717	221.98	(AE003708) CG4196 gene product [Drosophila melanogaster]
TRINITY_DN31566_c0_g1_i1	gi|7303165|gb|AAF58229.1|	75.00	68	15	1	33	100	487	290	1e-25	97.4	198	198.00	(AE003814) Sec61beta gene product [Drosophila melanogaster]
TRINITY_DN102655_c1_g1_i8	gi|7290871|gb|AAF46313.1|	41.61	435	235	11	416	842	1668	397	1e-86	289	1272	150.53	(AE003442) mys gene product [Drosophila melanogaster]
TRINITY_DN96270_c0_g1_i2	gi|7291187|gb|AAF46620.1|	39.89	188	69	3	13	156	352	915	1e-38	145	564	89.38	(AE003451) CG11556 gene product [Drosophila melanogaster]
TRINITY_DN109048_c0_g1_i1	gi|7291008|gb|AAF46446.1|	32.59	316	147	6	18	269	3522	2581	7e-36	148	942	99.05	(AE003446) CG9113 gene product [Drosophila melanogaster]
TRINITY_DN32818_c0_g1_i1	gi|7294337|gb|AAF49686.1|	28.22	163	104	6	65	227	19	468	3e-13	67.4	450	131.96	(AE003532) CG17166 gene product [Drosophila melanogaster]
TRINITY_DN134960_c0_g1_i1	gi|7297682|gb|AAF52934.1|	94.37	71	4	0	559	629	3	215	1e-35	134	213	30.34	(AE003628) da gene product [Drosophila melanogaster]
TRINITY_DN101904_c0_g2_i2	gi|7296954|gb|AAF52226.1|	26.53	490	329	9	23	498	114	1532	7e-55	195	1419	282.67	(AE003609) Cyp28d1 gene product [Drosophila melanogaster]
TRINITY_DN37995_c0_g1_i1	gi|7293223|gb|AAF48605.1|	29.16	758	439	14	328	1051	2117	36	7e-86	295	2082	196.42	(AE003502) CG9981 gene product [Drosophila melanogaster]
TRINITY_DN107835_c0_g1_i2	gi|7290417|gb|AAF45874.1|	32.24	245	129	8	5	237	4598	3939	9e-29	118	660	222.22	(AE003427) CG10802 gene product [Drosophila melanogaster]
TRINITY_DN107662_c0_g1_i4	gi|7290794|gb|AAF46239.1|	28.34	441	285	8	47	479	4267	3014	2e-33	136	1254	238.86	(AE003439) CG4607 gene product [Drosophila melanogaster]
TRINITY_DN99142_c0_g3_i1	gi|7290507|gb|AAF45960.1|	61.59	138	43	2	1618	1755	2135	2518	6e-48	188	384	20.29	(AE003431) peb gene product [Drosophila melanogaster]
TRINITY_DN94955_c0_g1_i1	gi|7291871|gb|AAF47290.1|	24.58	297	191	9	23	304	398	1234	4e-18	85.1	837	259.13	(AE003465) CG2857 gene product [Drosophila melanogaster]
TRINITY_DN28788_c0_g1_i1	gi|10726442|gb|AAG22140.1|	76.11	247	59	0	377	623	741	1	5e-124	379	741	79.34	(AE003688) pug gene product [Drosophila melanogaster]
TRINITY_DN107262_c0_g1_i1	gi|7291219|gb|AAF46651.1|	44.31	246	126	3	4	242	2343	3068	4e-61	211	726	275.00	(AE003452) Pros29 gene product [Drosophila melanogaster]
TRINITY_DN97673_c0_g3_i3	gi|7292976|gb|AAF48365.1|	76.85	501	113	2	926	1426	3	1496	0.0	739	1494	67.00	(AE003495) CG1517 gene product [Drosophila melanogaster]
TRINITY_DN94638_c0_g2_i1	gi|7304145|gb|AAF59182.1|	40.15	132	74	3	100	230	487	870	2e-23	103	384	93.20	(AE003839) CG12822 gene product [Drosophila melanogaster]
TRINITY_DN105939_c2_g3_i5	gi|7290075|gb|AAF45541.1|	25.85	646	370	31	89	668	2033	225	7e-25	113	1809	81.45	(AE003418) sdk gene product [Drosophila melanogaster]
TRINITY_DN95673_c0_g1_i1	gi|7294794|gb|AAF50128.1|	46.32	95	50	1	38	132	1557	1276	7e-23	95.1	282	180.77	(AE003547) CG7949 gene product [Drosophila melanogaster]
TRINITY_DN52534_c0_g1_i1	gi|7291314|gb|AAF46744.1|	38.96	77	46	1	11	86	323	93	6e-08	47.8	231	210.00	(AE003454) CG10320 gene product [Drosophila melanogaster]
TRINITY_DN103083_c0_g11_i2	gi|10726959|gb|AAF51854.2|	31.36	118	72	2	105	222	1500	1174	8e-11	65.5	327	39.21	(AE003598) CG11367 gene product [Drosophila melanogaster]
TRINITY_DN101994_c0_g1_i1	gi|7303884|gb|AAF58929.1|	43.75	64	36	0	37	100	1608	1799	6e-11	64.3	192	51.61	(AE003833) CG1888 gene product [Drosophila melanogaster]
TRINITY_DN108995_c0_g2_i1	gi|7294558|gb|AAF49898.1|	31.64	177	112	6	178	352	6	515	1e-14	75.5	510	100.20	(AE003541) CG4069 gene product [Drosophila melanogaster]
TRINITY_DN107250_c6_g2_i7	gi|10726542|gb|AAF55197.2|	50.00	126	61	1	367	490	1353	976	4e-34	138	378	40.08	(AE003708) CG6118 gene product [Drosophila melanogaster]
TRINITY_DN98924_c0_g2_i1	gi|10726798|gb|AAF56653.2|	38.39	211	128	1	88	298	176	802	1e-45	159	627	183.87	(AE003759) CG6277 gene product [Drosophila melanogaster]
TRINITY_DN86533_c0_g1_i1	gi|7293815|gb|AAF49182.1|	75.84	447	108	0	8	454	193	1533	0.0	667	1341	278.79	(AE003517) reptin gene product [Drosophila melanogaster]
TRINITY_DN103331_c0_g1_i1	gi|7292365|gb|AAF47771.1|	35.83	120	72	4	17	133	105	458	5e-07	52.4	354	69.14	(AE003478) CG12014 gene product [Drosophila melanogaster]
TRINITY_DN50426_c0_g1_i1	gi|7298244|gb|AAF53476.1|	51.80	444	181	8	735	1167	3	1268	5e-132	420	1266	106.30	(AE003648) BG:DS07108.2 gene product [Drosophila melanogaster]
TRINITY_DN59878_c0_g1_i1	gi|7295290|gb|AAF50611.1|	32.22	90	56	2	21	110	257	3	3e-08	53.1	255	42.15	(AE003560) CG14825 gene product [Drosophila melanogaster]
TRINITY_DN93945_c0_g1_i1	gi|7294564|gb|AAF49904.1|	37.89	380	199	7	455	808	541	1647	6e-70	245	1107	136.16	(AE003541) Pcaf gene product [Drosophila melanogaster]
TRINITY_DN97569_c0_g1_i1	gi|7298267|gb|AAF53498.1|	38.49	239	131	4	44	272	2864	2166	1e-46	176	699	132.39	(AE003649) beat-C gene product [Drosophila melanogaster]
TRINITY_DN97829_c0_g2_i2	gi|7291382|gb|AAF46810.1|	57.14	77	33	0	895	971	1988	1758	4e-22	103	231	23.72	(AE003456) a gene product [Drosophila melanogaster]
TRINITY_DN105115_c1_g3_i1	gi|10728064|gb|AAF50455.2|	50.93	161	72	3	960	1114	828	349	6e-30	125	480	43.09	(AE003556) CG7060 gene product [Drosophila melanogaster]
TRINITY_DN105920_c0_g1_i2	gi|7295162|gb|AAF50487.1|	23.64	533	332	19	1	470	129	1691	2e-25	114	1563	149.00	(AE003556) dim-7 gene product [Drosophila melanogaster]
TRINITY_DN104679_c0_g3_i2	gi|7295751|gb|AAF51054.1|	43.40	106	55	4	226	329	838	1146	4e-17	86.3	309	29.18	(AE003578) capu gene product [Drosophila melanogaster]
TRINITY_DN34604_c0_g1_i1	gi|7301118|gb|AAF56252.1|	53.92	102	46	1	204	305	418	116	2e-31	117	303	85.59	(AE003746) CHORD gene product [Drosophila melanogaster]
TRINITY_DN97526_c0_g1_i2	gi|7290601|gb|AAF46050.1|	28.48	302	205	4	615	912	1065	1949	3e-24	108	885	96.62	(AE003435) CG11473 gene product [Drosophila melanogaster]
TRINITY_DN101316_c0_g1_i1	gi|7296992|gb|AAF52263.1|	58.14	258	108	0	1	258	1516	743	1e-103	325	774	283.52	(AE003610) CG6957 gene product [Drosophila melanogaster]
TRINITY_DN116971_c0_g1_i1	gi|7290439|gb|AAF45894.1|	28.70	115	81	1	119	233	144	485	3e-06	48.5	342	91.69	(AE003429) CG2947 gene product [Drosophila melanogaster]
TRINITY_DN108854_c1_g1_i3	gi|7303840|gb|AAF58887.1|	83.06	248	41	1	20	266	194	937	3e-126	393	744	63.00	(AE003831) BcDNA:GH06348 gene product [alt 4] [Drosophila melanogaster]
TRINITY_DN141754_c0_g1_i1	gi|7292210|gb|AAF47620.1|	59.06	127	52	0	241	367	2	382	3e-46	157	381	101.60	(AE003474) CG9018 gene product [Drosophila melanogaster]
TRINITY_DN97705_c0_g1_i1	gi|7297536|gb|AAF52791.1|	31.21	519	298	16	23	498	220	1728	3e-58	207	1509	267.55	(AE003625) CG3841 gene product [Drosophila melanogaster]
TRINITY_DN35396_c0_g1_i1	gi|7290466|gb|AAF45920.1|	67.90	81	26	0	49	129	318	76	2e-30	107	243	188.37	(AE003430) EG:EG0007.11 gene product [alt 2] [Drosophila melanogaster]
TRINITY_DN34357_c0_g2_i1	gi|7298736|gb|AAF53948.1|	29.95	187	118	4	1	185	531	4	2e-21	90.1	528	270.77	(AE003668) CG9273 gene product [Drosophila melanogaster]
TRINITY_DN108135_c0_g2_i4	gi|7298202|gb|AAF53436.1|	41.43	140	74	3	180	312	578	994	1e-23	101	417	133.23	(AE003646) TfIIS gene product [Drosophila melanogaster]
TRINITY_DN102786_c4_g1_i5	gi|7294977|gb|AAF50306.1|	42.97	249	135	5	744	987	1049	309	2e-53	203	741	70.64	(AE003552) Glu-RIB gene product [Drosophila melanogaster]
TRINITY_DN118592_c0_g1_i1	gi|7290106|gb|AAF45571.1|	34.78	184	104	2	240	423	3	506	8e-23	96.7	504	118.31	(AE003419) EG:BACR7A4.16 gene product [Drosophila melanogaster]
TRINITY_DN106881_c0_g4_i1	gi|7297852|gb|AAF53100.1|	76.67	30	7	0	515	544	1	90	2e-10	59.3	90	15.31	(AE003632) CG14928 gene product [Drosophila melanogaster]
TRINITY_DN104675_c1_g3_i3	gi|7301212|gb|AAF56343.1|	53.33	60	24	1	314	373	796	963	8e-13	70.5	168	18.58	(AE003749) CG6995 gene product [Drosophila melanogaster]
TRINITY_DN106112_c0_g6_i1	gi|7300629|gb|AAF55778.1|	43.10	116	64	2	278	392	421	77	4e-18	82.8	345	84.56	(AE003731) CG5191 gene product [alt 1] [Drosophila melanogaster]
TRINITY_DN86931_c0_g3_i1	gi|7295377|gb|AAF50695.1|	93.83	81	5	0	4	84	240	482	6e-52	167	243	132.07	(AE003563) Ets65A gene product [Drosophila melanogaster]
TRINITY_DN133681_c0_g1_i1	gi|7298991|gb|AAF54194.1|	90.60	117	11	0	70	186	431	81	2e-74	224	351	188.71	(AE003677) CG7891 gene product [Drosophila melanogaster]
TRINITY_DN99561_c0_g1_i1	gi|7297299|gb|AAF52562.1|	41.35	312	181	2	19	329	126	1058	9e-75	259	933	168.72	(AE003618) CG7134 gene product [Drosophila melanogaster]
TRINITY_DN62153_c0_g2_i1	gi|7302096|gb|AAF57197.1|	49.65	143	71	1	64	206	439	14	2e-49	162	426	176.03	(AE003779) CG2126 gene product [Drosophila melanogaster]
TRINITY_DN102257_c0_g1_i1	gi|7293680|gb|AAF49050.1|	29.45	326	207	10	55	371	372	1307	8e-35	135	936	217.67	(AE003514) CG13813 gene product [Drosophila melanogaster]
TRINITY_DN4976_c0_g2_i1	gi|7293173|gb|AAF48557.1|	44.15	299	136	5	15	312	6	812	7e-71	245	807	98.78	(AE003500) CG8939 gene product [Drosophila melanogaster]
TRINITY_DN133762_c0_g1_i1	gi|7298737|gb|AAF53949.1|	41.63	221	119	5	86	303	668	1309	2e-44	160	642	208.44	(AE003668) CG9272 gene product [Drosophila melanogaster]
TRINITY_DN128622_c0_g1_i1	gi|7293637|gb|AAF49008.1|	31.16	138	83	4	72	200	12	416	1e-10	60.5	405	99.02	(AE003513) CG14231 gene product [Drosophila melanogaster]
TRINITY_DN108917_c0_g1_i1	gi|7293213|gb|AAF48595.1|	41.41	227	105	5	246	458	4148	3510	3e-40	163	639	51.70	(AE003502) sl gene product [Drosophila melanogaster]
TRINITY_DN99444_c0_g1_i1	gi|7290709|gb|AAF46156.1|	42.55	275	151	4	74	347	248	1054	2e-54	187	807	198.77	(AE003437) CG3842 gene product [Drosophila melanogaster]
TRINITY_DN108006_c0_g1_i2	gi|7293169|gb|AAF48553.1|	44.63	177	94	2	1	177	2363	1845	2e-42	163	519	111.85	(AE003500) CG9177 gene product [alt 1] [Drosophila melanogaster]
TRINITY_DN92363_c0_g2_i1	gi|7302159|gb|AAF57256.1|	35.26	173	108	3	323	494	8	517	2e-18	87.4	510	103.24	(AE003783) CG12629 gene product [Drosophila melanogaster]
TRINITY_DN120671_c0_g1_i1	gi|7290100|gb|AAF45565.1|	44.23	104	53	2	164	264	308	3	4e-28	108	306	84.53	(AE003419) EG:BACR7A4.18 gene product [Drosophila melanogaster]
TRINITY_DN107792_c0_g5_i3	gi|10727034|gb|AAG22195.1|	27.69	372	226	11	294	658	73	1080	2e-17	87.0	1008	95.91	(AE003457) Gp150 gene product [alt 2] [Drosophila melanogaster]
TRINITY_DN88666_c0_g1_i2	gi|7293623|gb|AAF48995.1|	47.72	461	226	5	749	1207	15	1358	1e-138	436	1344	108.30	(AE003512) CG12234 gene product [Drosophila melanogaster]
TRINITY_DN85957_c0_g1_i1	gi|7297102|gb|AAF52370.1|	26.21	206	122	5	340	520	2	604	4e-10	60.5	603	101.34	(AE003613) CG9499 gene product [Drosophila melanogaster]
TRINITY_DN105549_c0_g1_i3	gi|7300942|gb|AAF56081.1|	35.71	84	49	2	138	221	1805	2041	1e-08	57.4	237	55.90	(AE003741) CG6688 gene product [Drosophila melanogaster]
TRINITY_DN110723_c0_g1_i1	gi|7295095|gb|AAF50421.1|	36.53	167	95	2	488	653	549	79	1e-30	120	471	71.80	(AE003555) CG7127 gene product [Drosophila melanogaster]
TRINITY_DN106567_c0_g2_i2	gi|7290766|gb|AAF46211.1|	43.86	114	64	0	812	925	669	328	7e-18	85.1	342	36.66	(AE003439) CG4557 gene product [Drosophila melanogaster]
TRINITY_DN106596_c0_g1_i3	gi|7290212|gb|AAF45674.1|	26.71	277	147	8	804	1027	2328	3149	3e-23	107	822	78.14	(AE003422) EG:63B12.6 gene product [Drosophila melanogaster]
TRINITY_DN101841_c0_g5_i1	gi|7296673|gb|AAF51953.1|	30.75	361	225	8	13	360	207	1253	8e-51	181	1047	258.52	(AE003601) CG2051 gene product [Drosophila melanogaster]
TRINITY_DN104620_c2_g1_i1	gi|7292995|gb|AAF48383.1|	34.39	471	305	4	56	524	1819	413	1e-89	296	1407	234.89	(AE003496) CG15890 gene product [Drosophila melanogaster]
TRINITY_DN36264_c0_g1_i1	gi|7299734|gb|AAF54915.1|	59.56	183	52	2	41	223	242	724	3e-71	234	483	74.42	(AE003699) Ace gene product [Drosophila melanogaster]
TRINITY_DN139622_c0_g1_i1	gi|7290136|gb|AAF45600.1|	41.86	86	49	1	1	86	114	368	2e-13	66.2	255	113.33	(AE003420) EG:114D9.1 gene product [Drosophila melanogaster]
TRINITY_DN22037_c0_g1_i1	gi|7292848|gb|AAF48241.1|	71.08	204	56	2	44	245	777	169	7e-100	295	609	248.57	(AE003491) REG gene product [Drosophila melanogaster]
TRINITY_DN104300_c0_g1_i5	gi|7295511|gb|AAF50824.1|	44.12	170	73	7	70	228	44	520	6e-27	112	477	70.25	(AE003568) waw gene product [Drosophila melanogaster]
TRINITY_DN100590_c0_g3_i3	gi|7299765|gb|AAF54945.1|	36.14	202	121	3	13	208	266	865	2e-35	132	600	251.05	(AE003700) CG9796 gene product [Drosophila melanogaster]
TRINITY_DN95044_c0_g1_i1	gi|7297567|gb|AAF52821.1|	66.67	102	34	0	1	102	2391	2086	3e-44	154	306	285.98	(AE003626) CG4539 gene product [Drosophila melanogaster]
TRINITY_DN101116_c7_g2_i2	gi|7302179|gb|AAF57275.1|	25.58	129	80	4	42	166	533	183	1e-10	58.5	351	199.43	(AE003784) CG11211 gene product [Drosophila melanogaster]
TRINITY_DN110246_c0_g1_i1	gi|7300024|gb|AAF55196.1|	46.15	208	104	4	46	247	3	620	2e-43	159	618	57.81	(AE003708) CG5166 gene product [Drosophila melanogaster]
TRINITY_DN50423_c0_g1_i1	gi|7291121|gb|AAF46556.1|	33.33	117	75	2	14	127	483	133	3e-15	70.5	351	252.52	(AE003449) CG12102 gene product [Drosophila melanogaster]
TRINITY_DN90268_c0_g1_i1	gi|7299570|gb|AAF54756.1|	66.41	393	131	1	140	531	109	1287	0.0	523	1179	213.97	(AE003694) CG4810 gene product [Drosophila melanogaster]
TRINITY_DN101966_c1_g1_i1	gi|7300459|gb|AAF55615.1|	41.71	211	118	3	19	225	2210	2839	2e-48	173	630	252.00	(AE003724) dnk gene product [Drosophila melanogaster]
TRINITY_DN140488_c0_g1_i1	gi|7301767|gb|AAF56879.1|	42.31	52	30	0	773	824	1	156	6e-06	47.0	156	17.89	(AE003768) CG14514 gene product [Drosophila melanogaster]
TRINITY_DN97974_c0_g1_i1	gi|7295828|gb|AAF51129.1|	31.02	461	278	13	28	469	317	1636	4e-43	162	1320	279.66	(AE003580) CG15406 gene product [Drosophila melanogaster]
TRINITY_DN109024_c1_g3_i3	gi|7290327|gb|AAF45787.1|	37.84	74	40	2	293	364	1887	2096	1e-07	54.3	210	50.36	(AE003424) EG:BACR25B3.2 gene product [Drosophila melanogaster]
TRINITY_DN101092_c0_g1_i2	gi|10733350|gb|AAF49095.2|	48.66	859	424	6	65	913	2678	123	0.0	759	2556	278.13	(AE003515) Rpn1 gene product [Drosophila melanogaster]
TRINITY_DN104471_c2_g5_i5	gi|7302502|gb|AAF57586.1|	23.85	218	148	7	11	222	321	938	2e-07	51.2	618	278.38	(AE003796) CG10476 gene product [Drosophila melanogaster]
TRINITY_DN128856_c0_g1_i1	gi|7294000|gb|AAF49357.1|	55.88	68	29	1	385	451	315	112	8e-18	80.9	204	37.64	(AE003524) CG6479 gene product [Drosophila melanogaster]
TRINITY_DN63247_c0_g1_i1	gi|7300916|gb|AAF56056.1|	21.76	170	108	3	2002	2170	91	528	8e-06	49.7	438	19.48	(AE003740) CG4792 gene product [Drosophila melanogaster]
TRINITY_DN102453_c0_g1_i1	gi|7296297|gb|AAF51587.1|	29.97	377	199	8	12	366	5	1006	8e-33	132	1002	240.29	(AE003591) fbl gene product [alt 2] [Drosophila melanogaster]
TRINITY_DN103770_c1_g1_i3	gi|7290328|gb|AAF45788.1|	29.90	388	247	9	108	482	239	1366	1e-43	166	1128	178.20	(AE003424) EG:BACR25B3.3 gene product [Drosophila melanogaster]
TRINITY_DN99203_c3_g2_i1	gi|10728689|gb|AAF52798.2|	79.53	127	26	0	1	127	465	85	1e-51	167	381	300.00	(AE003625) hoip gene product [Drosophila melanogaster]
TRINITY_DN84725_c0_g1_i1	gi|7297688|gb|AAF52940.1|	85.11	235	35	0	19	253	2	706	2e-137	392	705	278.66	(AE003628) Ip259 gene product [Drosophila melanogaster]
TRINITY_DN66564_c0_g1_i1	gi|7291325|gb|AAF46755.1|	26.39	216	156	2	30	245	1104	466	5e-13	68.9	639	239.33	(AE003454) CG10307 gene product [Drosophila melanogaster]
TRINITY_DN62541_c0_g1_i1	gi|7304300|gb|AAF59333.1|	64.90	151	51	2	293	443	3	449	2e-57	196	447	83.09	(AE003843) CG1909 gene product [alt 1] [Drosophila melanogaster]
TRINITY_DN18769_c0_g2_i1	gi|7302941|gb|AAF58012.1|	80.95	168	30	1	273	438	2	505	1e-92	282	504	114.03	(AE003807) Vha44 gene product [alt 3] [Drosophila melanogaster]
TRINITY_DN99943_c2_g3_i2	gi|7296785|gb|AAF52063.1|	37.50	424	254	5	1	418	1372	116	2e-99	309	1257	292.33	(AE003603) CG2604 gene product [alt 1] [Drosophila melanogaster]
TRINITY_DN487_c0_g2_i1	gi|7292054|gb|AAF47467.1|	64.00	25	9	0	20	44	282	208	9e-06	45.8	75	10.78	(AE003471) CG9139 gene product [Drosophila melanogaster]
TRINITY_DN61713_c0_g1_i1	gi|7300383|gb|AAF55542.1|	33.58	274	170	5	19	292	1	786	5e-51	174	786	219.55	(AE003721) CG7671 gene product [Drosophila melanogaster]
TRINITY_DN139713_c0_g1_i1	gi|7297552|gb|AAF52806.1|	39.13	92	56	0	89	180	414	139	7e-15	70.9	276	140.82	(AE003626) Taf30beta gene product [Drosophila melanogaster]
TRINITY_DN109871_c1_g1_i2	gi|7292487|gb|AAF47890.1|	40.32	62	36	1	8	68	108	293	2e-07	48.1	186	182.35	(AE003481) CG15017 gene product [Drosophila melanogaster]
TRINITY_DN105278_c0_g1_i3	gi|7290528|gb|AAF45980.1|	45.68	81	43	1	90	169	245	3	2e-15	73.9	243	49.80	(AE003432) CG6986 gene product [Drosophila melanogaster]
TRINITY_DN96024_c0_g1_i2	gi|7290947|gb|AAF46387.1|	28.53	347	194	7	812	1111	187	1206	2e-34	139	1020	82.32	(AE003444) Nrg gene product [Drosophila melanogaster]
TRINITY_DN94655_c0_g1_i1	gi|10728820|gb|AAF53538.2|	68.75	64	18	2	1011	1073	520	708	9e-20	94.4	189	17.60	(AE003651) dac gene product [Drosophila melanogaster]
TRINITY_DN92352_c0_g2_i5	gi|7292167|gb|AAF47579.1|	69.74	76	23	0	24	99	242	469	2e-29	111	228	99.56	(AE003472) CG13935 gene product [Drosophila melanogaster]
TRINITY_DN30253_c0_g1_i1	gi|7294610|gb|AAF49949.1|	40.70	172	86	4	308	464	28	540	4e-33	128	513	93.10	(AE003542) CG5638 gene product [Drosophila melanogaster]
TRINITY_DN99069_c0_g1_i1	gi|7299540|gb|AAF54727.1|	24.65	353	234	8	4	345	283	1278	9e-19	88.2	996	261.42	(AE003693) CG10007 gene product [Drosophila melanogaster]
TRINITY_DN109423_c0_g1_i5	gi|7296930|gb|AAF52203.1|	33.93	1123	486	27	501	1495	303	3287	1e-51	201	2985	153.87	(AE003608) vkg gene product [Drosophila melanogaster]
TRINITY_DN142372_c0_g1_i1	gi|7294537|gb|AAF49878.1|	49.19	248	117	4	573	818	17	739	2e-56	195	723	86.59	(AE003540) CG10967 gene product [Drosophila melanogaster]
TRINITY_DN87081_c0_g1_i1	gi|7302907|gb|AAF57979.1|	50.77	65	30	1	1	65	378	190	2e-10	54.7	189	167.26	(AE003806) RpP1 gene product [Drosophila melanogaster]
TRINITY_DN82065_c0_g2_i1	gi|7294021|gb|AAF49377.1|	28.88	277	140	14	55	299	1139	384	4e-09	58.2	756	199.47	(AE003525) CG7842 gene product [Drosophila melanogaster]
TRINITY_DN108501_c0_g1_i1	gi|7293619|gb|AAF48991.1|	50.18	275	132	3	25	296	969	1787	5e-83	277	819	269.41	(AE003512) CG14213 gene product [alt 2] [Drosophila melanogaster]
TRINITY_DN98488_c0_g1_i1	gi|7290722|gb|AAF46169.1|	77.73	238	53	0	34	271	800	87	1e-129	375	714	263.47	(AE003437) RpL7A gene product [Drosophila melanogaster]
TRINITY_DN24142_c0_g1_i1	gi|7296825|gb|AAF52101.1|	69.18	279	84	2	3	279	978	142	2e-147	421	837	298.93	(AE003605) CG9769 gene product [Drosophila melanogaster]
TRINITY_DN93627_c0_g1_i1	gi|7301971|gb|AAF57076.1|	43.24	333	180	4	27	356	2394	3374	2e-90	296	981	275.56	(AE003775) CG12069 gene product [Drosophila melanogaster]
TRINITY_DN103315_c0_g2_i1	gi|7293608|gb|AAF48980.1|	35.34	116	69	2	72	181	387	734	2e-15	72.8	348	190.16	(AE003512) CG14207 gene product [Drosophila melanogaster]
TRINITY_DN56103_c0_g1_i1	gi|7303346|gb|AAF58405.1|	43.86	57	23	3	5	52	272	102	6e-06	40.8	171	240.85	(AE003819) CG17059 gene product [Drosophila melanogaster]
TRINITY_DN107399_c0_g1_i1	gi|7292001|gb|AAF47416.1|	83.67	349	57	0	1	349	194	1240	0.0	634	1047	89.56	(AE003469) CG13900 gene product [Drosophila melanogaster]
TRINITY_DN92471_c1_g1_i1	gi|7298997|gb|AAF54199.1|	53.33	315	141	4	4	315	1279	344	6e-106	325	936	223.92	(AE003678) CG9638 gene product [Drosophila melanogaster]
TRINITY_DN108158_c1_g3_i4	gi|10727969|gb|AAF49966.2|	31.33	466	281	12	75	515	1250	2605	6e-61	229	1356	125.21	(AE003542) Sema-5c gene product [Drosophila melanogaster]
TRINITY_DN93979_c0_g1_i1	gi|7291749|gb|AAF47170.1|	38.16	76	47	0	3	78	2119	2346	1e-11	65.9	228	65.71	(AE003463) CG3260 gene product [Drosophila melanogaster]
TRINITY_DN112249_c0_g1_i1	gi|7302290|gb|AAF57381.1|	98.58	141	2	0	1	141	423	1	3e-101	294	423	198.59	(AE003789) Rab2 gene product [Drosophila melanogaster]
TRINITY_DN101837_c0_g7_i2	gi|7298150|gb|AAF53387.1|	39.33	89	51	3	1	88	116	376	6e-12	62.0	261	164.15	(AE003643) BG:DS01068.5 gene product [Drosophila melanogaster]
TRINITY_DN139733_c0_g1_i1	gi|7298010|gb|AAF53251.1|	41.38	58	32	1	417	474	176	9	6e-09	55.5	168	32.31	(AE003639) CG5439 gene product [Drosophila melanogaster]
TRINITY_DN77756_c0_g1_i1	gi|7302281|gb|AAF57372.1|	41.79	134	78	0	70	203	470	69	2e-37	130	402	194.20	(AE003789) CG9410 gene product [Drosophila melanogaster]
TRINITY_DN107513_c0_g9_i1	gi|7297919|gb|AAF53164.1|	49.59	365	159	6	8	365	192	1232	1e-90	292	1041	143.78	(AE003635) CG5336 gene product [Drosophila melanogaster]
TRINITY_DN80077_c0_g1_i2	gi|7298440|gb|AAF53662.1|	56.00	150	66	0	329	478	450	1	2e-49	170	450	94.14	(AE003658) CG15158 gene product [Drosophila melanogaster]
TRINITY_DN62718_c0_g1_i1	gi|7290679|gb|AAF46127.1|	70.87	309	84	4	84	387	3	926	3e-96	322	924	37.95	(AE003436) CG4222 gene product [Drosophila melanogaster]
TRINITY_DN135364_c0_g1_i1	gi|7298937|gb|AAF54141.1|	50.00	196	77	2	211	405	582	55	9e-63	204	528	130.05	(AE003676) CG3027 gene product [Drosophila melanogaster]
TRINITY_DN134866_c0_g1_i1	gi|10727122|gb|AAF54115.2|	57.69	52	21	1	7	57	339	184	1e-12	59.3	156	222.86	(AE003674) CG15182 gene product [Drosophila melanogaster]
TRINITY_DN111399_c0_g1_i1	gi|7293024|gb|AAF48411.1|	65.26	95	24	1	1749	1834	16	300	2e-24	103	285	11.50	(AE003497) hiw gene product [Drosophila melanogaster]
TRINITY_DN47290_c0_g1_i1	gi|7296457|gb|AAF51744.1|	29.09	385	176	13	442	750	74	1165	3e-36	149	1092	47.79	(AE003594) CG7177 gene product [Drosophila melanogaster]
TRINITY_DN98616_c0_g2_i9	gi|7292051|gb|AAF47464.1|	44.44	135	69	2	51	185	432	818	7e-31	116	387	205.85	(AE003471) CG9134 gene product [Drosophila melanogaster]
TRINITY_DN89875_c0_g2_i1	gi|7299227|gb|AAF54424.1|	42.02	119	66	3	1	117	171	524	6e-23	94.0	354	192.39	(AE003683) CG16817 gene product [Drosophila melanogaster]
TRINITY_DN35526_c0_g1_i1	gi|7298101|gb|AAF53340.1|	38.44	359	186	9	99	453	42	1025	3e-64	214	984	213.91	(AE003641) Orc5 gene product [Drosophila melanogaster]
TRINITY_DN22235_c0_g1_i1	gi|7290074|gb|AAF45540.1|	73.62	163	41	2	1	162	121	606	1e-80	244	486	300.00	(AE003418) skpA gene product [alt 3] [Drosophila melanogaster]
TRINITY_DN109080_c1_g3_i2	gi|7297826|gb|AAF53075.1|	34.25	654	393	14	772	1411	1916	24	3e-98	331	1893	134.16	(AE003631) CG4738 gene product [Drosophila melanogaster]
TRINITY_DN104771_c2_g2_i3	gi|7301316|gb|AAF56445.1|	25.12	207	134	7	141	334	408	1004	5e-09	58.2	597	143.51	(AE003751) CG11893 gene product [Drosophila melanogaster]
TRINITY_DN73994_c0_g4_i1	gi|7291799|gb|AAF47219.1|	59.68	186	72	1	115	297	1260	703	2e-71	233	558	181.76	(AE003464) CG4612 gene product [Drosophila melanogaster]
TRINITY_DN7112_c0_g1_i1	gi|7291445|gb|AAF46871.1|	86.46	96	13	0	4	99	447	160	3e-56	176	288	219.85	(AE003458) CG3751 gene product [Drosophila melanogaster]
TRINITY_DN101403_c1_g2_i1	gi|7304021|gb|AAF59063.1|	39.89	178	88	5	126	294	2474	1971	7e-27	114	504	124.75	(AE003836) CG8635 gene product [Drosophila melanogaster]
TRINITY_DN101254_c0_g1_i2	gi|7301084|gb|AAF56219.1|	39.39	66	39	1	2	66	4327	4130	9e-07	47.4	198	138.46	(AE003745) CG5926 gene product [Drosophila melanogaster]
TRINITY_DN113353_c0_g1_i1	gi|7303201|gb|AAF58264.1|	98.20	111	2	0	1003	1113	334	2	1e-69	231	333	25.48	(AE003815) Ih gene product [Drosophila melanogaster]
TRINITY_DN66997_c0_g1_i1	gi|7300006|gb|AAF55178.1|	56.67	150	57	3	2	143	59	508	7e-58	181	450	296.05	(AE003708) CG6196 gene product [Drosophila melanogaster]
TRINITY_DN91625_c0_g1_i1	gi|7292872|gb|AAF48264.1|	41.67	72	39	1	9	80	116	322	2e-09	55.5	207	159.23	(AE003492) CG1987 gene product [Drosophila melanogaster]
TRINITY_DN99805_c3_g1_i9	gi|7297276|gb|AAF52539.1|	27.73	761	482	18	62	793	1780	3945	1e-80	285	2166	271.43	(AE003618) CG18589 gene product [alt 2] [Drosophila melanogaster]
TRINITY_DN108577_c0_g2_i3	gi|7297854|gb|AAF53102.1|	38.36	292	156	7	338	617	1134	1973	3e-36	149	840	43.84	(AE003632) CG6509 gene product [alt 1] [Drosophila melanogaster]
TRINITY_DN102228_c0_g2_i2	gi|10727327|gb|AAF50981.2|	53.49	43	18	1	65	107	125	3	4e-08	52.8	123	58.57	(AE003575) CG3244 gene product [Drosophila melanogaster]
TRINITY_DN84335_c0_g2_i2	gi|7296822|gb|AAF52098.1|	25.26	95	70	1	46	140	286	5	8e-05	43.9	282	65.89	(AE003605) CG9767 gene product [Drosophila melanogaster]
TRINITY_DN46947_c0_g1_i1	gi|7299171|gb|AAF54369.1|	70.27	111	32	1	1	110	23	355	1e-50	162	333	198.21	(AE003682) CG9354 gene product [Drosophila melanogaster]
TRINITY_DN100966_c2_g2_i9	gi|7293346|gb|AAF48725.1|	48.65	74	38	0	381	454	666	445	4e-15	78.2	222	34.42	(AE003505) B-H2 gene product [Drosophila melanogaster]
TRINITY_DN56374_c0_g1_i1	gi|7290282|gb|AAF45743.1|	23.60	267	145	9	32	258	497	1240	2e-07	52.8	744	183.70	(AE003423) pn gene product [Drosophila melanogaster]
TRINITY_DN94691_c1_g2_i1	gi|7297542|gb|AAF52797.1|	55.27	313	138	1	43	353	1267	329	2e-111	339	939	266.01	(AE003625) Pka-C1 gene product [Drosophila melanogaster]
TRINITY_DN7412_c0_g1_i1	gi|7302912|gb|AAF57984.1|	88.73	142	16	0	4	145	428	3	7e-70	211	426	287.84	(AE003806) CG8332 gene product [Drosophila melanogaster]
TRINITY_DN107303_c0_g14_i3	gi|7298830|gb|AAF54038.1|	50.00	494	226	11	8	487	60	1520	3e-156	462	1461	238.73	(AE003672) Gld gene product [Drosophila melanogaster]
TRINITY_DN91063_c0_g1_i1	gi|7297373|gb|AAF52633.1|	23.29	219	152	6	70	285	676	59	9e-06	47.0	618	189.57	(AE003620) CG7870 gene product [Drosophila melanogaster]
TRINITY_DN12833_c0_g1_i1	gi|7291215|gb|AAF46647.1|	63.78	127	45	1	623	749	1	378	4e-46	162	378	50.13	(AE003452) CG9313 gene product [Drosophila melanogaster]
TRINITY_DN108087_c0_g3_i1	gi|7294865|gb|AAF50196.1|	38.42	177	82	3	840	1016	1	450	3e-31	128	450	38.69	(AE003550) Gap1 gene product [Drosophila melanogaster]
TRINITY_DN114533_c0_g1_i1	gi|7296498|gb|AAF51784.1|	27.54	138	81	3	107	231	637	242	4e-06	47.0	396	122.22	(AE003595) CycH gene product [Drosophila melanogaster]
TRINITY_DN33595_c0_g1_i1	gi|7303901|gb|AAF58946.1|	29.67	91	61	2	65	154	974	708	5e-06	46.2	267	142.02	(AE003833) CG8800 gene product [Drosophila melanogaster]
TRINITY_DN105336_c0_g4_i2	gi|7297508|gb|AAF52764.1|	52.61	460	197	5	3	455	497	1834	2e-140	422	1338	279.33	(AE003624) Eaat1 gene product [Drosophila melanogaster]
TRINITY_DN868_c0_g1_i1	gi|10727074|gb|AAF47126.2|	54.26	94	42	1	186	278	471	190	1e-26	108	282	42.15	(AE003462) Sox14 gene product [Drosophila melanogaster]
TRINITY_DN128328_c0_g2_i1	gi|7293033|gb|AAF48420.1|	40.58	138	81	1	23	160	549	139	9e-23	94.0	411	165.73	(AE003497) CG5579 gene product [Drosophila melanogaster]
TRINITY_DN101127_c0_g5_i2	gi|7299094|gb|AAF54294.1|	25.84	267	144	8	11	252	1186	473	4e-13	68.6	714	281.10	(AE003680) CG8359 gene product [Drosophila melanogaster]
TRINITY_DN93187_c0_g1_i1	gi|7292327|gb|AAF47734.1|	82.84	443	74	1	275	717	1588	266	0.0	694	1323	184.52	(AE003477) Hsp83 gene product [Drosophila melanogaster]
TRINITY_DN58195_c0_g1_i1	gi|7290757|gb|AAF46203.1|	77.88	217	48	0	57	273	4	654	1e-122	379	651	57.97	(AE003438) CG4536 gene product [Drosophila melanogaster]
TRINITY_DN96930_c0_g1_i1	gi|7299338|gb|AAF54531.1|	25.71	459	287	14	97	545	1080	2324	1e-26	115	1245	213.55	(AE003687) CG6345 gene product [Drosophila melanogaster]
TRINITY_DN122165_c0_g1_i1	gi|10727341|gb|AAF51031.2|	30.10	196	116	9	142	335	1018	488	3e-11	64.3	531	151.28	(AE003577) CG15426 gene product [Drosophila melanogaster]
TRINITY_DN108045_c1_g3_i4	gi|7296059|gb|AAF51355.1|	45.59	68	36	1	10	76	289	86	4e-05	44.3	204	81.27	(AE003585) CG14352 gene product [Drosophila melanogaster]
TRINITY_DN100389_c0_g5_i4	gi|7295483|gb|AAF50797.1|	54.35	46	18	2	1	46	689	561	1e-06	45.4	129	119.44	(AE003567) CG10674 gene product [Drosophila melanogaster]
TRINITY_DN121888_c0_g1_i1	gi|7291228|gb|AAF46660.1|	74.27	206	53	0	6	211	49	666	1e-113	331	618	216.08	(AE003452) CG10540 gene product [Drosophila melanogaster]
TRINITY_DN103545_c1_g4_i1	gi|7295329|gb|AAF50649.1|	35.54	166	98	4	24	183	1074	586	1e-23	97.8	489	244.50	(AE003561) CG8519 gene product [Drosophila melanogaster]
TRINITY_DN79979_c0_g1_i1	gi|7296193|gb|AAF51485.1|	24.11	423	274	10	36	437	145	1335	3e-34	134	1191	270.07	(AE003589) CG11822 gene product [Drosophila melanogaster]
TRINITY_DN128604_c0_g1_i1	gi|10729714|gb|AAF45454.2|	74.12	170	37	2	102	265	508	2	8e-52	187	507	33.38	(AE003163) Caps gene product [Drosophila melanogaster]
TRINITY_DN101456_c1_g1_i6	gi|7302565|gb|AAF57647.1|	36.45	214	121	6	1	210	277	885	2e-32	123	609	275.57	(AE003798) CG18609 gene product [Drosophila melanogaster]
TRINITY_DN66783_c0_g2_i1	gi|7294742|gb|AAF50078.1|	37.34	241	145	4	723	962	1	708	9e-47	169	708	72.76	(AE003545) CG6190 gene product [Drosophila melanogaster]
TRINITY_DN63953_c0_g3_i1	gi|7296795|gb|AAF52072.1|	30.67	150	60	5	124	269	735	406	9e-11	63.5	330	64.08	(AE003604) CG12007 gene product [Drosophila melanogaster]
TRINITY_DN108650_c0_g1_i3	gi|7294772|gb|AAF50107.1|	39.06	64	33	1	18	75	864	673	3e-07	48.5	192	134.27	(AE003546) CG6302 gene product [Drosophila melanogaster]
TRINITY_DN135384_c0_g1_i1	gi|7292937|gb|AAF48328.1|	96.33	109	4	0	526	634	327	1	4e-72	233	327	44.92	(AE003493) CG11063 gene product [Drosophila melanogaster]
TRINITY_DN128932_c0_g1_i1	gi|7295926|gb|AAF51225.1|	55.79	95	39	1	56	147	343	59	1e-26	105	285	54.49	(AE003582) CG11542 gene product [Drosophila melanogaster]
TRINITY_DN104853_c1_g1_i1	gi|7298540|gb|AAF53759.1|	40.57	106	63	0	1	106	1676	1359	4e-29	111	318	286.49	(AE003661) CG17345 gene product [Drosophila melanogaster]
TRINITY_DN135309_c0_g1_i1	gi|7291328|gb|AAF46757.1|	35.76	151	95	2	450	600	453	7	2e-12	68.6	447	43.11	(AE003455) CG17922 gene product [Drosophila melanogaster]
TRINITY_DN135064_c0_g2_i1	gi|7290484|gb|AAF45938.1|	29.51	183	109	4	698	880	665	177	2e-21	96.3	489	50.88	(AE003430) mei-9 gene product [Drosophila melanogaster]
TRINITY_DN102421_c0_g1_i1	gi|7296049|gb|AAF51345.1|	33.21	268	175	2	74	340	232	1026	7e-41	151	795	222.07	(AE003585) CG18317 gene product [Drosophila melanogaster]
TRINITY_DN66487_c0_g2_i1	gi|10728629|gb|AAF52462.2|	38.38	99	52	4	3	98	812	534	9e-14	70.1	279	122.91	(AE003615) CG9207 gene product [Drosophila melanogaster]
TRINITY_DN103747_c0_g1_i1	gi|7298383|gb|AAF53608.1|	41.50	294	153	6	76	355	426	1292	2e-61	219	867	129.99	(AE003655) DIF gene product [Drosophila melanogaster]
TRINITY_DN106491_c0_g1_i1	gi|7296522|gb|AAF51807.1|	78.55	317	67	1	1	317	309	1256	4e-169	482	948	299.05	(AE003596) RpP0 gene product [Drosophila melanogaster]
TRINITY_DN93780_c0_g1_i1	gi|7292938|gb|AAF48329.1|	48.05	435	211	5	223	645	1332	2627	6e-122	387	1296	196.96	(AE003493) CG11058 gene product [Drosophila melanogaster]
TRINITY_DN103254_c0_g1_i1	gi|7292538|gb|AAF47940.1|	29.05	179	117	4	948	1126	2415	1909	5e-11	67.4	507	41.09	(AE003482) CG13709 gene product [Drosophila melanogaster]
TRINITY_DN101634_c0_g1_i4	gi|7303413|gb|AAF58470.1|	31.82	88	55	2	63	145	671	408	9e-05	43.9	264	71.35	(AE003821) CG13148 gene product [Drosophila melanogaster]
TRINITY_DN99647_c0_g1_i2	gi|7302880|gb|AAF57953.1|	63.49	63	23	0	341	403	488	676	4e-18	85.9	189	30.48	(AE003805) CG15920 gene product [Drosophila melanogaster]
TRINITY_DN104449_c4_g5_i2	gi|7302028|gb|AAF57131.1|	80.70	114	21	1	9	121	169	510	3e-36	130	342	247.83	(AE003777) CG1746 gene product [Drosophila melanogaster]
TRINITY_DN98894_c0_g2_i3	gi|7300961|gb|AAF56099.1|	66.67	60	20	0	1	60	164	343	5e-18	87.4	180	21.79	(AE003742) CG4656 gene product [Drosophila melanogaster]
TRINITY_DN23310_c0_g1_i1	gi|7295274|gb|AAF50596.1|	77.13	188	43	0	1	188	643	80	2e-102	298	564	300.00	(AE003559) CG8615 gene product [Drosophila melanogaster]
TRINITY_DN86820_c0_g1_i1	gi|7304147|gb|AAF59184.1|	67.07	246	79	1	1	244	121	858	4e-118	344	738	302.46	(AE003839) Prosalpha1 gene product [alt 2] [Drosophila melanogaster]
TRINITY_DN55220_c0_g1_i1	gi|7291043|gb|AAF46481.1|	45.18	363	197	2	15	377	96	1178	5e-117	353	1083	276.28	(AE003446) CG2309 gene product [Drosophila melanogaster]
TRINITY_DN96813_c0_g2_i1	gi|7295276|gb|AAF50598.1|	30.00	80	51	3	122	198	575	808	5e-05	43.1	234	118.18	(AE003559) CG14829 gene product [Drosophila melanogaster]
TRINITY_DN54967_c0_g1_i1	gi|7296057|gb|AAF51353.1|	50.62	162	72	4	23	179	710	234	6e-40	143	477	183.46	(AE003585) CG7361 gene product [alt 2] [Drosophila melanogaster]
TRINITY_DN73599_c0_g1_i2	gi|7292727|gb|AAF48124.1|	30.00	130	87	1	412	537	569	958	1e-17	85.1	390	55.24	(AE003487) CG18130 gene product [Drosophila melanogaster]
TRINITY_DN96486_c0_g1_i1	gi|7291451|gb|AAF46877.1|	32.30	483	316	6	15	492	1530	100	1e-91	293	1431	279.49	(AE003458) Cyp6d2 gene product [Drosophila melanogaster]
TRINITY_DN93146_c0_g1_i1	gi|7296284|gb|AAF51574.1|	63.55	417	145	2	9	420	143	1387	0.0	571	1245	268.32	(AE003591) CG5605 gene product [alt 1] [Drosophila melanogaster]
TRINITY_DN92783_c0_g1_i1	gi|7297429|gb|AAF52688.1|	33.33	129	68	5	347	457	271	657	9e-09	57.0	387	58.46	(AE003621) CG13097 gene product [Drosophila melanogaster]
TRINITY_DN12490_c0_g1_i1	gi|7291223|gb|AAF46655.1|	28.97	107	73	2	228	334	30	341	2e-06	47.8	312	72.22	(AE003452) CG3295 gene product [Drosophila melanogaster]
TRINITY_DN17680_c0_g1_i1	gi|7294936|gb|AAF50265.1|	64.77	88	23	1	504	591	296	535	9e-32	123	240	37.09	(AE003552) CG3445 gene product [Drosophila melanogaster]
TRINITY_DN128477_c0_g1_i1	gi|7295291|gb|AAF50612.1|	33.33	57	37	1	433	488	205	35	9e-05	44.3	171	33.40	(AE003560) msl-3 gene product [Drosophila melanogaster]
TRINITY_DN103518_c0_g3_i4	gi|7302957|gb|AAF58028.1|	30.11	93	59	3	20	106	1508	1230	1e-05	48.9	279	40.09	(AE003807) CG15702 gene product [Drosophila melanogaster]
TRINITY_DN104139_c0_g2_i1	gi|7289885|gb|AAF45484.1|	43.37	83	40	3	21	102	3268	3038	1e-09	61.2	231	45.56	(AE003089) CG10837 gene product [Drosophila melanogaster]
TRINITY_DN108138_c0_g1_i1	gi|7293259|gb|AAF48640.1|	28.62	290	175	10	427	698	895	1722	4e-27	119	828	76.38	(AE003503) CG15865 gene product [Drosophila melanogaster]
TRINITY_DN101064_c0_g2_i1	gi|7290581|gb|AAF46031.1|	48.11	582	270	8	1	573	1786	110	2e-151	455	1677	282.80	(AE003434) CG3252 gene product [Drosophila melanogaster]
TRINITY_DN95377_c0_g2_i4	gi|7291768|gb|AAF47189.1|	45.89	584	286	4	133	686	1853	102	0.0	560	1752	238.37	(AE003463) CG3376 gene product [Drosophila melanogaster]
TRINITY_DN105845_c0_g1_i1	gi|7291075|gb|AAF46512.1|	35.13	353	217	7	13	359	361	1401	8e-51	186	1041	268.30	(AE003447) CG3099 gene product [Drosophila melanogaster]
TRINITY_DN95493_c0_g1_i1	gi|7301828|gb|AAF56937.1|	29.35	201	120	7	29	217	949	377	4e-11	63.9	573	171.04	(AE003771) CG12068 gene product [Drosophila melanogaster]
TRINITY_DN114463_c0_g1_i1	gi|7291606|gb|AAF47029.1|	26.81	138	84	5	63	187	6	407	5e-07	51.2	402	40.20	(AE003461) CG5372 gene product [Drosophila melanogaster]
TRINITY_DN105597_c0_g8_i1	gi|7292578|gb|AAF47978.1|	82.79	122	21	0	254	375	787	422	1e-54	184	366	96.57	(AE003484) v gene product [Drosophila melanogaster]
TRINITY_DN107730_c0_g4_i2	gi|7292470|gb|AAF47874.1|	58.62	29	12	0	50	78	272	358	6e-08	47.0	87	102.35	(AE003480) CG1268 gene product [Drosophila melanogaster]
TRINITY_DN98024_c0_g4_i5	gi|7293203|gb|AAF48586.1|	29.86	221	145	6	4	219	894	247	2e-11	63.9	648	220.41	(AE003501) CG9914 gene product [Drosophila melanogaster]
TRINITY_DN95102_c0_g1_i1	gi|7298629|gb|AAF53845.1|	43.09	123	70	0	7	129	1352	984	3e-31	117	369	239.61	(AE003664) CG10466 gene product [Drosophila melanogaster]
TRINITY_DN133924_c0_g1_i1	gi|7297332|gb|AAF52593.1|	63.67	245	79	4	492	734	829	119	1e-103	322	711	96.87	(AE003619) WD-40-family-member gene product [alt 1] [Drosophila melanogaster]
TRINITY_DN118252_c0_g1_i1	gi|7297640|gb|AAF52892.1|	78.12	32	7	0	1	32	96	1	1e-10	56.6	96	43.64	(AE003628) CG4946 gene product [Drosophila melanogaster]
TRINITY_DN105946_c0_g1_i4	gi|7297184|gb|AAF52450.1|	42.86	497	231	9	2	473	869	2275	5e-113	384	1407	138.48	(AE003615) neuroligin gene product [Drosophila melanogaster]
TRINITY_DN101419_c0_g6_i1	gi|7289105|gb|AAF45351.1|	48.84	43	22	0	35	77	3372	3500	3e-06	45.1	129	110.26	(AE003139) CG17455 gene product [Drosophila melanogaster]
TRINITY_DN104496_c0_g1_i3	gi|7298466|gb|AAF53686.1|	32.61	46	31	0	55	100	155	292	3e-05	41.2	138	133.98	(AE003660) CG15163 gene product [Drosophila melanogaster]
TRINITY_DN17196_c0_g1_i1	gi|7296695|gb|AAF51974.1|	40.70	371	204	7	70	438	453	1523	3e-94	299	1071	243.96	(AE003602) CG1109 gene product [Drosophila melanogaster]
TRINITY_DN13906_c0_g1_i1	gi|7290928|gb|AAF46368.1|	68.27	104	33	0	1273	1376	94	405	2e-39	146	312	18.19	(AE003444) Trf2 gene product [alt 2] [Drosophila melanogaster]
TRINITY_DN110264_c0_g1_i1	gi|7290105|gb|AAF45570.1|	66.13	186	61	2	43	227	557	3	7e-78	241	555	145.29	(AE003419) EG:BACR7A4.17 gene product [Drosophila melanogaster]
TRINITY_DN108813_c0_g1_i4	gi|7292099|gb|AAF47511.1|	23.46	162	109	6	174	328	2990	3451	1e-06	52.4	462	65.25	(AE003472) CG12099 gene product [Drosophila melanogaster]
TRINITY_DN133862_c0_g1_i1	gi|7291046|gb|AAF46484.1|	33.33	75	49	1	227	301	257	478	7e-06	46.2	222	47.64	(AE003446) CG16892 gene product [Drosophila melanogaster]
TRINITY_DN109879_c2_g2_i2	gi|7292773|gb|AAF48168.1|	30.87	311	160	10	472	753	94	948	5e-30	123	855	108.37	(AE003489) Lsp1alpha gene product [Drosophila melanogaster]
TRINITY_DN66638_c0_g2_i1	gi|7291807|gb|AAF47227.1|	48.16	272	132	4	3	271	287	1084	1e-81	255	798	275.17	(AE003464) Nurf-38 gene product [Drosophila melanogaster]
TRINITY_DN107459_c0_g1_i4	gi|7302058|gb|AAF57160.1|	27.15	803	505	21	25	765	6861	4507	7e-66	243	2355	267.92	(AE003778) gammaCop gene product [Drosophila melanogaster]
TRINITY_DN31526_c0_g1_i1	gi|7296636|gb|AAF51917.1|	60.36	111	44	0	13	123	2	334	4e-45	145	333	268.55	(AE003600) CG1076 gene product [Drosophila melanogaster]
TRINITY_DN105481_c3_g1_i2	gi|7292925|gb|AAF48316.1|	44.80	279	130	8	1	271	1152	364	6e-64	226	789	63.12	(AE003493) rdgB gene product [alt 2] [Drosophila melanogaster]
TRINITY_DN105985_c0_g2_i1	gi|7293082|gb|AAF48467.1|	40.18	219	118	2	812	1020	899	1546	1e-18	92.8	648	50.08	(AE003499) CG7821 gene product [Drosophila melanogaster]
TRINITY_DN106183_c4_g4_i3	gi|7303688|gb|AAF58738.1|	27.50	160	110	3	240	399	1011	550	2e-12	68.9	462	100.65	(AE003828) CG6751 gene product [Drosophila melanogaster]
TRINITY_DN126300_c0_g1_i1	gi|7291812|gb|AAF47232.1|	43.06	72	41	0	285	356	1	216	4e-09	56.2	216	37.24	(AE003464) CG3522 gene product [Drosophila melanogaster]
TRINITY_DN107238_c1_g5_i1	gi|7294449|gb|AAF49794.1|	66.92	133	44	0	16	148	1111	713	2e-56	195	399	84.18	(AE003536) CG8745 gene product [Drosophila melanogaster]
TRINITY_DN105569_c0_g4_i3	gi|7290275|gb|AAF45736.1|	41.00	361	200	5	52	407	256	1314	1e-87	280	1059	210.54	(AE003423) Cyp4d1 gene product [alt 2] [Drosophila melanogaster]
TRINITY_DN96121_c0_g1_i1	gi|7293279|gb|AAF48660.1|	26.25	259	188	1	9	264	663	1439	5e-25	111	777	112.94	(AE003503) CG4724 gene product [Drosophila melanogaster]
TRINITY_DN107719_c2_g4_i7	gi|7292484|gb|AAF47887.1|	46.98	298	129	7	250	524	79	954	5e-69	231	876	166.86	(AE003481) CG15015 gene product [Drosophila melanogaster]
TRINITY_DN106932_c0_g1_i4	gi|7298154|gb|AAF53391.1|	69.28	166	51	0	239	404	500	3	1e-84	265	498	78.80	(AE003643) l(2)35Aa gene product [Drosophila melanogaster]
TRINITY_DN84904_c0_g1_i2	gi|7297686|gb|AAF52938.1|	25.00	84	42	2	13	75	34	285	5e-05	40.0	252	173.79	(AE003628) CG5356 gene product [Drosophila melanogaster]
TRINITY_DN108459_c0_g2_i2	gi|7291477|gb|AAF46903.1|	24.26	437	306	9	99	519	8070	6787	2e-23	105	1284	232.61	(AE003458) blw gene product [Drosophila melanogaster]
TRINITY_DN60299_c0_g1_i1	gi|10727879|gb|AAF49440.2|	31.82	66	43	1	869	934	25	216	2e-05	45.8	192	16.75	(AE003526) BcDNA:LD24702 gene product [Drosophila melanogaster]
TRINITY_DN103181_c0_g1_i2	gi|7296267|gb|AAF51558.1|	65.91	44	15	0	106	149	395	526	4e-13	67.8	132	66.00	(AE003590) M(2)21AB gene product [alt 1] [Drosophila melanogaster]
TRINITY_DN110515_c0_g1_i1	gi|7302740|gb|AAF57818.1|	83.53	249	41	0	600	848	2	748	4e-149	445	747	82.09	(AE003802) CG4954 gene product [Drosophila melanogaster]
TRINITY_DN92290_c0_g1_i1	gi|7294568|gb|AAF49908.1|	30.00	220	133	7	131	350	774	178	1e-18	87.4	597	156.28	(AE003541) CG10654 gene product [Drosophila melanogaster]
TRINITY_DN103880_c0_g1_i1	gi|10726792|gb|AAF56630.2|	47.92	313	154	5	27	332	2828	1896	2e-86	292	933	155.76	(AE003758) BcDNA:LD09009 gene product [Drosophila melanogaster]
TRINITY_DN127829_c0_g1_i1	gi|7292800|gb|AAF48194.1|	64.71	68	22	1	138	203	945	1148	3e-22	99.8	204	45.54	(AE003490) Tis11 gene product [Drosophila melanogaster]
TRINITY_DN40306_c0_g1_i1	gi|10726963|gb|AAF51879.2|	26.73	404	213	13	9	403	270	1259	9e-28	115	990	226.03	(AE003599) CG11115 gene product [Drosophila melanogaster]
TRINITY_DN109193_c2_g1_i5	gi|7289876|gb|AAF45478.1|	31.05	190	110	4	1	169	67	636	4e-24	98.6	570	298.43	(AE002918) CG12475 gene product [Drosophila melanogaster]
TRINITY_DN119816_c0_g1_i1	gi|7301783|gb|AAF56894.1|	63.01	73	27	0	1	73	94	312	4e-30	106	219	240.66	(AE003769) CG11500 gene product [Drosophila melanogaster]
TRINITY_DN102652_c2_g3_i1	gi|7297331|gb|AAF52592.1|	74.44	90	23	0	1	90	442	711	9e-44	146	270	300.00	(AE003619) CG7380 gene product [Drosophila melanogaster]
TRINITY_DN122914_c0_g1_i1	gi|7293823|gb|AAF49189.1|	34.34	166	98	5	17	181	124	591	5e-17	78.2	468	156.00	(AE003518) CG10424 gene product [Drosophila melanogaster]
TRINITY_DN109066_c1_g1_i2	gi|7298452|gb|AAF53673.1|	34.01	491	262	8	8	452	1702	278	7e-83	271	1425	285.57	(AE003659) CG10178 gene product [Drosophila melanogaster]
TRINITY_DN98208_c0_g1_i1	gi|7296717|gb|AAF51996.1|	58.44	409	167	2	1	406	403	1629	3e-177	515	1227	290.76	(AE003602) CG2922 gene product [alt 3] [Drosophila melanogaster]
TRINITY_DN107716_c0_g4_i3	gi|7297694|gb|AAF52946.1|	36.25	80	36	2	294	373	1774	1968	9e-08	54.3	195	47.79	(AE003628) CG5168 gene product [Drosophila melanogaster]
TRINITY_DN99718_c0_g1_i1	gi|10728157|gb|AAF57313.2|	27.75	454	285	16	2	444	1336	2601	9e-38	147	1266	283.22	(AE003785) CG12792 gene product [Drosophila melanogaster]
TRINITY_DN97107_c0_g1_i1	gi|7298828|gb|AAF54036.1|	41.94	62	32	2	9	66	851	1036	6e-05	44.3	186	68.89	(AE003672) CG10032 gene product [Drosophila melanogaster]
TRINITY_DN118586_c0_g1_i1	gi|7300288|gb|AAF55450.1|	65.42	107	29	2	444	547	3	308	6e-38	137	306	48.57	(AE003718) CG7643 gene product [Drosophila melanogaster]
TRINITY_DN94233_c0_g2_i1	gi|10728716|gb|AAF53089.2|	36.26	273	139	10	44	293	845	1627	9e-34	140	783	40.55	(AE003631) cana gene product [Drosophila melanogaster]
TRINITY_DN109903_c1_g1_i1	gi|10728293|gb|AAF48639.2|	60.79	482	173	7	3	481	1409	3	0.0	567	1407	64.31	(AE003503) CG18572 gene product [Drosophila melanogaster]
TRINITY_DN97508_c0_g1_i1	gi|7295640|gb|AAF50947.1|	50.49	307	145	3	69	373	3187	2282	2e-90	321	906	51.74	(AE003574) CG14616 gene product [Drosophila melanogaster]
TRINITY_DN105380_c0_g3_i5	gi|7301849|gb|AAF56958.1|	28.48	158	93	6	22	160	535	1005	1e-05	47.0	471	152.43	(AE003771) CG15514 gene product [Drosophila melanogaster]
TRINITY_DN106439_c0_g1_i1	gi|7290254|gb|AAF45715.1|	46.28	443	233	3	20	461	369	1685	4e-136	410	1317	238.59	(AE003423) EG:22E5.5 gene product [alt 2] [Drosophila melanogaster]
TRINITY_DN62425_c0_g1_i1	gi|7293586|gb|AAF48958.1|	30.56	602	339	9	3	573	1	1662	9e-80	280	1662	103.10	(AE003512) pcm gene product [Drosophila melanogaster]
TRINITY_DN2754_c0_g1_i1	gi|7294425|gb|AAF49770.1|	57.89	95	27	3	17	110	168	416	5e-21	87.0	249	209.24	(AE003536) CG6513 gene product [Drosophila melanogaster]
TRINITY_DN56313_c0_g1_i1	gi|7291437|gb|AAF46863.1|	43.62	149	84	0	5	153	461	15	8e-22	90.1	447	210.85	(AE003458) CG4071 gene product [Drosophila melanogaster]
TRINITY_DN53364_c0_g3_i1	gi|7291183|gb|AAF46616.1|	28.29	152	104	3	43	192	69	515	6e-12	66.2	447	61.91	(AE003451) CG1826 gene product [Drosophila melanogaster]
TRINITY_DN104434_c1_g1_i2	gi|7294332|gb|AAF49681.1|	45.21	73	40	0	299	371	811	1029	2e-11	66.2	219	56.01	(AE003532) ind gene product [Drosophila melanogaster]
TRINITY_DN60590_c0_g1_i1	gi|7299471|gb|AAF54659.1|	62.04	108	40	1	100	207	1	321	6e-44	150	321	88.43	(AE003692) CG5344 gene product [Drosophila melanogaster]
TRINITY_DN139926_c0_g1_i1	gi|7294864|gb|AAF50195.1|	40.66	91	50	1	169	259	195	455	2e-11	63.9	261	72.91	(AE003550) CG10809 gene product [Drosophila melanogaster]
TRINITY_DN122890_c0_g1_i1	gi|7299427|gb|AAF54617.1|	45.61	57	27	1	25	81	254	96	1e-09	52.0	159	184.88	(AE003690) CG14701 gene product [Drosophila melanogaster]
TRINITY_DN107470_c0_g1_i3	gi|7293191|gb|AAF48574.1|	31.45	159	91	6	337	479	1008	1478	5e-16	81.6	471	95.15	(AE003501) eas gene product [alt 1] [Drosophila melanogaster]
TRINITY_DN84655_c0_g1_i1	gi|7294075|gb|AAF49430.1|	60.00	275	104	2	7	281	79	885	2e-127	370	807	257.83	(AE003526) Baldspot gene product [Drosophila melanogaster]
TRINITY_DN134798_c0_g1_i1	gi|7293205|gb|AAF48588.1|	36.94	111	62	2	951	1061	458	150	2e-14	73.6	309	29.12	(AE003501) CG13957 gene product [Drosophila melanogaster]
TRINITY_DN107986_c0_g1_i1	gi|7292785|gb|AAF48180.1|	29.17	72	49	1	2	71	3945	3730	3e-05	46.2	216	63.72	(AE003489) CG1463 gene product [Drosophila melanogaster]
TRINITY_DN109731_c7_g1_i4	gi|7294179|gb|AAF49532.1|	53.15	143	66	1	29	170	99	527	3e-48	159	429	195.00	(AE003528) SsRbeta gene product [Drosophila melanogaster]
TRINITY_DN107916_c5_g1_i3	gi|7297588|gb|AAF52842.1|	68.21	195	58	3	3	195	1758	1180	2e-77	247	579	265.60	(AE003626) RpL13 gene product [Drosophila melanogaster]
TRINITY_DN96829_c0_g1_i1	gi|7298467|gb|AAF53687.1|	29.38	354	232	6	1	340	1533	484	1e-43	170	1050	143.44	(AE003660) tos gene product [Drosophila melanogaster]
TRINITY_DN103480_c0_g1_i5	gi|7290756|gb|AAF46202.1|	37.02	389	232	8	6	387	252	1400	2e-67	243	1149	106.98	(AE003438) CG4532 gene product [Drosophila melanogaster]
TRINITY_DN104441_c1_g2_i1	gi|7290976|gb|AAF46415.1|	73.75	80	21	0	367	446	328	89	1e-29	105	240	41.52	(AE003445) Moe gene product [alt 4] [Drosophila melanogaster]
TRINITY_DN5712_c0_g1_i1	gi|7304207|gb|AAF59242.1|	76.37	419	96	1	446	861	1259	3	0.0	677	1257	145.15	(AE003841) dpa gene product [Drosophila melanogaster]
TRINITY_DN98732_c0_g2_i3	gi|7290109|gb|AAF45574.1|	35.53	515	294	8	46	557	1505	66	3e-77	259	1440	258.06	(AE003419) EG:BACR7A4.13 gene product [Drosophila melanogaster]
TRINITY_DN122342_c0_g1_i1	gi|7304082|gb|AAF59120.1|	74.46	184	26	1	100	283	567	79	2e-88	269	489	126.36	(AE003838) CG8707 gene product [Drosophila melanogaster]
TRINITY_DN99867_c0_g2_i1	gi|7299411|gb|AAF54601.1|	24.93	349	189	12	116	417	1287	319	6e-21	95.9	969	215.81	(AE003690) CG4796 gene product [Drosophila melanogaster]
TRINITY_DN46657_c0_g1_i2	gi|7302544|gb|AAF57626.1|	27.42	186	131	3	12	193	559	2	5e-16	80.9	558	21.47	(AE003798) CG15099 gene product [Drosophila melanogaster]
TRINITY_DN104171_c0_g1_i4	gi|7290330|gb|AAF45790.1|	46.00	50	27	0	86	135	2152	2301	2e-11	64.7	150	49.50	(AE003424) EG:BACR25B3.6 gene product [Drosophila melanogaster]
TRINITY_DN97896_c0_g1_i3	gi|7289739|gb|AAF45437.1|	37.96	382	194	8	3	343	374	1513	2e-70	236	1140	322.95	(AE002582) CG12061 gene product [Drosophila melanogaster]
TRINITY_DN93788_c3_g3_i7	gi|7300309|gb|AAF55470.1|	36.07	183	98	5	203	383	3	500	2e-28	110	498	112.42	(AE003719) CG17803 gene product [Drosophila melanogaster]
TRINITY_DN137258_c0_g1_i1	gi|7297316|gb|AAF52577.1|	51.52	99	33	2	5	102	52	306	2e-28	103	255	168.87	(AE003619) CG17973 gene product [Drosophila melanogaster]
TRINITY_DN76571_c0_g2_i1	gi|7298952|gb|AAF54156.1|	31.99	497	311	12	83	571	223	1656	2e-57	204	1434	251.14	(AE003676) CG10092 gene product [Drosophila melanogaster]
TRINITY_DN4834_c0_g1_i1	gi|7291419|gb|AAF46846.1|	55.45	110	48	1	223	332	1	327	2e-35	128	327	83.42	(AE003457) CG3633 gene product [Drosophila melanogaster]
TRINITY_DN24344_c0_g1_i1	gi|7303874|gb|AAF58920.1|	69.35	124	37	1	1	124	21	389	6e-51	162	369	297.58	(AE003832) CG1821 gene product [Drosophila melanogaster]
TRINITY_DN104423_c2_g13_i1	gi|7292860|gb|AAF48252.1|	76.67	30	7	0	150	179	2	91	2e-08	52.8	90	23.56	(AE003492) CG1630 gene product [Drosophila melanogaster]
TRINITY_DN53821_c0_g1_i1	gi|7301204|gb|AAF56335.1|	28.87	97	66	2	59	154	687	403	3e-06	48.5	285	84.07	(AE003749) CG5805 gene product [Drosophila melanogaster]
TRINITY_DN77799_c0_g1_i1	gi|7295704|gb|AAF51009.1|	31.21	173	101	8	1	168	1983	1504	1e-11	65.5	480	150.00	(AE003576) CG15440 gene product [Drosophila melanogaster]
TRINITY_DN142719_c0_g1_i1	gi|7301704|gb|AAF56817.1|	61.74	115	44	0	151	265	345	1	5e-39	140	345	55.56	(AE003767) CG1523 gene product [Drosophila melanogaster]
TRINITY_DN109226_c1_g9_i1	gi|7290098|gb|AAF45563.1|	47.11	121	55	1	555	675	359	24	4e-22	95.5	336	34.46	(AE003419) EG:BACR7A4.19 gene product [Drosophila melanogaster]
TRINITY_DN104058_c0_g1_i1	gi|7290456|gb|AAF45911.1|	35.86	304	174	8	121	408	1059	163	8e-50	187	897	142.16	(AE003429) CG6428 gene product [Drosophila melanogaster]
TRINITY_DN106538_c0_g1_i1	gi|7289131|gb|AAF45353.1|	42.11	114	53	3	7	113	469	792	5e-16	82.0	324	15.78	(AE003040) Nipped-B gene product [Drosophila melanogaster]
TRINITY_DN84141_c0_g1_i2	gi|7302558|gb|AAF57640.1|	47.18	195	88	5	120	312	546	1	2e-36	140	546	55.54	(AE003798) CG15078 gene product [Drosophila melanogaster]
TRINITY_DN28747_c0_g2_i1	gi|7302661|gb|AAF57741.1|	33.33	69	46	0	104	172	415	209	2e-05	45.1	207	38.12	(AE003800) CG5742 gene product [Drosophila melanogaster]
TRINITY_DN107794_c0_g2_i2	gi|7295327|gb|AAF50647.1|	40.98	366	164	15	1704	2061	203	1168	5e-49	186	966	31.36	(AE003561) CG10115 gene product [Drosophila melanogaster]
TRINITY_DN100697_c0_g1_i2	gi|7299407|gb|AAF54597.1|	32.81	381	250	5	66	444	340	1470	6e-64	223	1131	243.75	(AE003690) CG15902 gene product [Drosophila melanogaster]
TRINITY_DN78909_c0_g1_i1	gi|7300472|gb|AAF55628.1|	46.33	218	100	6	1	211	715	92	6e-27	106	624	292.96	(AE003724) CG6013 gene product [Drosophila melanogaster]
TRINITY_DN72421_c0_g2_i1	gi|7295826|gb|AAF51127.1|	35.51	276	164	8	203	469	1254	442	1e-37	147	813	170.44	(AE003580) CG3326 gene product [Drosophila melanogaster]
TRINITY_DN125057_c0_g1_i1	gi|7290415|gb|AAF45872.1|	57.97	69	29	0	372	440	3	209	2e-22	92.0	207	45.59	(AE003427) CG12206 gene product [Drosophila melanogaster]
TRINITY_DN100062_c4_g1_i2	gi|7293733|gb|AAF49102.1|	62.50	624	215	6	23	632	2010	154	0.0	818	1857	292.44	(AE003515) Paps gene product [Drosophila melanogaster]
TRINITY_DN107626_c1_g3_i3	gi|7303034|gb|AAF58103.1|	29.00	431	285	8	59	478	435	1697	5e-51	186	1263	242.42	(AE003809) CG8249 gene product [Drosophila melanogaster]
TRINITY_DN89057_c0_g1_i2	gi|7292956|gb|AAF48345.1|	44.87	78	40	3	892	969	315	91	1e-05	48.1	225	22.17	(AE003495) CG11584 gene product [Drosophila melanogaster]
TRINITY_DN135148_c0_g1_i1	gi|7301814|gb|AAF56924.1|	39.47	152	90	2	16	166	464	12	9e-29	108	453	224.26	(AE003770) CG7593 gene product [Drosophila melanogaster]
TRINITY_DN108972_c5_g1_i1	gi|7304225|gb|AAF59260.1|	43.48	46	26	0	232	277	87	224	3e-07	49.3	138	33.17	(AE003841) so gene product [Drosophila melanogaster]
TRINITY_DN95421_c0_g3_i1	gi|7290248|gb|AAF45710.1|	26.85	108	78	1	105	212	215	535	5e-05	46.2	321	56.12	(AE003422) EG:22E5.10 gene product [Drosophila melanogaster]
TRINITY_DN23200_c0_g2_i1	gi|7294447|gb|AAF49792.1|	54.31	116	47	3	166	277	360	19	2e-32	120	342	76.85	(AE003536) CG8760 gene product [Drosophila melanogaster]
TRINITY_DN108302_c0_g1_i3	gi|7297361|gb|AAF52621.1|	31.08	148	90	6	18	156	8811	8377	2e-08	52.8	435	275.32	(AE003620) CG8360 gene product [Drosophila melanogaster]
TRINITY_DN97190_c1_g1_i8	gi|7295706|gb|AAF51011.1|	25.95	447	298	9	16	436	1563	244	5e-34	134	1320	300.68	(AE003576) CG15438 gene product [Drosophila melanogaster]
TRINITY_DN106041_c0_g6_i3	gi|7290721|gb|AAF46168.1|	51.55	194	93	1	57	250	581	3	8e-64	206	579	146.95	(AE003437) Spat gene product [Drosophila melanogaster]
TRINITY_DN105156_c4_g1_i7	gi|7291235|gb|AAF46667.1|	43.48	529	292	3	7	531	3573	1996	1e-133	422	1578	287.96	(AE003452) CG9364 gene product [alt 1] [Drosophila melanogaster]
TRINITY_DN112037_c0_g1_i1	gi|7296895|gb|AAF52169.1|	75.51	49	12	0	1115	1163	1	147	2e-19	87.8	147	12.62	(AE003607) CG1107 gene product [alt 2] [Drosophila melanogaster]
TRINITY_DN87342_c0_g3_i1	gi|10727422|gb|AAF51527.2|	47.40	519	231	12	2070	2583	28	1473	7e-129	432	1446	53.50	(AE003590) CG3660 gene product [Drosophila melanogaster]
TRINITY_DN99930_c1_g2_i1	gi|7298243|gb|AAF53475.1|	31.52	92	63	0	70	161	2252	1977	4e-07	53.1	276	50.18	(AE003648) BG:DS07108.4 gene product [Drosophila melanogaster]
TRINITY_DN96072_c0_g3_i2	gi|7297689|gb|AAF52941.1|	94.77	153	8	0	1	153	558	100	5e-75	226	459	294.23	(AE003628) RpS27A gene product [Drosophila melanogaster]
TRINITY_DN108027_c2_g1_i1	gi|7293278|gb|AAF48659.1|	21.16	449	285	18	162	600	2361	1192	9e-10	62.8	1170	133.11	(AE003503) BcDNA:LD21405 gene product [Drosophila melanogaster]
TRINITY_DN66605_c0_g1_i1	gi|7302739|gb|AAF57817.1|	53.36	238	106	2	28	260	850	137	1e-72	229	714	271.48	(AE003802) CG6459 gene product [Drosophila melanogaster]
TRINITY_DN65866_c0_g2_i1	gi|7303133|gb|AAF58198.1|	34.29	70	44	2	35	102	202	411	7e-07	49.7	210	41.92	(AE003813) CG10209 gene product [Drosophila melanogaster]
TRINITY_DN92107_c0_g2_i2	gi|7291263|gb|AAF46694.1|	29.31	174	115	4	47	217	521	15	2e-11	64.7	507	139.67	(AE003453) CG15658 gene product [Drosophila melanogaster]
TRINITY_DN100033_c0_g1_i3	gi|7294062|gb|AAF49417.1|	28.75	393	209	13	361	714	94	1176	8e-30	125	1083	128.01	(AE003526) Nrt gene product [alt 2] [Drosophila melanogaster]
TRINITY_DN100114_c0_g9_i1	gi|7292407|gb|AAF47812.1|	50.52	291	137	2	9	299	333	1184	6e-100	303	852	266.25	(AE003479) CG12766 gene product [Drosophila melanogaster]
TRINITY_DN108447_c0_g1_i2	gi|7293531|gb|AAF48905.1|	54.71	223	97	2	150	370	5388	4726	2e-81	275	663	166.58	(AE003510) CG7349 gene product [Drosophila melanogaster]
TRINITY_DN103592_c0_g2_i1	gi|10727628|gb|AAF58599.2|	74.26	338	86	1	56	393	651	1661	4e-171	499	1011	257.25	(AE003824) RnrS gene product [Drosophila melanogaster]
TRINITY_DN109858_c0_g1_i2	gi|7295446|gb|AAF50762.1|	21.78	652	400	10	21	567	3440	5380	1e-30	127	1941	342.33	(AE003565) CG10590 gene product [Drosophila melanogaster]
TRINITY_DN103722_c4_g1_i2	gi|7291828|gb|AAF47248.1|	24.83	286	178	10	1	275	418	1197	2e-15	76.6	780	263.51	(AE003464) CG3640 gene product [Drosophila melanogaster]
TRINITY_DN101675_c0_g1_i2	gi|7296147|gb|AAF51440.1|	43.86	228	119	2	11	229	2262	2945	2e-57	202	684	198.26	(AE003588) dbe gene product [Drosophila melanogaster]
TRINITY_DN93761_c0_g1_i1	gi|7298551|gb|AAF53770.1|	34.62	78	50	1	19	95	65	298	1e-11	60.5	234	222.86	(AE003661) CG10685 gene product [Drosophila melanogaster]
TRINITY_DN87903_c0_g1_i1	gi|7295977|gb|AAF51275.1|	34.03	144	86	4	31	165	195	626	1e-19	83.6	432	254.12	(AE003583) CG4270 gene product [alt 1] [Drosophila melanogaster]
TRINITY_DN101482_c0_g12_i3	gi|7302136|gb|AAF57235.1|	26.26	457	299	12	75	516	246	1547	3e-45	171	1302	206.34	(AE003781) CG11630 gene product [Drosophila melanogaster]
TRINITY_DN47194_c0_g2_i1	gi|7294546|gb|AAF49887.1|	29.22	219	138	5	1	218	119	727	4e-21	93.6	609	117.57	(AE003540) CG11002 gene product [Drosophila melanogaster]
TRINITY_DN143107_c0_g1_i1	gi|7293406|gb|AAF48783.1|	90.16	122	12	0	114	235	368	3	5e-72	226	366	82.81	(AE003507) BcDNA:GH02678 gene product [Drosophila melanogaster]
TRINITY_DN107686_c0_g1_i1	gi|7301299|gb|AAF56428.1|	74.39	82	21	0	1	82	221	466	2e-41	137	246	292.86	(AE003751) CG10423 gene product [Drosophila melanogaster]
TRINITY_DN116377_c0_g1_i1	gi|7303075|gb|AAF58142.1|	41.84	196	96	4	692	883	754	209	7e-38	147	546	60.73	(AE003811) Pms2 gene product [Drosophila melanogaster]
TRINITY_DN106484_c0_g1_i1	gi|7302861|gb|AAF57934.1|	50.46	325	161	0	370	694	2936	3910	4e-98	332	975	139.29	(AE003805) inaC gene product [Drosophila melanogaster]
TRINITY_DN94534_c0_g1_i1	gi|7298641|gb|AAF53857.1|	42.22	180	102	2	3	181	559	23	4e-46	153	537	295.05	(AE003664) CG10664 gene product [Drosophila melanogaster]
TRINITY_DN37190_c0_g1_i1	gi|10726576|gb|AAG22155.1|	31.33	166	92	4	141	288	68	553	4e-11	65.9	486	67.22	(AE003716) CG11896 gene product [Drosophila melanogaster]
TRINITY_DN100847_c1_g2_i1	gi|7291332|gb|AAF46761.1|	51.46	103	50	0	13	115	116	424	5e-33	118	309	266.38	(AE003455) CG7975 gene product [Drosophila melanogaster]
TRINITY_DN119350_c0_g1_i1	gi|7296502|gb|AAF51788.1|	47.54	61	29	2	595	654	197	21	2e-05	45.1	177	27.06	(AE003595) Nopp140 gene product [alt 2] [Drosophila melanogaster]
TRINITY_DN123223_c0_g1_i1	gi|7300141|gb|AAF55308.1|	96.23	53	2	0	19	71	204	362	2e-16	79.0	159	17.99	(AE003713) ss gene product [Drosophila melanogaster]
TRINITY_DN100018_c0_g1_i1	gi|7298919|gb|AAF54124.1|	41.10	73	41	2	210	282	269	481	4e-11	66.2	213	39.74	(AE003675) CG10277 gene product [Drosophila melanogaster]
TRINITY_DN88164_c0_g1_i1	gi|7299115|gb|AAF54314.1|	35.71	84	43	4	275	352	394	630	3e-05	45.8	237	40.31	(AE003681) CG11971 gene product [Drosophila melanogaster]
TRINITY_DN121472_c0_g1_i1	gi|7296596|gb|AAF51878.1|	48.33	60	30	1	193	251	191	370	8e-09	56.2	180	20.02	(AE003599) CG10712 gene product [alt 2] [Drosophila melanogaster]
TRINITY_DN25478_c0_g1_i1	gi|7297672|gb|AAF52924.1|	44.83	174	81	1	662	835	1	477	2e-30	120	477	38.22	(AE003628) BcDNA:GH07774 gene product [Drosophila melanogaster]
TRINITY_DN94032_c0_g1_i1	gi|7292805|gb|AAF48199.1|	38.00	50	24	1	41	83	218	367	3e-05	41.6	150	96.77	(AE003490) CG18137 gene product [Drosophila melanogaster]
TRINITY_DN62545_c0_g1_i1	gi|7297243|gb|AAF52507.1|	52.83	159	75	0	61	219	35	511	2e-54	186	477	71.30	(AE003617) CG5155 gene product [Drosophila melanogaster]
TRINITY_DN97627_c0_g1_i1	gi|7290365|gb|AAF45824.1|	58.73	189	77	1	8	196	727	164	3e-76	239	564	228.34	(AE003425) EG:BACN33B1.2 gene product [Drosophila melanogaster]
TRINITY_DN140622_c0_g1_i1	gi|7298744|gb|AAF53955.1|	31.16	138	90	2	833	966	454	44	5e-11	63.9	411	38.92	(AE003669) CG14398 gene product [Drosophila melanogaster]
TRINITY_DN103399_c0_g4_i1	gi|7296898|gb|AAF52172.1|	36.18	304	185	5	20	317	81	983	3e-48	176	903	260.23	(AE003607) CG12582 gene product [Drosophila melanogaster]
TRINITY_DN34143_c0_g1_i1	gi|7290711|gb|AAF46158.1|	48.94	141	69	2	1	141	477	64	2e-38	132	414	268.83	(AE003437) CG3446 gene product [Drosophila melanogaster]
TRINITY_DN134916_c0_g1_i1	gi|7291882|gb|AAF47301.1|	38.25	217	131	3	8	222	7	654	2e-41	151	648	120.00	(AE003465) BcDNA:GH03108 gene product [Drosophila melanogaster]
TRINITY_DN98619_c1_g1_i2	gi|7301765|gb|AAF56877.1|	86.25	160	22	0	271	430	554	75	9e-94	297	480	111.63	(AE003768) Ef1gamma gene product [Drosophila melanogaster]
TRINITY_DN96487_c0_g1_i1	gi|7291386|gb|AAF46814.1|	34.96	123	70	3	30	150	584	240	5e-10	60.8	345	82.73	(AE003456) CG11275 gene product [Drosophila melanogaster]
TRINITY_DN102784_c1_g3_i1	gi|7294645|gb|AAF49983.1|	27.27	132	74	2	147	256	890	495	3e-09	57.0	396	141.94	(AE003543) CG9781 gene product [Drosophila melanogaster]
TRINITY_DN102695_c0_g1_i1	gi|7304192|gb|AAF59228.1|	24.37	517	317	17	2310	2777	2869	1394	3e-33	141	1476	45.53	(AE003840) CG2093 gene product [Drosophila melanogaster]
TRINITY_DN134655_c0_g1_i1	gi|7290219|gb|AAF45681.1|	32.26	93	58	2	232	321	301	29	1e-08	53.9	273	53.95	(AE003422) EG:63B12.7 gene product [Drosophila melanogaster]
TRINITY_DN92741_c0_g5_i1	gi|7303140|gb|AAF58205.1|	33.85	65	42	1	212	275	234	428	6e-05	43.9	195	68.90	(AE003813) BEAF-32 gene product [alt 1] [Drosophila melanogaster]
TRINITY_DN38501_c0_g1_i1	gi|7299937|gb|AAF55111.1|	28.33	120	86	0	237	356	369	10	4e-09	55.8	360	76.76	(AE003706) CG7265 gene product [Drosophila melanogaster]
TRINITY_DN100953_c2_g3_i3	gi|7303421|gb|AAF58478.1|	44.34	309	164	6	3	306	1211	294	7e-68	226	918	294.23	(AE003821) CG8785 gene product [Drosophila melanogaster]
TRINITY_DN109917_c3_g1_i2	gi|7291934|gb|AAF47351.1|	35.64	707	356	13	298	951	759	2741	3e-115	393	1983	204.86	(AE003467) CG16940 gene product [Drosophila melanogaster]
TRINITY_DN109618_c4_g3_i1	gi|7303012|gb|AAF58082.1|	74.09	328	83	2	1	328	980	3	2e-170	511	978	90.06	(AE003808) ATPCL gene product [Drosophila melanogaster]
TRINITY_DN102496_c0_g3_i1	gi|7294647|gb|AAF49985.1|	29.11	158	87	6	171	307	478	17	2e-07	51.2	462	97.47	(AE003543) CG7252 gene product [Drosophila melanogaster]
TRINITY_DN100942_c0_g1_i2	gi|10727987|gb|AAF50037.2|	27.23	191	122	6	205	385	812	1363	6e-06	48.5	552	139.75	(AE003544) CG7351 gene product [Drosophila melanogaster]
TRINITY_DN103189_c3_g9_i1	gi|7297075|gb|AAF52344.1|	31.51	73	50	0	190	262	4	222	9e-07	51.6	219	49.21	(AE003612) CG9175 gene product [Drosophila melanogaster]
TRINITY_DN108662_c0_g1_i5	gi|10728747|gb|AAG22430.1|	34.56	1435	769	23	181	1540	4132	113	0.0	761	4020	259.86	(AE003637) CG6214 gene product [alt 2] [Drosophila melanogaster]
TRINITY_DN98932_c1_g7_i11	gi|7303264|gb|AAF58325.1|	38.83	103	53	3	35	130	307	8	1e-09	58.2	300	94.04	(AE003817) CG6553 gene product [Drosophila melanogaster]
TRINITY_DN100293_c0_g2_i2	gi|7298290|gb|AAF53520.1|	24.89	233	146	4	61	293	1036	425	3e-12	67.4	612	197.42	(AE003650) Sed5 gene product [Drosophila melanogaster]
TRINITY_DN107947_c1_g16_i1	gi|7293904|gb|AAF49267.1|	55.26	266	116	1	11	273	803	6	1e-106	330	798	128.09	(AE003521) CG5103 gene product [Drosophila melanogaster]
TRINITY_DN91869_c0_g2_i4	gi|7295643|gb|AAF50950.1|	28.57	182	120	7	97	273	1300	770	7e-11	63.2	531	166.46	(AE003574) CG14618 gene product [Drosophila melanogaster]
TRINITY_DN88929_c0_g4_i1	gi|7289264|gb|AAF45365.1|	35.06	77	44	2	203	278	360	145	5e-06	47.4	216	58.70	(AE002709) CG10549 gene product [Drosophila melanogaster]
TRINITY_DN91616_c0_g1_i1	gi|7293139|gb|AAF48523.1|	40.88	181	104	2	177	354	680	1222	2e-37	150	543	68.73	(AE003500) CG8565 gene product [Drosophila melanogaster]
TRINITY_DN109746_c1_g1_i1	gi|7290573|gb|AAF46023.1|	40.92	589	306	10	95	648	5104	6849	4e-119	402	1746	213.19	(AE003434) Mcm3 gene product [Drosophila melanogaster]
TRINITY_DN108600_c0_g5_i1	gi|7301014|gb|AAF56150.1|	29.38	211	134	5	1	204	1382	774	8e-20	87.8	609	283.26	(AE003744) CG16723 gene product [Drosophila melanogaster]
TRINITY_DN97084_c0_g1_i1	gi|7293742|gb|AAF49111.1|	40.52	116	66	2	1	115	902	561	1e-24	97.1	342	287.39	(AE003515) CG15881 gene product [Drosophila melanogaster]
TRINITY_DN103251_c0_g2_i1	gi|7294973|gb|AAF50302.1|	55.68	88	39	0	444	531	667	930	2e-24	105	264	43.21	(AE003552) CG4432 gene product [Drosophila melanogaster]
TRINITY_DN44590_c0_g1_i1	gi|7297155|gb|AAF52422.1|	21.69	189	136	4	41	222	226	777	9e-10	57.4	552	234.89	(AE003614) CG11329 gene product [Drosophila melanogaster]
TRINITY_DN3688_c0_g1_i1	gi|7293392|gb|AAF48770.1|	27.76	263	175	2	49	311	553	1296	7e-31	121	744	231.78	(AE003506) CG15814 gene product [Drosophila melanogaster]
TRINITY_DN99226_c0_g1_i2	gi|7292667|gb|AAF48065.1|	24.85	342	232	7	223	553	23	1006	4e-23	102	984	154.96	(AE003486) CG1561 gene product [Drosophila melanogaster]
TRINITY_DN98468_c0_g1_i2	gi|7295871|gb|AAF51171.1|	27.87	244	144	9	1	217	2036	2752	1e-15	76.6	717	327.40	(AE003581) CG9643 gene product [Drosophila melanogaster]
TRINITY_DN96530_c0_g1_i3	gi|7298500|gb|AAF53720.1|	39.66	58	35	0	242	299	350	523	2e-07	52.8	174	32.58	(AE003660) tup gene product [Drosophila melanogaster]
TRINITY_DN21599_c0_g1_i1	gi|7290261|gb|AAF45722.1|	43.14	102	56	2	291	391	3	305	2e-18	83.6	303	54.11	(AE003423) EG:67A9.2 gene product [Drosophila melanogaster]
TRINITY_DN108772_c0_g1_i5	gi|7289856|gb|AAF45462.1|	37.23	137	70	6	423	551	3697	3311	2e-13	73.6	387	68.62	(AE002751) CG17486 gene product [Drosophila melanogaster]
TRINITY_DN103575_c0_g4_i2	gi|7292192|gb|AAF47603.1|	34.16	442	277	8	14	445	1698	385	8e-74	247	1314	291.35	(AE003473) CG1139 gene product [Drosophila melanogaster]
TRINITY_DN103463_c1_g2_i5	gi|10727677|gb|AAG22291.1|	51.52	66	30	2	441	505	402	596	4e-11	65.1	195	31.81	(AE003831) CG2264 gene product [alt 2] [Drosophila melanogaster]
TRINITY_DN53123_c0_g1_i1	gi|7292128|gb|AAF47540.1|	80.28	71	14	0	90	160	1	213	2e-36	129	213	67.41	(AE003472) CG7967 gene product [Drosophila melanogaster]
TRINITY_DN106649_c0_g3_i2	gi|7299302|gb|AAF54497.1|	62.96	135	44	3	550	680	562	164	2e-52	181	399	57.91	(AE003685) CG6217 gene product [Drosophila melanogaster]
TRINITY_DN108389_c1_g5_i1	gi|7295561|gb|AAF50873.1|	49.08	542	257	10	633	1171	3	1580	5e-152	471	1578	129.03	(AE003569) CG12092 gene product [Drosophila melanogaster]
TRINITY_DN102239_c0_g2_i2	gi|7295852|gb|AAF51152.1|	29.39	228	142	7	1	221	586	1233	2e-10	62.4	648	179.01	(AE003581) CG17221 gene product [alt 2] [Drosophila melanogaster]
TRINITY_DN80807_c0_g1_i1	gi|7294856|gb|AAF50187.1|	31.84	179	112	5	1	179	45	551	2e-19	84.0	507	272.58	(AE003550) CG14164 gene product [Drosophila melanogaster]
TRINITY_DN111211_c0_g1_i1	gi|7303594|gb|AAF58646.1|	65.85	123	41	1	144	266	3	368	6e-49	172	366	42.31	(AE003826) CG9026 gene product [Drosophila melanogaster]
TRINITY_DN109822_c1_g1_i3	gi|7289394|gb|AAF45401.1|	46.55	58	28	1	6	63	248	84	6e-11	60.8	165	105.10	(AE003213) CG15215 gene product [Drosophila melanogaster]
TRINITY_DN107113_c0_g2_i2	gi|7297661|gb|AAF52913.1|	59.79	771	306	3	2	771	2410	107	0.0	936	2304	298.83	(AE003628) RnrL gene product [Drosophila melanogaster]
TRINITY_DN70360_c0_g2_i1	gi|7291548|gb|AAF46972.1|	33.91	115	67	2	183	288	375	719	4e-13	68.6	345	110.58	(AE003460) CG9871 gene product [Drosophila melanogaster]
TRINITY_DN23465_c0_g1_i1	gi|7289754|gb|AAF45442.1|	46.00	50	27	0	1	50	20	169	2e-09	51.2	150	168.54	(AE002619) CG12550 gene product [Drosophila melanogaster]
TRINITY_DN104291_c1_g1_i5	gi|7298842|gb|AAF54050.1|	68.17	421	117	6	3	421	96	1313	4e-179	530	1218	260.26	(AE003672) lap gene product [Drosophila melanogaster]
TRINITY_DN98505_c0_g1_i1	gi|7291622|gb|AAF47045.1|	27.67	253	131	8	67	271	1135	389	3e-09	58.5	747	211.02	(AE003461) angel gene product [Drosophila melanogaster]
TRINITY_DN94466_c0_g1_i1	gi|7291388|gb|AAF46816.1|	24.71	174	105	4	7	161	3670	3170	5e-07	53.5	501	65.06	(AE003456) CG5625 gene product [alt 2] [Drosophila melanogaster]
TRINITY_DN108570_c2_g4_i1	gi|7292141|gb|AAF47553.1|	29.51	305	144	18	3	249	654	1529	2e-10	63.2	876	201.84	(AE003472) CG18172 gene product [Drosophila melanogaster]
TRINITY_DN122163_c0_g1_i1	gi|7291851|gb|AAF47270.1|	33.33	75	38	2	116	182	563	775	7e-07	49.7	213	85.20	(AE003465) CG3594 gene product [Drosophila melanogaster]
TRINITY_DN107643_c0_g3_i1	gi|7300541|gb|AAF55694.1|	27.06	218	124	7	69	277	3535	2960	2e-10	62.4	576	175.61	(AE003727) CG7500 gene product [Drosophila melanogaster]
TRINITY_DN110742_c0_g1_i1	gi|7291250|gb|AAF46681.1|	60.38	53	21	0	86	138	2	160	2e-10	62.8	159	32.58	(AE003453) CG9415 gene product [Drosophila melanogaster]
TRINITY_DN98284_c2_g1_i9	gi|7301029|gb|AAF56165.1|	41.10	365	200	9	1177	1539	56	1111	9e-80	273	1056	67.39	(AE003744) CG10299 gene product [Drosophila melanogaster]
TRINITY_DN69100_c0_g1_i1	gi|7292414|gb|AAF47819.1|	39.29	140	83	1	465	602	600	1019	1e-22	102	420	64.32	(AE003479) scrt gene product [Drosophila melanogaster]
TRINITY_DN101029_c0_g1_i8	gi|7303131|gb|AAF58196.1|	40.35	57	34	0	202	258	2472	2302	4e-05	44.7	171	66.02	(AE003813) Ercc1 gene product [Drosophila melanogaster]
TRINITY_DN106640_c3_g1_i3	gi|7290036|gb|AAF45503.1|	31.43	455	274	7	21	471	137	1399	2e-75	225	1263	227.16	(AE003417) Cyp4g1 gene product [Drosophila melanogaster]
TRINITY_DN109441_c0_g2_i1	gi|7294875|gb|AAF50206.1|	38.57	70	43	0	13	82	584	375	6e-10	62.0	210	28.61	(AE003550) CG14168 gene product [Drosophila melanogaster]
TRINITY_DN54494_c0_g2_i1	gi|7301743|gb|AAF56855.1|	68.97	116	36	0	309	424	359	12	2e-44	154	348	72.20	(AE003768) CG11876 gene product [Drosophila melanogaster]
TRINITY_DN107168_c0_g2_i6	gi|7296749|gb|AAF52028.1|	60.00	110	37	2	57	166	272	580	3e-30	130	309	27.08	(AE003602) PEK gene product [Drosophila melanogaster]
TRINITY_DN104225_c2_g1_i3	gi|7291266|gb|AAF46697.1|	36.29	394	244	2	8	401	462	1622	6e-86	280	1161	262.67	(AE003453) CG4302 gene product [Drosophila melanogaster]
TRINITY_DN58927_c0_g1_i1	gi|7294716|gb|AAF50053.1|	28.49	172	111	4	28	199	498	19	4e-09	56.2	480	125.33	(AE003544) CG11714 gene product [Drosophila melanogaster]
TRINITY_DN103651_c0_g2_i3	gi|7292362|gb|AAF47768.1|	39.42	137	82	1	257	392	2061	1651	3e-18	89.7	411	56.93	(AE003478) BcDNA:GH01918 gene product [Drosophila melanogaster]
TRINITY_DN106481_c0_g1_i3	gi|7291424|gb|AAF46851.1|	28.28	1015	658	19	46	1030	3719	795	5e-115	390	2925	283.98	(AE003457) CG3701 gene product [Drosophila melanogaster]
TRINITY_DN107202_c0_g12_i1	gi|10727243|gb|AAG22228.1|	53.23	124	56	1	56	179	374	9	2e-34	123	366	144.09	(AE003474) CG1275 gene product [alt 1] [Drosophila melanogaster]
TRINITY_DN140649_c0_g1_i1	gi|7301063|gb|AAF56198.1|	73.68	114	30	0	311	424	369	28	2e-62	201	342	80.66	(AE003745) Pli gene product [Drosophila melanogaster]
TRINITY_DN99121_c2_g8_i1	gi|7291736|gb|AAF47158.1|	78.49	93	19	1	1	92	500	222	1e-29	115	279	57.41	(AE003462) Mlp60A gene product [Drosophila melanogaster]
TRINITY_DN97112_c2_g1_i8	gi|10728300|gb|AAF48695.2|	29.69	458	298	9	5	454	1860	535	2e-50	183	1326	288.89	(AE003504) CG4991 gene product [Drosophila melanogaster]
TRINITY_DN106446_c1_g1_i2	gi|7299343|gb|AAF54535.1|	77.42	31	7	0	245	275	1158	1066	2e-10	61.2	93	32.18	(AE003688) CG14681 gene product [Drosophila melanogaster]
TRINITY_DN55780_c0_g1_i1	gi|7291626|gb|AAF47049.1|	24.52	261	168	8	104	349	750	10	1e-11	65.9	741	96.36	(AE003461) l(2)dtl gene product [Drosophila melanogaster]
TRINITY_DN96603_c5_g7_i1	gi|7300584|gb|AAF55736.1|	36.28	113	63	1	266	369	22	360	4e-20	86.3	339	84.33	(AE003728) CG4413 gene product [Drosophila melanogaster]
TRINITY_DN135104_c0_g1_i1	gi|10728407|gb|AAF45720.2|	75.65	115	26	1	68	182	340	2	2e-58	185	339	132.42	(AE003423) EG:22E5.4 gene product [Drosophila melanogaster]
TRINITY_DN139665_c0_g1_i1	gi|7295664|gb|AAF50970.1|	27.03	148	99	4	65	211	977	1396	4e-05	44.3	420	168.00	(AE003575) CG2937 gene product [Drosophila melanogaster]
TRINITY_DN105735_c0_g9_i1	gi|7294432|gb|AAF49777.1|	60.75	456	166	4	23	477	590	1921	0.0	536	1332	242.62	(AE003536) 26/29kD-proteinase gene product [Drosophila melanogaster]
TRINITY_DN95127_c0_g1_i1	gi|7296380|gb|AAF51668.1|	45.60	375	187	6	68	442	1457	384	2e-105	328	1074	239.73	(AE003593) CG10585 gene product [Drosophila melanogaster]
TRINITY_DN129692_c0_g1_i1	gi|7292583|gb|AAF47983.1|	64.86	111	39	0	148	258	335	3	3e-47	163	333	59.15	(AE003484) CG2136 gene product [Drosophila melanogaster]
TRINITY_DN97442_c1_g5_i1	gi|7298225|gb|AAF53458.1|	37.41	147	85	2	301	444	382	810	2e-23	102	429	91.28	(AE003647) esg gene product [Drosophila melanogaster]
TRINITY_DN100997_c0_g3_i7	gi|7303445|gb|AAF58501.1|	41.27	361	195	6	12	371	1650	616	9e-87	281	1035	266.75	(AE003822) CG12370 gene product [Drosophila melanogaster]
TRINITY_DN105057_c4_g1_i2	gi|7303547|gb|AAF58601.1|	38.42	177	104	1	23	194	550	20	9e-36	140	531	32.98	(AE003824) CG8290 gene product [Drosophila melanogaster]
TRINITY_DN107008_c0_g3_i2	gi|7303947|gb|AAF58991.1|	46.65	313	159	4	1	305	4971	4033	1e-83	280	939	273.76	(AE003834) CG8078 gene product [Drosophila melanogaster]
TRINITY_DN107106_c0_g6_i1	gi|7301539|gb|AAF56660.1|	54.39	57	26	0	56	112	191	361	2e-13	71.6	171	47.11	(AE003759) CG6131 gene product [Drosophila melanogaster]
TRINITY_DN110640_c0_g1_i1	gi|7291741|gb|AAF47162.1|	32.56	129	74	2	66	187	629	261	2e-13	72.0	369	29.98	(AE003463) BcDNA:LD21643 gene product [Drosophila melanogaster]
TRINITY_DN27536_c0_g1_i1	gi|7294016|gb|AAF49372.1|	38.41	138	83	2	1	136	18	431	3e-23	90.9	414	285.52	(AE003525) CG14057 gene product [Drosophila melanogaster]
TRINITY_DN122923_c0_g1_i1	gi|7293492|gb|AAF48867.1|	68.79	141	41	1	24	161	428	6	4e-63	197	423	188.00	(AE003509) CG6617 gene product [Drosophila melanogaster]
TRINITY_DN129572_c0_g1_i1	gi|7290823|gb|AAF46266.1|	64.52	31	11	0	1	31	324	232	1e-06	48.5	93	20.09	(AE003441) CG15478 gene product [Drosophila melanogaster]
TRINITY_DN46239_c0_g1_i1	gi|7303152|gb|AAF58217.1|	61.26	302	113	4	67	368	895	2	5e-106	332	894	117.32	(AE003813) CG12858 gene product [Drosophila melanogaster]
TRINITY_DN108017_c0_g2_i1	gi|7294884|gb|AAF50214.1|	44.03	159	87	2	832	990	7	477	7e-33	128	471	47.05	(AE003551) CG18176 gene product [Drosophila melanogaster]
TRINITY_DN109553_c1_g1_i2	gi|10726597|gb|AAF55509.2|	42.36	314	163	2	136	449	645	1532	1e-82	274	888	125.42	(AE003721) BcDNA:GH04120 gene product [Drosophila melanogaster]
TRINITY_DN103653_c2_g1_i7	gi|7291616|gb|AAF47039.1|	42.19	192	87	3	60	227	420	995	6e-37	137	576	170.41	(AE003461) CG5428 gene product [Drosophila melanogaster]
TRINITY_DN80932_c0_g1_i1	gi|7288984|gb|AAF45330.1|	44.05	84	41	2	115	192	310	59	2e-12	63.5	252	115.60	(AE003146) CG17418 gene product [Drosophila melanogaster]
TRINITY_DN64365_c0_g1_i1	gi|10728769|gb|AAF53322.2|	30.28	545	362	6	53	594	1709	120	5e-67	234	1590	236.61	(AE003641) BG:DS08249.2 gene product [Drosophila melanogaster]
TRINITY_DN112082_c0_g1_i1	gi|7300154|gb|AAF55321.1|	78.32	143	27	1	186	324	531	103	2e-75	233	429	131.19	(AE003713) CH5 gene product [Drosophila melanogaster]
TRINITY_DN107290_c2_g1_i8	gi|7296777|gb|AAF52055.1|	40.49	326	171	9	163	474	1239	289	1e-69	232	951	200.21	(AE003603) CG12163 gene product [alt 2] [Drosophila melanogaster]
TRINITY_DN74532_c0_g2_i1	gi|7291817|gb|AAF47237.1|	40.82	49	29	0	69	117	890	744	9e-05	44.3	147	32.45	(AE003464) CG3548 gene product [Drosophila melanogaster]
TRINITY_DN136657_c0_g1_i1	gi|7300207|gb|AAF55372.1|	93.83	81	5	0	138	218	252	10	2e-44	157	243	30.99	(AE003715) CG16941 gene product [Drosophila melanogaster]
TRINITY_DN95605_c0_g2_i1	gi|7295919|gb|AAF51218.1|	74.70	415	105	0	1	415	1479	235	0.0	599	1245	300.00	(AE003582) Pgk gene product [Drosophila melanogaster]
TRINITY_DN109229_c1_g4_i4	gi|7291470|gb|AAF46896.1|	59.91	227	87	2	443	669	671	3	3e-82	269	669	56.74	(AE003458) CG3550 gene product [Drosophila melanogaster]
TRINITY_DN128918_c0_g1_i1	gi|7292316|gb|AAF47723.1|	69.28	166	51	0	83	248	579	82	1e-86	260	498	187.92	(AE003477) CG12079 gene product [Drosophila melanogaster]
TRINITY_DN94642_c0_g3_i1	gi|7293785|gb|AAF49153.1|	60.00	65	26	0	100	164	414	220	2e-20	86.3	195	95.59	(AE003516) CG9283 gene product [Drosophila melanogaster]
TRINITY_DN93767_c0_g3_i1	gi|10727758|gb|AAF59233.2|	45.24	42	21	1	1	40	362	237	4e-06	40.8	126	315.00	(AE003840) Cyt-b5 gene product [alt 2] [Drosophila melanogaster]
TRINITY_DN97348_c0_g1_i1	gi|7299528|gb|AAF54715.1|	32.86	560	317	12	499	1011	457	2100	2e-71	259	1644	140.51	(AE003693) CG14730 gene product [Drosophila melanogaster]
TRINITY_DN107401_c0_g5_i1	gi|7294842|gb|AAF50174.1|	26.30	289	165	11	711	971	732	1538	3e-06	51.2	807	82.94	(AE003549) CG6645 gene product [Drosophila melanogaster]
TRINITY_DN108024_c1_g1_i2	gi|7301180|gb|AAF56312.1|	41.65	994	482	12	56	989	2868	1	0.0	738	2868	231.48	(AE003748) CG5789 gene product [Drosophila melanogaster]
TRINITY_DN56564_c0_g1_i1	gi|7290689|gb|AAF46136.1|	92.07	164	13	0	2	165	493	2	2e-108	318	492	141.79	(AE003437) Spx gene product [Drosophila melanogaster]
TRINITY_DN53372_c0_g1_i1	gi|7292335|gb|AAF47742.1|	69.84	126	38	0	4	129	463	86	3e-42	141	378	262.50	(AE003477) CG12740 gene product [alt 1] [Drosophila melanogaster]
TRINITY_DN109229_c1_g2_i1	gi|10727045|gb|AAF46895.2|	68.09	423	122	3	6	418	1260	1	2e-176	557	1260	71.47	(AE003458) CG11605 gene product [Drosophila melanogaster]
TRINITY_DN139844_c0_g1_i1	gi|7302082|gb|AAF57183.1|	77.78	99	22	0	322	420	338	42	1e-51	172	297	70.05	(AE003779) CG2261 gene product [Drosophila melanogaster]
TRINITY_DN90589_c0_g1_i1	gi|10728695|gb|AAF52838.2|	31.20	125	86	0	97	221	732	358	5e-13	67.4	375	160.26	(AE003626) CG5846 gene product [Drosophila melanogaster]
TRINITY_DN99075_c0_g1_i2	gi|7298625|gb|AAF53841.1|	39.22	385	193	8	255	604	17	1153	1e-80	275	1137	188.25	(AE003664) CG10463 gene product [Drosophila melanogaster]
TRINITY_DN70734_c0_g1_i1	gi|7289038|gb|AAF45342.1|	63.54	181	66	0	187	367	3	545	2e-77	247	543	114.56	(AE002658) CG17925 gene product [Drosophila melanogaster]
TRINITY_DN55868_c0_g1_i1	gi|7291639|gb|AAF47061.1|	30.66	137	85	5	2	133	726	331	2e-12	63.2	396	252.23	(AE003462) CG15800 gene product [Drosophila melanogaster]
TRINITY_DN98191_c0_g1_i1	gi|7302468|gb|AAF57553.1|	27.72	202	123	7	58	257	740	1282	1e-15	78.2	543	164.05	(AE003795) mei-W68 gene product [Drosophila melanogaster]
TRINITY_DN96753_c0_g4_i3	gi|7295055|gb|AAF50382.1|	43.94	66	37	0	28	93	224	27	3e-13	63.5	198	141.43	(AE003554) CG6469 gene product [Drosophila melanogaster]
TRINITY_DN101709_c0_g2_i1	gi|7291717|gb|AAF47139.1|	45.60	193	91	4	19	202	3413	2850	1e-47	171	564	237.97	(AE003462) Adk2 gene product [Drosophila melanogaster]
TRINITY_DN91852_c0_g1_i2	gi|7299596|gb|AAF54781.1|	29.73	148	85	4	130	271	1312	908	1e-11	68.2	405	37.47	(AE003695) CG10042 gene product [alt 2] [Drosophila melanogaster]
TRINITY_DN7024_c0_g1_i1	gi|7297974|gb|AAF53217.1|	27.05	122	88	1	213	334	922	560	3e-06	49.3	363	94.29	(AE003637) CG12292 gene product [Drosophila melanogaster]
TRINITY_DN107209_c0_g1_i1	gi|7296538|gb|AAF51822.1|	61.03	485	178	4	527	1011	1	1422	0.0	617	1422	131.54	(AE003597) CG11471 gene product [alt 2] [Drosophila melanogaster]
TRINITY_DN106533_c0_g1_i2	gi|10727067|gb|AAF47051.2|	55.88	68	29	1	63	130	6133	5933	3e-16	82.4	201	39.18	(AE003461) l(2)tid gene product [Drosophila melanogaster]
TRINITY_DN105442_c1_g4_i5	gi|7290685|gb|AAF46133.1|	34.15	287	111	14	838	1070	2	790	4e-23	107	789	56.40	(AE003436) CG14446 gene product [Drosophila melanogaster]
TRINITY_DN700_c0_g1_i1	gi|7298581|gb|AAF53799.1|	65.07	146	51	0	16	161	64	501	7e-63	200	438	136.02	(AE003662) CG10237 gene product [alt 1] [Drosophila melanogaster]
TRINITY_DN106925_c1_g1_i2	gi|7293051|gb|AAF48437.1|	40.51	79	46	1	905	983	612	845	4e-12	68.6	234	23.78	(AE003498) CG5877 gene product [Drosophila melanogaster]
TRINITY_DN16880_c0_g1_i1	gi|7290241|gb|AAF45703.1|	87.72	114	14	0	39	152	7	348	6e-68	211	342	106.21	(AE003422) EG:133E12.3 gene product [Drosophila melanogaster]
TRINITY_DN51816_c0_g1_i1	gi|7295488|gb|AAF50802.1|	35.62	73	45	1	57	127	240	458	7e-06	47.0	219	66.97	(AE003567) CG4623 gene product [Drosophila melanogaster]
TRINITY_DN107115_c0_g1_i2	gi|7295794|gb|AAF51096.1|	35.08	610	316	17	452	1014	3692	5422	1e-91	328	1731	125.80	(AE003579) CG3229 gene product [Drosophila melanogaster]
TRINITY_DN100708_c0_g1_i3	gi|7296767|gb|AAF52045.1|	26.15	218	142	5	1123	1324	1943	1299	7e-17	87.0	645	48.68	(AE003603) l(3)82Fd gene product [alt 3] [Drosophila melanogaster]
TRINITY_DN103416_c0_g1_i1	gi|7292807|gb|AAF48201.1|	36.17	235	146	3	23	257	232	924	4e-48	169	693	202.04	(AE003490) CG3812 gene product [Drosophila melanogaster]
TRINITY_DN106285_c0_g1_i2	gi|7300458|gb|AAF55614.1|	22.13	357	246	6	7	357	1706	2698	2e-19	92.4	993	204.32	(AE003724) CG5451 gene product [Drosophila melanogaster]
TRINITY_DN102286_c0_g1_i2	gi|10728862|gb|AAF53736.2|	34.22	1318	770	16	1276	2562	16	3771	0.0	754	3756	145.58	(AE003661) CG17338 gene product [Drosophila melanogaster]
TRINITY_DN90856_c0_g2_i2	gi|7297160|gb|AAF52427.1|	33.87	186	108	2	311	487	876	1415	3e-28	117	540	110.66	(AE003614) CG11188 gene product [Drosophila melanogaster]
TRINITY_DN110162_c0_g1_i1	gi|7296069|gb|AAF51364.1|	25.86	174	121	5	222	389	579	64	9e-07	50.1	516	129.97	(AE003586) Or22a gene product [Drosophila melanogaster]
TRINITY_DN101989_c0_g1_i2	gi|7303843|gb|AAF58889.1|	34.96	226	143	4	8	231	9	680	4e-35	132	672	265.61	(AE003832) Prosalpha7 gene product [Drosophila melanogaster]
TRINITY_DN128034_c0_g1_i1	gi|7291808|gb|AAF47228.1|	31.29	147	96	4	152	297	15	443	9e-13	71.6	429	49.48	(AE003464) CG11414 gene product [Drosophila melanogaster]
TRINITY_DN95162_c0_g2_i1	gi|10726640|gb|AAG22158.1|	47.31	167	86	2	4	169	941	444	2e-50	168	498	294.67	(AE003729) CG5023 gene product [Drosophila melanogaster]
TRINITY_DN34418_c0_g1_i1	gi|7298510|gb|AAF53729.1|	37.17	113	64	3	224	333	44	370	1e-12	65.9	327	71.87	(AE003661) CG10639 gene product [Drosophila melanogaster]
TRINITY_DN99201_c0_g1_i1	gi|7298891|gb|AAF54097.1|	56.04	91	35	2	10	99	49	309	1e-23	96.3	261	137.37	(AE003674) Edg84A gene product [Drosophila melanogaster]
TRINITY_DN79988_c0_g1_i1	gi|7292004|gb|AAF47419.1|	58.70	138	54	2	44	179	5	415	1e-36	129	411	180.26	(AE003469) CG13887 gene product [Drosophila melanogaster]
TRINITY_DN101592_c2_g2_i5	gi|7296865|gb|AAF52140.1|	30.64	173	113	4	5	171	936	421	1e-21	91.3	516	278.92	(AE003606) CG9843 gene product [Drosophila melanogaster]
TRINITY_DN105539_c1_g3_i1	gi|7295657|gb|AAF50963.1|	33.40	491	309	6	3	485	338	1780	9e-84	276	1443	292.70	(AE003575) CG3036 gene product [Drosophila melanogaster]
TRINITY_DN135385_c0_g1_i1	gi|7300420|gb|AAF55577.1|	76.36	55	13	0	140	194	2	166	9e-21	87.8	165	41.35	(AE003723) CstF-64 gene product [Drosophila melanogaster]
TRINITY_DN102839_c1_g3_i1	gi|7290493|gb|AAF45946.1|	51.20	250	105	8	292	530	1738	1007	5e-63	229	732	74.09	(AE003431) bi gene product [Drosophila melanogaster]
TRINITY_DN96671_c0_g1_i1	gi|7300691|gb|AAF55838.1|	27.21	147	101	5	56	199	534	103	4e-08	52.4	432	206.70	(AE003733) CG17279 gene product [Drosophila melanogaster]
TRINITY_DN106597_c0_g1_i1	gi|7291275|gb|AAF46706.1|	33.44	1280	764	18	4	1252	97	3765	0.0	671	3669	285.97	(AE003453) CG10505 gene product [Drosophila melanogaster]
TRINITY_DN14565_c0_g1_i1	gi|7302229|gb|AAF57324.1|	50.48	105	51	1	840	943	377	63	8e-26	108	315	33.23	(AE003785) CG8426 gene product [Drosophila melanogaster]
TRINITY_DN54107_c0_g1_i1	gi|7299186|gb|AAF54383.1|	41.67	84	47	1	301	384	371	126	2e-15	77.0	246	12.42	(AE003683) CG16779 gene product [Drosophila melanogaster]
TRINITY_DN39740_c0_g1_i1	gi|7295049|gb|AAF50376.1|	34.35	131	86	0	928	1058	470	78	3e-18	85.5	393	34.32	(AE003554) CG6511 gene product [Drosophila melanogaster]
TRINITY_DN105583_c4_g8_i2	gi|7299111|gb|AAF54310.1|	51.92	52	25	0	530	581	236	81	2e-13	70.5	156	26.58	(AE003681) CG11966 gene product [Drosophila melanogaster]
TRINITY_DN97994_c0_g1_i1	gi|7296382|gb|AAF51670.1|	28.21	156	106	3	281	436	1934	1485	5e-09	58.9	450	92.59	(AE003593) Sin gene product [Drosophila melanogaster]
TRINITY_DN17637_c0_g2_i1	gi|7292971|gb|AAF48360.1|	30.77	260	160	6	14	271	106	831	7e-20	92.0	726	157.83	(AE003495) CG1434 gene product [Drosophila melanogaster]
TRINITY_DN108940_c0_g1_i1	gi|7291058|gb|AAF46495.1|	40.74	81	42	2	33	113	3454	3230	2e-11	61.6	225	182.93	(AE003447) CG12654 gene product [Drosophila melanogaster]
TRINITY_DN94795_c0_g3_i1	gi|7294466|gb|AAF49810.1|	32.89	152	94	2	15	159	1025	573	7e-18	86.3	453	74.51	(AE003537) CG10089 gene product [Drosophila melanogaster]
TRINITY_DN102693_c4_g1_i1	gi|7290083|gb|AAF45549.1|	27.84	291	174	8	95	365	1563	739	5e-20	92.4	825	195.96	(AE003418) EG:34F3.5 gene product [Drosophila melanogaster]
TRINITY_DN107036_c1_g2_i3	gi|7290617|gb|AAF46066.1|	24.84	459	303	16	153	600	1374	91	2e-30	125	1284	178.09	(AE003435) CG3141 gene product [Drosophila melanogaster]
TRINITY_DN107717_c0_g5_i1	gi|7301883|gb|AAF56991.1|	59.81	214	67	1	141	354	1	585	1e-89	280	585	92.71	(AE003772) CG7921 gene product [Drosophila melanogaster]
TRINITY_DN67114_c0_g1_i1	gi|7293389|gb|AAF48767.1|	37.17	113	71	0	19	131	570	232	2e-16	77.4	339	121.94	(AE003506) e(y)1 gene product [Drosophila melanogaster]
TRINITY_DN55311_c0_g2_i1	gi|10726658|gb|AAG22165.1|	67.47	83	27	0	587	669	299	51	2e-37	138	249	36.78	(AE003731) CG4058 gene product [Drosophila melanogaster]
TRINITY_DN118692_c0_g1_i1	gi|7298188|gb|AAF53423.1|	41.67	96	55	1	2	97	100	384	1e-18	77.4	285	279.41	(AE003645) BG:DS01219.3 gene product [Drosophila melanogaster]
TRINITY_DN107906_c0_g4_i1	gi|7290144|gb|AAF45608.1|	21.10	237	173	7	11	238	1311	616	2e-10	60.5	696	285.25	(AE003420) EG:8D8.7 gene product [Drosophila melanogaster]
TRINITY_DN45974_c0_g2_i1	gi|7296835|gb|AAF52111.1|	79.66	59	10	1	68	126	1	171	1e-26	101	171	83.82	(AE003605) CG1057 gene product [Drosophila melanogaster]
TRINITY_DN88495_c0_g1_i1	gi|7290886|gb|AAF46327.1|	30.00	170	116	3	279	447	53	556	4e-21	93.2	504	84.28	(AE003443) CG2116 gene product [Drosophila melanogaster]
TRINITY_DN101244_c0_g1_i2	gi|7290247|gb|AAF45709.1|	29.35	201	127	5	38	233	1690	1118	2e-10	63.9	573	90.38	(AE003422) EG:22E5.11 gene product [Drosophila melanogaster]
TRINITY_DN101822_c0_g1_i3	gi|7291079|gb|AAF46515.1|	28.32	625	381	16	89	695	2016	289	1e-57	211	1728	232.88	(AE003448) CG3106 gene product [Drosophila melanogaster]
TRINITY_DN106181_c1_g11_i5	gi|7296643|gb|AAF51923.1|	42.35	170	89	7	96	264	142	627	2e-32	121	486	177.37	(AE003601) CG1075 gene product [Drosophila melanogaster]
TRINITY_DN104098_c1_g1_i1	gi|7303926|gb|AAF58970.1|	45.83	192	101	1	479	670	811	1377	4e-47	174	567	82.65	(AE003834) Rab-RP1 gene product [alt 1] [Drosophila melanogaster]
TRINITY_DN95378_c0_g1_i1	gi|7290841|gb|AAF46283.1|	35.66	244	151	3	19	262	2848	2135	2e-38	154	714	97.14	(AE003442) CG17256 gene product [Drosophila melanogaster]
TRINITY_DN99986_c0_g1_i2	gi|7296672|gb|AAF51952.1|	36.13	191	121	1	43	232	113	685	1e-27	117	573	114.14	(AE003601) Rpn5 gene product [Drosophila melanogaster]
TRINITY_DN95463_c0_g1_i1	gi|7303978|gb|AAF59021.1|	43.86	114	61	1	18	128	1331	990	1e-29	121	342	66.02	(AE003835) CG8243 gene product [Drosophila melanogaster]
TRINITY_DN107601_c0_g1_i1	gi|7291420|gb|AAF46847.1|	38.32	214	123	3	1084	1297	7780	7166	1e-36	151	615	47.20	(AE003457) CG6339 gene product [Drosophila melanogaster]
TRINITY_DN90803_c0_g1_i2	gi|7297546|gb|AAF52800.1|	36.49	444	227	13	5	427	165	1394	1e-62	221	1230	196.17	(AE003626) CG4364 gene product [Drosophila melanogaster]
TRINITY_DN103642_c0_g1_i1	gi|7293605|gb|AAF48977.1|	27.33	677	402	16	77	676	2377	386	3e-56	206	1992	284.57	(AE003512) CG14205 gene product [Drosophila melanogaster]
TRINITY_DN105314_c1_g1_i3	gi|10727988|gb|AAG22322.1|	34.60	211	120	8	14	212	8459	7845	6e-23	99.0	615	284.72	(AE003544) CG18815 gene product [Drosophila melanogaster]
TRINITY_DN101875_c0_g1_i2	gi|7291745|gb|AAF47166.1|	25.29	340	231	12	40	367	1118	132	1e-20	93.2	987	253.73	(AE003463) CG3253 gene product [Drosophila melanogaster]
TRINITY_DN127994_c0_g1_i1	gi|7301494|gb|AAF56617.1|	28.76	153	90	4	139	289	16	423	3e-12	66.6	408	102.77	(AE003757) CG5484 gene product [Drosophila melanogaster]
TRINITY_DN141047_c0_g1_i1	gi|7291015|gb|AAF46453.1|	62.05	195	71	2	251	445	2	577	8e-80	250	576	128.29	(AE003446) Ost48 gene product [Drosophila melanogaster]
TRINITY_DN93265_c0_g1_i1	gi|7299746|gb|AAF54927.1|	28.12	128	89	2	129	255	497	874	2e-07	51.2	378	148.24	(AE003699) CG11688 gene product [Drosophila melanogaster]
TRINITY_DN104395_c0_g2_i1	gi|7302669|gb|AAF57749.1|	38.95	190	107	2	38	227	2301	1759	1e-38	153	543	78.58	(AE003800) Hsf gene product [Drosophila melanogaster]
TRINITY_DN97012_c0_g1_i2	gi|7291967|gb|AAF47383.1|	47.68	323	155	4	1	320	2064	1129	9e-63	228	936	118.33	(AE003468) CG6905 gene product [alt 2] [Drosophila melanogaster]
TRINITY_DN90108_c0_g2_i2	gi|7290346|gb|AAF45805.1|	31.58	190	115	6	41	228	546	16	9e-16	73.6	531	201.14	(AE003425) CG2650 gene product [Drosophila melanogaster]
TRINITY_DN49579_c0_g1_i1	gi|7290920|gb|AAF46361.1|	90.98	122	11	0	127	248	6	371	3e-78	250	366	47.41	(AE003443) nAcRalpha-7E gene product [Drosophila melanogaster]
TRINITY_DN104676_c1_g2_i1	gi|7303385|gb|AAF58443.1|	50.77	130	56	2	721	849	1030	662	2e-27	115	369	42.46	(AE003820) CG3845 gene product [Drosophila melanogaster]
TRINITY_DN116379_c0_g1_i1	gi|7301218|gb|AAF56349.1|	29.32	133	76	3	164	288	405	37	1e-11	63.9	369	61.09	(AE003749) CG7012 gene product [Drosophila melanogaster]
TRINITY_DN19641_c0_g1_i1	gi|7291185|gb|AAF46618.1|	53.18	173	81	0	138	310	4	522	1e-39	143	519	97.92	(AE003451) CG1534 gene product [alt 3] [Drosophila melanogaster]
TRINITY_DN106405_c1_g1_i1	gi|7293379|gb|AAF48757.1|	82.84	169	29	0	130	298	509	3	1e-91	275	507	144.44	(AE003506) par-6 gene product [Drosophila melanogaster]
TRINITY_DN101648_c2_g1_i3	gi|7291610|gb|AAF47033.1|	34.30	207	128	3	13	216	433	1038	5e-33	125	606	254.62	(AE003461) CG5398 gene product [Drosophila melanogaster]
TRINITY_DN102062_c0_g1_i1	gi|7290179|gb|AAF45642.1|	30.61	98	55	2	24	108	2032	1739	4e-07	50.1	294	139.34	(AE003421) EG:196F3.2 gene product [Drosophila melanogaster]
TRINITY_DN103295_c0_g1_i1	gi|7292837|gb|AAF48230.1|	34.58	506	295	7	59	558	83	1510	2e-99	317	1428	255.46	(AE003491) CG4330 gene product [Drosophila melanogaster]
TRINITY_DN29431_c0_g2_i1	gi|7303566|gb|AAF58620.1|	36.19	315	187	7	1	311	6	920	7e-67	215	915	283.28	(AE003824) CG13192 gene product [Drosophila melanogaster]
TRINITY_DN110436_c0_g1_i1	gi|7302283|gb|AAF57374.1|	23.16	272	179	8	51	307	119	889	1e-10	61.6	771	236.50	(AE003789) CG3271 gene product [Drosophila melanogaster]
TRINITY_DN31684_c0_g1_i1	gi|7291667|gb|AAF47089.1|	48.63	146	71	1	28	173	638	213	5e-43	151	426	114.52	(AE003462) CG11183 gene product [Drosophila melanogaster]
TRINITY_DN96516_c0_g1_i1	gi|7291288|gb|AAF46719.1|	25.25	202	131	4	275	467	1375	1947	6e-15	78.6	573	86.17	(AE003453) CG15671 gene product [Drosophila melanogaster]
TRINITY_DN109185_c6_g5_i4	gi|10728538|gb|AAG22414.1|	37.89	95	55	2	118	209	803	522	6e-10	58.5	282	133.65	(AE003446) CG12106 gene product [Drosophila melanogaster]
TRINITY_DN97775_c0_g1_i1	gi|10726865|gb|AAF57015.2|	27.74	155	91	6	1277	1424	708	1130	1e-06	53.1	423	28.76	(AE003772) CG2176 gene product [Drosophila melanogaster]
TRINITY_DN87704_c0_g2_i1	gi|7290542|gb|AAF45994.1|	33.21	262	142	6	2	259	813	115	8e-34	129	699	176.07	(AE003432) CG6911 gene product [Drosophila melanogaster]
TRINITY_DN17617_c0_g1_i1	gi|7297063|gb|AAF52332.1|	58.51	188	78	0	298	485	2	565	2e-80	251	564	115.81	(AE003612) CG9135 gene product [Drosophila melanogaster]
TRINITY_DN94288_c0_g1_i2	gi|7296850|gb|AAF52125.1|	27.20	386	242	11	26	395	1317	229	6e-30	121	1089	236.74	(AE003606) CG1074 gene product [Drosophila melanogaster]
TRINITY_DN102527_c0_g3_i1	gi|7290290|gb|AAF45751.1|	26.75	329	176	12	586	869	341	1267	2e-24	107	927	93.54	(AE003423) msta gene product [Drosophila melanogaster]
TRINITY_DN98607_c0_g1_i1	gi|7290175|gb|AAF45638.1|	48.45	194	100	0	98	291	2942	2361	7e-55	194	582	176.36	(AE003421) sta gene product [Drosophila melanogaster]
TRINITY_DN96870_c0_g1_i1	gi|7293712|gb|AAF49081.1|	56.97	488	198	5	2	483	239	1684	0.0	555	1446	297.53	(AE003515) CG7433 gene product [Drosophila melanogaster]
TRINITY_DN46498_c0_g1_i1	gi|7295985|gb|AAF51283.1|	24.37	439	283	12	523	947	1967	756	1e-26	117	1212	101.68	(AE003583) CG10882 gene product [Drosophila melanogaster]
TRINITY_DN107069_c1_g3_i2	gi|7302935|gb|AAF58006.1|	44.44	153	85	0	354	506	971	513	1e-40	151	459	90.71	(AE003807) CG7989 gene product [Drosophila melanogaster]
TRINITY_DN99286_c3_g5_i1	gi|7295618|gb|AAF50927.1|	63.43	134	48	1	97	230	964	566	5e-57	187	399	160.89	(AE003572) CG17052 gene product [Drosophila melanogaster]
TRINITY_DN103737_c0_g2_i2	gi|7294583|gb|AAF49923.1|	21.28	423	277	8	141	553	1754	624	5e-21	98.6	1131	170.59	(AE003541) CG14122 gene product [Drosophila melanogaster]
TRINITY_DN103804_c0_g2_i1	gi|7304032|gb|AAF59074.1|	37.14	70	44	0	14	83	337	546	3e-07	50.8	210	50.36	(AE003836) CG14747 gene product [Drosophila melanogaster]
TRINITY_DN71335_c0_g1_i1	gi|7296401|gb|AAF51689.1|	37.78	135	34	5	172	301	102	371	1e-13	71.2	270	39.13	(AE003593) CG10508 gene product [Drosophila melanogaster]
TRINITY_DN100045_c0_g1_i4	gi|7291109|gb|AAF46544.1|	36.90	374	209	6	54	426	117	1160	2e-73	257	1044	23.21	(AE003449) CG2989 gene product [Drosophila melanogaster]
TRINITY_DN94133_c0_g1_i1	gi|7297999|gb|AAF53241.1|	51.76	170	79	2	256	424	526	23	3e-47	166	504	77.30	(AE003638) CG5142 gene product [Drosophila melanogaster]
TRINITY_DN78194_c0_g1_i1	gi|7294970|gb|AAF50299.1|	51.65	455	199	6	56	510	182	1483	3e-154	453	1302	254.79	(AE003552) CG4347 gene product [alt 1] [Drosophila melanogaster]
TRINITY_DN122182_c0_g1_i1	gi|7302302|gb|AAF57393.1|	41.38	58	33	1	340	397	727	557	4e-05	47.0	171	17.87	(AE003789) CG3427 gene product [Drosophila melanogaster]
TRINITY_DN55311_c0_g3_i1	gi|7297108|gb|AAF52376.1|	34.91	106	66	2	581	684	19	333	2e-13	70.1	315	46.05	(AE003613) CG9507 gene product [Drosophila melanogaster]
TRINITY_DN98447_c0_g1_i1	gi|7295357|gb|AAF50675.1|	79.49	117	24	0	1	117	221	571	7e-68	209	351	290.08	(AE003563) CG13298 gene product [Drosophila melanogaster]
TRINITY_DN121068_c0_g1_i1	gi|7299173|gb|AAF54371.1|	45.60	182	85	5	99	269	538	2	1e-34	129	537	119.87	(AE003682) CG9356 gene product [Drosophila melanogaster]
TRINITY_DN104526_c1_g2_i2	gi|7290752|gb|AAF46198.1|	32.78	180	93	10	275	427	916	1452	3e-12	68.9	537	120.67	(AE003438) CG3135 gene product [Drosophila melanogaster]
TRINITY_DN105628_c0_g2_i1	gi|7290078|gb|AAF45544.1|	28.16	277	183	6	20	295	876	91	1e-26	109	786	256.86	(AE003418) EG:BACR19J1.2 gene product [Drosophila melanogaster]
TRINITY_DN109300_c0_g1_i1	gi|7295014|gb|AAF50342.1|	59.15	639	225	5	5	607	6658	4742	0.0	776	1917	313.75	(AE003553) CG5651 gene product [Drosophila melanogaster]
TRINITY_DN106996_c0_g3_i2	gi|7292341|gb|AAF47748.1|	30.46	174	113	2	55	227	2860	2360	2e-20	91.7	501	212.29	(AE003477) CG12078 gene product [Drosophila melanogaster]
TRINITY_DN99065_c0_g1_i1	gi|7295221|gb|AAF50544.1|	26.95	256	152	7	134	381	1072	386	6e-10	62.8	687	94.89	(AE003558) CG7545 gene product [Drosophila melanogaster]
TRINITY_DN65639_c0_g2_i1	gi|7291125|gb|AAF46560.1|	45.45	99	54	0	14	112	4	300	7e-29	104	297	260.53	(AE003449) CG15309 gene product [Drosophila melanogaster]
TRINITY_DN104247_c5_g5_i1	gi|7290783|gb|AAF46228.1|	36.69	248	137	4	1	230	304	1041	4e-50	176	738	168.49	(AE003439) inx6 gene product [Drosophila melanogaster]
TRINITY_DN56256_c0_g1_i1	gi|10728126|gb|AAF50755.2|	91.43	35	3	0	1	35	307	411	6e-15	76.3	105	5.13	(AE003565) sif gene product [alt 1] [Drosophila melanogaster]
TRINITY_DN95747_c0_g1_i2	gi|7296331|gb|AAF51621.1|	32.10	81	55	0	67	147	445	203	4e-06	45.4	243	149.08	(AE003591) CG5104 gene product [Drosophila melanogaster]
TRINITY_DN94032_c0_g3_i2	gi|7295183|gb|AAF50507.1|	47.83	69	31	1	223	286	187	393	7e-13	67.4	207	59.48	(AE003557) CG8281 gene product [Drosophila melanogaster]
TRINITY_DN74228_c0_g1_i1	gi|7303731|gb|AAF58780.1|	41.18	51	30	0	82	132	119	271	6e-06	45.1	153	70.18	(AE003829) CG18380 gene product [Drosophila melanogaster]
TRINITY_DN98230_c0_g9_i1	gi|7298304|gb|AAF53533.1|	33.64	217	136	6	25	239	150	782	8e-35	129	633	216.04	(AE003651) BG:DS09218.5 gene product [Drosophila melanogaster]
TRINITY_DN45793_c0_g1_i1	gi|7290463|gb|AAF45917.1|	31.41	156	96	4	114	268	29	466	2e-16	76.6	438	147.97	(AE003430) Xpac gene product [Drosophila melanogaster]
TRINITY_DN105529_c0_g1_i1	gi|7290560|gb|AAF46011.1|	29.14	803	440	19	2821	3599	2229	136	7e-100	350	2094	57.94	(AE003433) Akap550 gene product [Drosophila melanogaster]
TRINITY_DN109032_c0_g7_i3	gi|10727235|gb|AAG22226.1|	56.70	351	143	3	6461	6803	1742	693	1e-123	414	1050	15.41	(AE003473) CG18242 gene product [Drosophila melanogaster]
TRINITY_DN122476_c0_g1_i1	gi|7290882|gb|AAF46323.1|	32.75	287	179	3	215	499	1083	259	4e-45	166	825	135.47	(AE003443) CG2260 gene product [Drosophila melanogaster]
TRINITY_DN105389_c0_g1_i1	gi|7291957|gb|AAF47374.1|	31.13	151	96	3	524	673	1570	2001	6e-10	63.5	432	42.73	(AE003467) CG1225 gene product [Drosophila melanogaster]
TRINITY_DN93410_c0_g1_i1	gi|7302141|gb|AAF57239.1|	34.63	283	159	5	337	616	31	810	2e-47	169	780	126.42	(AE003782) CG1428 gene product [Drosophila melanogaster]
TRINITY_DN101589_c1_g1_i6	gi|7293252|gb|AAF48633.1|	58.44	154	64	0	1	154	509	48	2e-66	204	462	296.15	(AE003503) RpS19 gene product [Drosophila melanogaster]
TRINITY_DN103484_c0_g1_i1	gi|7304080|gb|AAF59118.1|	35.96	114	65	3	78	190	1326	1006	9e-10	60.8	321	70.86	(AE003838) CG2183 gene product [Drosophila melanogaster]
TRINITY_DN105080_c0_g3_i2	gi|7290681|gb|AAF46129.1|	26.49	268	167	9	642	890	3	773	6e-19	89.7	771	83.99	(AE003436) vanin-like gene product [Drosophila melanogaster]
TRINITY_DN125281_c0_g1_i1	gi|7290350|gb|AAF45809.1|	65.35	101	32	2	190	288	319	20	4e-37	132	300	85.23	(AE003425) EG:100G10.3 gene product [Drosophila melanogaster]
TRINITY_DN98905_c0_g1_i2	gi|7293715|gb|AAF49084.1|	40.20	102	61	0	81	182	1018	713	6e-09	54.3	306	168.13	(AE003515) fln gene product [Drosophila melanogaster]
TRINITY_DN109208_c0_g4_i3	gi|7302272|gb|AAF57363.1|	39.83	236	88	6	1479	1687	2764	3390	4e-37	153	627	37.14	(AE003789) BcDNA:GH12174 gene product [Drosophila melanogaster]
TRINITY_DN3788_c0_g1_i1	gi|7298295|gb|AAF53525.1|	30.59	255	131	9	16	265	752	1393	7e-25	103	642	222.92	(AE003650) CG4278 gene product [Drosophila melanogaster]
TRINITY_DN101891_c0_g1_i1	gi|10726944|gb|AAF51756.2|	26.38	326	188	14	178	467	745	1674	4e-14	75.5	930	195.79	(AE003595) CG11306 gene product [Drosophila melanogaster]
TRINITY_DN106187_c1_g7_i2	gi|7289089|gb|AAF45349.1|	81.37	204	38	0	1	204	87	698	2e-97	288	612	300.00	(AE003058) RpL15 gene product [Drosophila melanogaster]
TRINITY_DN131837_c0_g1_i1	gi|10728062|gb|AAF50484.2|	62.01	179	50	1	119	297	485	3	6e-65	214	483	69.00	(AE003556) Uba2 gene product [Drosophila melanogaster]
TRINITY_DN96065_c0_g2_i1	gi|7298803|gb|AAF54012.1|	33.76	545	326	13	27	565	269	1816	2e-88	288	1548	273.02	(AE003671) alpha-Est8 gene product [Drosophila melanogaster]
TRINITY_DN107420_c0_g1_i2	gi|7290176|gb|AAF45639.1|	43.93	107	53	3	384	485	1325	1011	1e-16	84.0	315	52.15	(AE003421) EG:80H7.7 gene product [Drosophila melanogaster]
TRINITY_DN116787_c0_g1_i1	gi|7292854|gb|AAF48246.1|	36.97	238	126	9	122	343	841	152	2e-32	124	690	194.37	(AE003492) CG15743 gene product [Drosophila melanogaster]
TRINITY_DN10357_c0_g1_i1	gi|7297585|gb|AAF52839.1|	62.16	111	42	0	416	526	347	15	2e-45	157	333	63.31	(AE003626) CG4658 gene product [Drosophila melanogaster]
TRINITY_DN60234_c0_g1_i1	gi|7292842|gb|AAF48235.1|	90.12	172	16	1	267	437	1	516	7e-110	328	516	100.19	(AE003491) Bap60 gene product [Drosophila melanogaster]
TRINITY_DN105955_c0_g1_i1	gi|7302259|gb|AAF57351.1|	37.78	45	28	0	1	45	3149	3283	3e-07	46.6	135	300.00	(AE003788) CG17588 gene product [Drosophila melanogaster]
TRINITY_DN103748_c3_g6_i6	gi|7303734|gb|AAF58783.1|	32.87	143	89	3	47	187	674	1087	3e-18	82.8	414	208.04	(AE003829) CG17765 gene product [Drosophila melanogaster]
TRINITY_DN106967_c0_g1_i1	gi|7294580|gb|AAF49920.1|	46.15	117	59	3	1	115	5823	5479	9e-26	111	345	73.72	(AE003541) Gap69C gene product [Drosophila melanogaster]
TRINITY_DN106357_c0_g4_i3	gi|7293476|gb|AAF48851.1|	33.01	515	272	17	109	573	1462	2937	8e-67	236	1476	249.75	(AE003509) CG6394 gene product [Drosophila melanogaster]
TRINITY_DN104684_c0_g1_i9	gi|7291000|gb|AAF46438.1|	52.98	151	63	2	4	153	165	596	3e-42	152	432	180.00	(AE003446) CG7041 gene product [Drosophila melanogaster]
TRINITY_DN92264_c0_g1_i1	gi|7302650|gb|AAF57730.1|	43.48	46	26	0	6	51	240	103	3e-07	53.1	138	30.33	(AE003800) CG5140 gene product [Drosophila melanogaster]
TRINITY_DN56053_c0_g4_i1	gi|7292323|gb|AAF47730.1|	29.52	105	73	1	1044	1147	319	5	2e-05	45.8	315	22.81	(AE003477) CG12734 gene product [Drosophila melanogaster]
TRINITY_DN101201_c0_g2_i1	gi|7293802|gb|AAF49169.1|	57.58	33	14	0	107	139	219	317	9e-07	47.0	99	41.60	(AE003517) CG14090 gene product [Drosophila melanogaster]
TRINITY_DN80891_c0_g1_i1	gi|7295384|gb|AAF50701.1|	68.68	265	64	3	336	600	1497	760	1e-118	365	738	123.00	(AE003564) CG13293 gene product [Drosophila melanogaster]
TRINITY_DN17179_c0_g1_i1	gi|10728459|gb|AAF45923.2|	43.14	306	160	4	192	497	15	890	7e-80	260	876	172.10	(AE003430) EG:EG0007.7 gene product [Drosophila melanogaster]
TRINITY_DN91594_c0_g1_i1	gi|7294305|gb|AAF49654.1|	72.15	79	22	0	1	79	251	487	2e-35	122	237	300.00	(AE003532) CG6878 gene product [Drosophila melanogaster]
TRINITY_DN135215_c0_g1_i1	gi|7294214|gb|AAF49566.1|	40.74	54	30	1	9	60	464	303	5e-05	43.5	162	51.43	(AE003529) CG17033 gene product [Drosophila melanogaster]
TRINITY_DN94312_c0_g1_i1	gi|7290521|gb|AAF45974.1|	29.91	234	134	8	261	491	833	213	2e-15	81.3	621	44.36	(AE003431) Pp2C1 gene product [Drosophila melanogaster]
TRINITY_DN107680_c0_g8_i4	gi|7298597|gb|AAF53814.1|	25.33	383	241	12	420	773	2217	3317	1e-15	83.2	1101	84.11	(AE003663) CG10188 gene product [Drosophila melanogaster]
TRINITY_DN100140_c0_g1_i1	gi|7290852|gb|AAF46294.1|	31.37	204	134	4	2	199	1275	1886	8e-21	92.0	612	307.54	(AE003442) CG1515 gene product [Drosophila melanogaster]
TRINITY_DN103707_c0_g2_i3	gi|7295823|gb|AAF51124.1|	28.82	451	293	9	24	463	1469	168	3e-44	164	1302	279.40	(AE003580) CG3285 gene product [Drosophila melanogaster]
TRINITY_DN104886_c0_g1_i1	gi|7292447|gb|AAF47851.1|	26.04	434	224	15	7	405	2711	3826	3e-29	122	1116	268.27	(AE003480) Ero1L gene product [Drosophila melanogaster]
TRINITY_DN136163_c0_g1_i1	gi|7296475|gb|AAF51761.1|	34.07	135	77	6	1353	1481	2	388	6e-07	51.2	387	24.98	(AE003595) CG11250 gene product [Drosophila melanogaster]
TRINITY_DN57200_c0_g2_i1	gi|10727920|gb|AAF49656.2|	28.57	539	320	13	607	1140	2	1438	2e-53	197	1437	120.76	(AE003532) CG7003 gene product [Drosophila melanogaster]
TRINITY_DN36027_c0_g1_i1	gi|7293644|gb|AAF49015.1|	65.75	73	25	0	20	92	345	127	1e-31	111	219	238.04	(AE003513) CG14235 gene product [Drosophila melanogaster]
TRINITY_DN101692_c0_g1_i2	gi|7291738|gb|AAF47159.1|	29.40	568	313	17	39	566	148	1707	3e-45	170	1560	258.71	(AE003463) CG10339 gene product [Drosophila melanogaster]
TRINITY_DN106832_c0_g2_i1	gi|7293455|gb|AAF48831.1|	23.52	421	284	14	61	464	1718	519	4e-23	104	1200	187.21	(AE003508) Transferrin gene product [Drosophila melanogaster]
TRINITY_DN112901_c0_g1_i1	gi|7296955|gb|AAF52227.1|	44.76	143	63	3	34	176	39	419	9e-35	129	381	74.85	(AE003609) CG7742 gene product [Drosophila melanogaster]
TRINITY_DN105593_c0_g3_i1	gi|7292855|gb|AAF48247.1|	30.46	174	78	6	82	220	2177	1680	5e-09	61.6	498	27.71	(AE003492) CG15744 gene product [Drosophila melanogaster]
TRINITY_DN128428_c0_g1_i1	gi|7301660|gb|AAF56776.1|	59.79	97	34	2	68	164	1	276	2e-28	107	276	133.98	(AE003764) CG4787 gene product [Drosophila melanogaster]
TRINITY_DN100731_c0_g1_i1	gi|7294270|gb|AAF49621.1|	46.74	92	49	0	427	518	836	1111	3e-10	62.8	276	53.28	(AE003530) CrebA gene product [Drosophila melanogaster]
TRINITY_DN135233_c0_g1_i1	gi|7296250|gb|AAF51541.1|	31.36	118	79	2	810	925	39	392	9e-10	59.3	354	37.15	(AE003590) CG4648 gene product [Drosophila melanogaster]
TRINITY_DN96422_c0_g1_i1	gi|7300078|gb|AAF55247.1|	25.71	140	98	2	8	147	280	681	1e-12	63.5	402	262.75	(AE003711) glob1 gene product [alt 2] [Drosophila melanogaster]
TRINITY_DN102427_c0_g1_i1	gi|7293627|gb|AAF48999.1|	44.75	295	144	5	37	312	3312	2428	3e-66	233	885	168.89	(AE003512) Zw gene product [alt 1] [Drosophila melanogaster]
TRINITY_DN19032_c0_g1_i1	gi|7295198|gb|AAF50521.1|	32.56	86	50	1	1	86	468	235	2e-11	59.3	234	169.57	(AE003558) CG16832 gene product [Drosophila melanogaster]
TRINITY_DN96274_c0_g2_i1	gi|7291730|gb|AAF47152.1|	82.42	165	29	0	1	165	998	504	3e-95	285	495	300.00	(AE003462) CG3195 gene product [Drosophila melanogaster]
TRINITY_DN91615_c0_g1_i3	gi|7291599|gb|AAF47022.1|	33.03	109	72	1	388	496	209	532	3e-14	72.8	324	65.19	(AE003461) CG5365 gene product [Drosophila melanogaster]
TRINITY_DN98250_c0_g4_i1	gi|7302701|gb|AAF57780.1|	60.11	183	73	0	445	627	595	1143	5e-45	167	549	84.46	(AE003801) olf186-F gene product [Drosophila melanogaster]
TRINITY_DN88182_c0_g3_i1	gi|7291057|gb|AAF46494.1|	31.98	813	494	27	1777	2572	8	2320	2e-103	359	2313	50.87	(AE003447) CG12139 gene product [Drosophila melanogaster]
TRINITY_DN102900_c0_g1_i5	gi|7289840|gb|AAF45455.1|	45.28	106	56	1	5	108	2269	1952	1e-23	97.1	318	286.49	(AE003171) CG17643 gene product [Drosophila melanogaster]
TRINITY_DN135430_c0_g1_i1	gi|7290386|gb|AAF45844.1|	60.42	96	37	1	76	170	24	311	1e-33	118	288	163.64	(AE003426) CG3603 gene product [Drosophila melanogaster]
TRINITY_DN106387_c0_g1_i3	gi|7300672|gb|AAF55820.1|	82.61	23	4	0	147	169	3	71	6e-06	44.3	69	30.26	(AE003732) CG10830 gene product [Drosophila melanogaster]
TRINITY_DN108688_c0_g1_i1	gi|7292659|gb|AAF48057.1|	84.70	608	90	2	911	1515	3253	1430	0.0	1048	1824	96.66	(AE003486) RpII215 gene product [Drosophila melanogaster]
TRINITY_DN116429_c0_g1_i1	gi|10728649|gb|AAF52549.2|	42.39	92	45	2	2	93	325	74	2e-18	76.3	252	270.97	(AE003618) CG7211 gene product [Drosophila melanogaster]
TRINITY_DN99016_c3_g1_i2	gi|7291482|gb|AAF46908.1|	34.69	516	297	9	12	513	397	1866	2e-87	296	1470	185.61	(AE003458) CG11682 gene product [Drosophila melanogaster]
TRINITY_DN100469_c0_g2_i2	gi|7293699|gb|AAF49069.1|	38.17	338	192	7	88	415	466	1458	5e-74	243	993	234.20	(AE003514) CG7365 gene product [Drosophila melanogaster]
TRINITY_DN109739_c1_g1_i2	gi|7290647|gb|AAF46096.1|	49.09	55	27	1	395	449	305	144	1e-12	66.2	162	29.03	(AE003435) CG3016 gene product [Drosophila melanogaster]
TRINITY_DN116598_c0_g1_i1	gi|7300437|gb|AAF55594.1|	65.73	143	49	0	719	861	10	438	9e-62	209	429	49.54	(AE003723) CG7719 gene product [Drosophila melanogaster]
TRINITY_DN92666_c0_g2_i1	gi|7290962|gb|AAF46402.1|	34.00	100	62	2	132	230	30	320	4e-08	50.8	291	116.40	(AE003444) CG11284 gene product [Drosophila melanogaster]
TRINITY_DN85222_c2_g1_i1	gi|7296557|gb|AAF51840.1|	31.97	122	83	0	7	128	454	89	9e-13	63.5	366	254.17	(AE003598) CG14457 gene product [Drosophila melanogaster]
TRINITY_DN40934_c0_g1_i1	gi|7295886|gb|AAF51186.1|	60.81	74	29	0	249	322	420	199	2e-23	95.5	222	68.52	(AE003581) CG3098 gene product [Drosophila melanogaster]
[truncated: 8,709 more rows]
